# Supplementary material for: High-Throughput Screen Reveals the Structure–Activity Relationship of the Antimicrobial Lasso Peptide Ubonodin
Source: ACS Cent Sci. 2023 Mar 1;9(3):540–50. doi: 10.1021/acscentsci.2c01487 (PMC10037499; doi:10.1021/acscentsci.2c01487)
Supplement: Supplementary file 2 — oc2c01487_si_002.xlsx [file oc2c01487_si_002.xlsx]

## Sheet: Naive
Mutation	Mutation count
WT	102208
G4P	9397
G4R	7437
I21P	7077
Q20P	6997
S5G	6753
G2P	6423
R12G	6165
Y9P	5646
S5P	5540
F10P	5535
G4A	5524
I6G	5444
S5R	5401
F10L	5392
D23G	5263
H17P	5178
N11P	5150
D3G	5149
Q20R	5030
M22P	5023
I6R	4904
D3N	4876
G4V	4786
I16G	4571
M22R	4503
M22G	4388
Y27P	4292
Q20L	4283
S24R	4271
H15P	4257
H15R	4235
H17R	4187
D18G	4183
M22L	4162
D3P	4089
A7G	4072
Y26P	4057
F10S	4052
G28V	4048
S24P	3973
S5T	3954
Y27S	3929
G28R	3905
S24G	3830
I16P	3816
R12P	3784
G28A	3709
G4S	3706
M14G	3632
G25V	3551
I6V	3535
M14R	3530
D18P	3512
I16V	3380
D23P	3375
I21L	3329
M14P	3325
G4T	3325
I16L	3251
S5A	3248
G2R	3233
D23A	3202
N11G	3167
G4E	3166
I6P	3156
Y26S	3047
F10V	3038
D3A	3035
Y9S	3023
D3V	3010
G25A	3006
G4W	2990
D23R	2961
Q20G	2931
W19G	2906
S5V	2892
I6A	2890
D18A	2884
G28P	2878
M22V	2836
M14L	2812
I21G	2790
H15G	2788
Y9G	2763
I21R	2751
G25R	2735
D18R	2732
Y27R	2672
Y26A	2666
P13R	2648
G2A	2647
G25P	2641
H15L	2641
I16R	2637
A7R	2636
Y9L	2621
S24T	2617
A7P	2611
N11R	2591
G4L	2588
Y9R	2581
G25L	2577
G25S	2552
I6L	2537
N11T	2524
D3T	2471
I6S	2457
I16S	2455
Q20T	2444
S24A	2437
Q20H	2407
S5L	2407
D3H	2401
Y27G	2342
H17L	2327
W19R	2327
M22A	2314
Y27A	2310
W19P	2302
Y26R	2285
P13L	2248
P13G	2236
D18S	2235
G28S	2222
Q20S	2209
Y27L	2206
H17G	2196
Q20A	2186
S5W	2180
N11A	2167
S24L	2081
G28W	2055
Y9T	2050
G28T	2038
I21S	2037
D3E	2031
D18V	2029
G4D	2026
P13A	2008
R12A	2005
P13S	2001
G25T	1998
S24V	1991
M22T	1990
W19L	1983
I16A	1949
I21T	1948
N11S	1931
I21V	1925
Q20V	1924
D23S	1924
S5E	1888
A7V	1876
F10I	1873
W19S	1854
M14T	1853
R12L	1834
G28E	1827
D23V	1821
I16T	1817
G28L	1809
M14V	1804
Y9A	1803
D23E	1801
H17A	1779
A7S	1770
I21A	1761
M22S	1760
G2T	1745
W19T	1740
D18E	1738
D18T	1732
R12S	1719
H17S	1716
N11L	1709
Y26L	1696
G2L	1686
D18L	1684
D23L	1674
Y27T	1670
W19A	1648
R12V	1643
H17T	1629
F10A	1629
Y26V	1616
A7L	1593
R12W	1591
W19V	1581
F10G	1581
Y9V	1571
I6E	1565
M14S	1556
F10T	1548
P13T	1541
I6W	1530
I6T	1512
D23T	1494
H15Q	1491
H17Q	1473
Y26C	1462
G4C	1455
Y27V	1448
R12T	1448
A7T	1444
G25W	1441
M22W	1428
M14W	1424
S5C	1417
Y26E	1416
G2H	1415
M14A	1411
G25C	1397
H15A	1391
Y26T	1388
M22E	1383
I16H	1372
F10C	1364
N11V	1341
G28C	1339
Y27C	1329
P13V	1304
Q20E	1281
Y9H	1278
S24W	1271
G28D	1267
S5M	1246
Q20W	1241
Y26G	1235
A7E	1231
I21H	1225
H15S	1205
H17V	1204
Y26W	1199
A7W	1195
Y9W	1179
Y9C	1167
F10H	1166
R12E	1163
H15V	1144
G25E	1139
G4H	1137
I16W	1130
F10R	1113
G4Q	1099
Y26D	1093
Y27H	1083
I16E	1082
Y27E	1076
S24H	1075
G2Q	1074
S5H	1071
N11W	1069
F10Y	1061
S24C	1049
P13W	1041
N11E	1039
Y27W	1032
M14Q	1023
Y27*	1009
D3S	995
S5K	985
S24Q	984
R12H	984
G25D	976
S5D	966
S5Q	964
G25M	958
Y9Q	956
I16F	954
H15W	952
I6D	950
I6C	947
D3Y	947
D18W	945
M22Q	938
S24E	932
F10W	902
N11Q	900
R12Q	898
N11H	885
Y9*	878
M14E	869
I6Q	868
Y27Q	857
N11K	856
G28Q	843
Y9E	832
Q20M	831
D23W	822
R12C	820
P13Q	819
S5*	813
Y26*	802
D18H	801
I16D	800
W19E	798
S5I	796
I16M	789
Q20*	786
W19Q	783
I16C	775
S5N	774
I6H	768
M22K	766
Q20K	764
S24M	761
G28H	760
I6M	752
M14H	747
G2E	745
Y27D	741
W19H	739
H17C	734
W19C	733
H15T	733
I21Q	731
G25*	730
W19*	730
P13H	728
G25I	725
M14K	716
H17W	716
D18Q	714
D23H	698
I21W	694
S24K	682
I16Q	677
D3R	669
H17D	667
H15C	662
D18C	662
F10M	659
A7Q	652
P13C	644
Q20C	643
I16N	640
Y27F	636
G25N	632
G25K	629
G25F	628
Y9M	617
P13E	616
D23Q	615
S24N	614
A7H	595
I16Y	589
I6F	589
S24D	588
H15E	585
G28M	583
N11D	582
I21M	581
A7C	575
G25Q	575
Y9D	575
W19K	574
I21C	565
H17E	560
S24*	556
W19M	555
P13M	555
I16K	553
Q20D	553
G28*	540
G4K	528
H15D	523
A7D	521
Y26H	520
G25Y	520
Y9F	520
Q20N	515
I6N	514
M14*	512
A7M	502
P13*	499
D18*	499
H17N	498
S24I	498
N11M	496
G4M	494
N11*	487
G28K	481
D3I	480
G4N	478
W19N	476
W19D	476
I6*	475
Y27K	474
Y26F	471
I21F	471
R12K	470
P13K	466
P13D	462
Y9K	459
D18K	458
I16*	449
D23C	449
A7*	449
D18M	447
P13F	444
Y27N	438
A7K	438
G4*	428
R12M	428
S5Y	425
I6Y	424
Y26K	423
W19Y	421
H17Y	419
N11C	419
Y27M	415
Y26M	407
M22*	404
F10E	403
R12*	401
R12D	400
I6K	399
F10N	398
P13Y	395
M22H	392
D23K	392
D18Y	388
D3K	388
P13N	388
S24Y	387
Q20Y	385
G2V	384
I21E	383
F10*	383
F10D	378
I21D	376
G4I	376
D18N	375
S5F	372
Y26Q	371
Y9N	368
F10Q	367
H15Y	367
Q20I	362
Y9I	356
D23*	356
W19I	355
Y26N	347
H15*	342
P13I	337
W19F	336
H17*	333
G28Y	327
M14C	324
I21N	324
G25H	322
Y27I	319
D23M	313
S24F	313
M14I	313
N11Y	309
R12N	308
G28N	308
A7Y	297
Y26I	297
H17F	294
D18F	290
Q20F	286
A7N	286
D3L	285
H17I	279
M22I	279
H17K	277
H15M	273
G4Y	272
D18I	271
H15F	269
H17M	263
M14N	258
R12Y	258
D23Y	258
A7I	256
N11I	256
D23F	254
H15N	252
R12I	249
G4F	247
I21Y	245
D23N	244
D3W	237
G2D	233
A7F	224
G28I	215
G28F	213
H15K	206
H15I	201
I21*	200
D23I	183
R12F	180
M14Y	177
N11F	174
G2K	172
M14D	170
I21K	159
F10K	156
M22C	144
D3C	143
M22F	138
Y26GY27D	128
M14F	123
M22N	116
M22D	100
Y26RY27D	98
D3*	92
D3Q	86
M22Y	84
G2S	82
G2C	75
Y26SY27D	65
Y26GY27F	52
D3M	51
E8A	50
D3F	44
E8D	41

## Sheet: CloningTransformation
Mutation	Mutation count
WT	73292
R12G	7188
G2P	6109
D23G	6082
I21P	5531
H17P	5516
N11P	5211
H15P	5106
Y9P	4741
Q20P	4669
H15R	4649
R12P	4582
F10P	4405
M14G	4385
A7G	4341
N11G	4225
M22P	4200
Y26P	4129
D23P	4124
F10L	4090
D3N	3998
D18P	3944
I6G	3936
G4P	3846
D23A	3728
D18G	3725
M14R	3704
D3G	3702
M14P	3613
H17R	3602
P13R	3495
S24R	3469
I6R	3433
S24P	3422
H15L	3393
D3P	3283
F10S	3260
D23R	3220
H15G	3129
M22L	3061
Y27P	3060
F10V	3022
M14L	2965
S5G	2948
A7R	2914
P13L	2898
M22R	2896
P13G	2870
G2R	2841
Y27S	2824
Y26S	2799
Q20R	2796
S5R	2777
I16P	2737
G28R	2732
M22G	2725
W19G	2714
G28A	2697
D18R	2676
N11R	2672
G4R	2636
D18A	2635
S24G	2617
W19R	2615
I6P	2588
S5P	2542
N11T	2528
P13S	2527
G28V	2524
I16G	2475
D3A	2462
M14V	2436
Y9S	2418
P13A	2417
W19P	2376
G2A	2374
I21L	2368
D3V	2349
Q20L	2324
I6V	2317
G25V	2283
Y9L	2257
D3T	2234
I21R	2233
P13T	2223
I16L	2203
Y26A	2188
D23S	2177
S5T	2155
I21G	2140
D23L	2132
H17L	2125
Y26R	2117
S24T	2088
A7P	2086
W19L	2075
Y9R	2074
G4A	2066
Y9G	2045
I6L	2035
D18S	2029
I16V	2016
I6A	2011
I6S	2005
G28P	2004
W19S	2000
W19T	1994
M14T	1978
G25R	1975
N11S	1974
M22V	1969
D23V	1963
G25A	1958
G25S	1918
D23E	1907
N11A	1898
D18V	1876
I16R	1855
G25P	1854
R12L	1845
D23T	1831
A7T	1811
Y27R	1799
R12S	1795
A7S	1789
Q20T	1781
R12T	1776
D18T	1771
A7L	1765
D3H	1732
H17T	1729
G25L	1721
R12A	1697
I21T	1695
Y26L	1687
R12W	1682
M22T	1668
A7V	1655
G2T	1641
P13V	1637
D18E	1625
S24A	1625
Y9T	1609
N11L	1599
I21S	1595
H17G	1589
M14W	1585
R12V	1580
G4V	1554
H15Q	1545
Q20G	1539
G28S	1532
Q20H	1526
G25T	1526
D18L	1524
Y27L	1520
Y26V	1518
H15A	1500
S24L	1492
I21V	1488
W19A	1476
W19V	1472
M14A	1469
G28T	1452
M22A	1449
N11V	1448
I16S	1447
Y27G	1438
Y9A	1437
M14S	1437
D3E	1435
G4S	1397
G2L	1393
G28W	1390
F10G	1379
H17Q	1370
Y26E	1367
H15V	1367
G28L	1352
Y27A	1351
G4T	1332
S5A	1318
F10I	1315
G2H	1315
I21A	1309
Y26G	1308
Y26T	1299
H17A	1298
H15S	1297
Q20S	1278
H17S	1270
I6T	1236
M22S	1235
Y27T	1234
G28E	1227
Y26C	1226
F10R	1216
F10T	1204
A7E	1202
S5V	1187
F10A	1182
N11E	1179
I16A	1177
A7W	1163
M14Q	1160
Y9V	1155
I16T	1154
P13Q	1145
I6W	1137
R12H	1137
R12E	1118
S5L	1112
S24V	1091
P13W	1088
Q20A	1061
Y26W	1058
R12Q	1047
Y9H	1044
F10C	1040
D18W	1034
Y26D	1032
W19Q	1025
G25W	1022
Y9W	1004
M14E	986
I6E	980
G4W	973
P13H	967
D23W	960
S5W	956
Y27V	953
F10Y	949
M22W	946
G2Q	945
Q20V	945
Y27C	939
N11K	936
I21H	932
N11W	930
G25C	928
Y9C	926
G4E	896
N11Q	887
H15T	883
Y26*	879
H17V	879
M22E	876
D23H	873
S24W	865
W19*	849
G4L	848
G25D	846
F10W	844
G28C	844
H15W	840
G28D	837
I16H	836
S24H	824
N11H	817
P13E	811
D18H	795
W19E	795
G25E	791
S24Q	788
Y9*	787
Y9Q	785
M22Q	783
I6Q	782
F10H	779
W19C	774
I6M	773
S24E	769
D23Q	762
P13C	760
Y27H	754
P13K	750
R12C	747
Y27*	742
S5E	738
D3S	727
Y27E	724
W19K	720
W19H	712
G28Q	709
P13F	708
H15C	706
Q20E	704
D18Q	698
M14H	697
I16W	686
I21Q	686
S5C	686
M14K	680
Y27W	670
D3Y	668
G2E	657
M14*	654
P13*	654
A7Q	650
S24K	646
Y9E	640
D18C	639
I6C	637
A7H	620
H15E	617
Q20W	613
H17W	609
W19M	609
N11D	608
A7C	607
N11*	607
I6D	605
A7*	603
G4C	599
G25*	589
P13M	585
P13D	582
I16E	578
D18*	578
S24C	568
H17C	566
M22K	561
Y27D	558
G25M	555
F10M	549
Y27Q	546
H15D	544
D18K	539
G4D	536
S5M	535
I16C	533
P13Y	528
S5Q	525
S5K	516
D23C	514
I16M	512
G25K	508
A7M	503
H17D	503
D3R	495
I16N	494
A7D	493
W19N	493
I6H	485
A7K	481
Y27F	475
I16F	469
G4Q	464
P13I	464
S5H	464
P13N	462
G28H	460
G25I	459
I21M	457
D18Y	454
R12D	453
S24D	453
G25N	453
Y9F	450
N11M	449
Y26H	447
S24N	446
D23K	445
Y26F	444
G25Y	441
N11C	440
G25F	435
D23*	429
Q20K	426
R12K	425
F10D	425
G4H	424
S5D	418
Y26K	416
I21W	414
S5*	412
H17E	411
S24*	407
H15Y	402
Q20*	400
Y9M	399
H17N	398
Y9D	397
D23M	396
G25Q	394
I6K	394
I6F	392
S5N	391
F10*	390
Y9K	389
Y26N	389
I6N	385
I16Y	384
D18M	384
S24I	384
D18N	383
G28K	382
I21E	379
W19D	378
R12M	378
G28*	377
Q20M	373
S24M	371
Y26M	370
I16Q	370
D3I	363
I16K	361
G28M	360
Y27K	360
I16D	360
F10Q	356
Y27N	353
H15*	348
I16*	343
I6*	341
Q20N	339
Y26Q	334
I21C	332
W19Y	330
M14C	330
F10N	329
S5I	329
R12*	328
N11Y	325
F10E	323
H17K	319
I21F	318
I6Y	316
D23Y	316
I21D	315
Q20D	313
S24Y	312
M22*	308
H15K	307
W19F	307
D3K	306
A7F	306
W19I	303
H15F	303
H15N	299
M14I	299
A7I	297
A7Y	296
Y27M	293
D23N	291
A7N	286
Y9N	282
I21N	279
Q20C	276
R12N	276
Y9I	273
G2V	272
D18I	267
N11I	265
Y26I	263
H15I	249
M22H	247
H17*	247
H15M	245
H17M	243
G28N	239
H17Y	239
H17F	236
G28Y	235
Y27I	232
H17I	232
D3L	230
D18F	226
S24F	217
G4M	216
M14N	215
R12Y	214
G25H	212
D23I	210
G2D	209
R12I	204
Q20Y	203
D23F	196
M14D	194
G28F	193
M22I	188
S5F	183
N11F	183
D3W	180
M14Y	179
G4I	176
G4K	170
F10K	163
S5Y	163
Q20F	157
M14F	157
G2K	156
Q20I	154
I21Y	151
G4*	150
I21*	150
I21K	141
G4N	136
Y26GY27D	127
G28I	126
R12F	125
M22C	100
G4Y	94
D3C	91
M22N	91
Y26RY27D	84
M22F	82
D3Q	71
M22D	63
G2S	62
D3*	60
Y26GY27F	59
G4F	53
M22Y	51
E8A	50
G2C	50
D3M	49
Y26VY27D	45
Y26SY27D	45

## Sheet: ScreenTransformation
Mutation	Mutation count
WT	69903
G2P	6617
Q20P	6351
I21P	5916
R12G	5617
D23G	5551
N11P	5506
F10P	5264
H17P	5138
A7G	4842
F10L	4781
M22P	4734
Y9P	4483
H15P	4374
D3N	4349
I6G	4287
D23P	4250
S24R	4224
S24P	4109
H15R	4072
G4P	3997
Q20R	3982
N11G	3968
D3G	3951
Y26P	3940
I6R	3731
M14G	3715
R12P	3705
Y27P	3598
D3P	3530
G28R	3477
F10S	3429
M14R	3424
M14P	3419
Y27S	3400
F10V	3399
D18P	3291
H17R	3275
D18G	3219
A7R	3120
G28A	3111
P13R	3110
M22L	3081
H15L	3071
Q20L	3071
D23A	3028
G28V	2994
I6P	2989
M22R	2938
S5G	2925
S24G	2914
G4R	2905
D23R	2847
I21R	2802
G2R	2795
S5R	2741
W19R	2735
Y26S	2733
W19P	2689
G28P	2684
M14L	2662
W19G	2657
I21G	2654
D3A	2615
M22G	2599
G25V	2587
I6V	2531
D18A	2497
Y9S	2476
P13L	2435
I21L	2431
I6S	2401
I6L	2368
S5P	2332
G2A	2331
D18R	2319
G25A	2282
D3T	2248
H15G	2225
S24T	2225
N11R	2222
D3V	2199
Q20T	2198
P13G	2183
W19S	2163
Y26A	2134
N11T	2132
G25S	2131
D23S	2113
G25P	2112
Y9L	2108
I6A	2095
Y27R	2085
A7L	2050
G4A	2046
P13A	2034
M14V	2020
G25R	2011
D3H	1989
W19T	1984
A7S	1976
A7T	1957
W19L	1953
S5T	1952
P13S	1948
Q20H	1944
G25L	1943
H17L	1938
S24L	1912
M22V	1906
Y9G	1905
P13T	1905
Y26R	1876
Q20G	1865
G28W	1863
G28S	1854
Y9R	1833
D23V	1819
G28T	1813
N11A	1767
I21S	1759
I21T	1754
I16P	1753
Y27L	1741
D23T	1708
W19A	1702
G28L	1697
Q20S	1684
A7V	1673
G4V	1671
M22T	1662
M14T	1656
A7P	1650
Y27G	1648
I16G	1630
G28E	1627
G2T	1623
D23L	1619
Y27A	1616
N11S	1608
D18S	1605
Y26L	1601
N11L	1597
G25T	1580
S24A	1571
I16L	1538
D23E	1522
I21V	1522
W19V	1519
H17T	1493
F10G	1469
I6T	1468
Y9T	1440
G4S	1440
D18T	1438
F10R	1429
A7E	1428
I16V	1411
G2H	1408
I21A	1403
F10I	1398
M22S	1384
D18V	1381
Y9A	1368
M22A	1364
F10A	1362
H15A	1346
Q20A	1344
Y27T	1339
M14W	1305
D18E	1298
R12L	1291
S5A	1288
R12S	1288
G4T	1284
H17Q	1282
N11V	1273
Y26V	1273
G2L	1273
I16R	1270
S24V	1265
F10T	1263
P13V	1263
R12T	1261
N11E	1260
F10C	1257
H15Q	1251
Y26G	1234
A7W	1229
Y26E	1224
M14A	1218
D18L	1213
Y26T	1211
I6W	1206
H17A	1196
M14S	1195
D3E	1192
H15S	1183
R12W	1165
H17G	1163
R12A	1161
H15V	1150
I6E	1147
Q20V	1142
G25W	1125
Y26C	1123
Y9V	1119
Y27C	1118
Y27V	1118
F10Y	1094
I21H	1092
G4W	1091
H17S	1071
S24W	1050
G2Q	1046
F10H	1040
S5L	1039
S5V	1034
G28D	1030
R12V	1026
Y9H	998
G25C	995
S24E	989
G28C	973
M14Q	968
G4E	967
G25E	966
I6M	964
P13Q	954
W19Q	953
D23H	952
I16S	943
Y26*	930
Y9C	927
G28Q	919
A7Q	913
Y9W	913
M22E	891
Y27H	891
Y26D	877
A7H	870
Y27W	870
Q20E	867
D23W	864
M14E	856
I6Q	852
Q20W	852
R12H	851
W19C	850
M22W	848
S5W	846
Y27E	845
S24K	842
N11K	842
R12E	841
N11Q	841
G4L	837
G25D	835
I16A	826
Y27*	816
H17V	800
D18W	799
S24Q	792
Y9*	789
P13W	788
F10W	785
Y26W	783
P13H	775
D3Y	774
S24H	771
R12Q	753
I16T	750
Y9Q	744
H15T	723
I6C	719
W19H	717
M22Q	717
A7*	706
D23Q	702
H15C	693
S5E	691
N11H	690
W19M	688
S24C	685
D3S	685
H15W	667
Y27Q	658
W19*	658
M14K	657
M14H	655
I6D	655
G25*	654
Y9E	653
D18H	645
W19N	645
P13C	637
Y27D	637
N11W	633
F10M	631
A7M	623
I6H	622
A7C	619
D18C	617
G4C	609
G2E	603
S24*	602
M14*	602
A7D	599
I6N	592
G28*	591
G28H	589
Q20K	588
W19E	586
G4D	583
P13*	582
N11*	582
Q20*	580
R12C	577
P13E	575
G25K	572
Y27F	571
G25M	566
D3R	565
P13F	564
I6F	561
P13M	560
S24N	559
S24D	553
D18Q	552
S5C	552
I16H	551
F10D	548
M22K	546
P13K	541
G28K	539
P13D	533
G25N	532
N11D	532
A7K	527
G28M	525
G25F	513
D18K	512
I21Q	503
D18*	499
Q20M	497
H17W	490
Y26H	484
F10*	482
P13Y	479
H17C	478
D23C	477
I21M	476
I16W	474
H15E	473
Y9F	472
S5K	468
G4H	466
S24I	466
G4Q	465
S5M	465
P13N	463
W19K	461
G25I	455
I6K	453
W19I	453
Q20N	447
S5Q	444
F10Q	443
G25Y	443
Q20D	442
Y26K	440
S24Y	440
H15D	435
Y26N	428
Y27N	427
N11M	422
Y26F	421
Y9D	412
I6Y	409
S24M	408
G25Q	408
S5H	398
D23*	395
H17D	392
S5*	391
I16M	390
I21D	386
W19D	382
W19Y	382
Y27K	378
Y9M	374
F10N	373
D3I	372
I21E	372
I6*	371
Y27M	370
I21C	369
Y9K	365
N11C	365
P13I	362
Y9N	362
I21W	355
D18Y	354
F10E	353
H17N	348
D23M	344
D3K	344
Y9I	344
R12D	340
A7F	339
R12*	337
H15*	337
S5I	334
A7N	330
G28Y	328
H15Y	328
D18M	327
I16C	327
I16F	326
D23N	325
D18N	324
Y26Q	324
G28N	317
Y26M	316
D23K	314
S5D	313
I16N	312
S5N	309
Q20C	307
I21F	305
A7I	304
R12K	304
D23Y	302
H17E	298
M22*	297
I16*	296
W19F	295
M14C	293
M14I	293
Y27I	292
H17K	292
N11Y	287
G4K	280
Y26I	278
H15F	277
H15K	277
S24F	272
Q20Y	271
G25H	264
H15N	262
D18I	258
H17Y	258
R12N	252
N11I	251
I16E	249
I16Y	247
R12M	244
D3L	241
I16Q	239
G2V	234
F10K	232
I21N	230
H17*	229
I21*	229
A7Y	225
M22H	224
G4M	223
H15I	220
G28F	217
H17I	216
D23F	216
I16K	212
H15M	206
D23I	205
Q20F	202
Q20I	198
M14N	193
H17M	186
D18F	186
I16D	181
M22I	180
G4I	177
D3W	176
I21K	172
S5F	155
H17F	155
S5Y	155
M14Y	153
M14D	151
G2D	149
G28I	145
I21Y	143
G4N	142
G2K	141
R12Y	139
M14F	137
N11F	137
G4*	134
R12I	122
Y26GY27D	118
Y26RY27D	114
M22N	98
D3C	96
M22C	95
D3Q	82
G2C	79
G4Y	78
M22F	76
M22D	73
D3*	72
R12F	68
G4F	66
G2S	46
M22Y	45
E8A	45
Y26GY27F	44
D3M	43
Y26SY27D	42

## Sheet: PreIPTG
Mutation	Mutation count
WT	52073
G2P	6138
N11P	6053
D23G	5991
A7G	5613
F10P	5484
R12G	5183
I6G	5161
F10L	5001
M22P	4843
Y9P	4833
Q20P	4727
H17P	4676
I21P	4630
D3N	4430
S24P	4274
S24R	4192
Y26P	4179
G4P	4123
D3G	4103
I6R	3873
Y27P	3833
R12P	3755
M14P	3656
N11G	3626
I6P	3603
F10S	3562
M22G	3470
D3P	3398
A7R	3391
M22R	3333
D23P	3321
Y27S	3321
G28R	3243
G28V	3190
H15R	3145
H15P	3068
G2R	3057
F10V	3039
G28A	3031
D23R	3010
W19P	2911
Y9S	2893
D18P	2858
I6L	2853
M22L	2810
G25V	2790
P13R	2751
Y26S	2732
G4R	2732
G25R	2717
I6A	2687
P13L	2679
I21G	2678
W19R	2667
Q20R	2665
M14G	2651
S24G	2637
D23A	2620
Y26A	2605
D3A	2589
Y9L	2544
S5G	2535
D3V	2527
I6S	2512
G25A	2485
W19G	2471
I21R	2469
G25P	2468
A7L	2461
H15L	2458
I6V	2420
M14R	2420
P13T	2419
G28P	2410
H17R	2356
G2A	2339
G25L	2322
P13S	2308
M14L	2303
Y9G	2269
D18G	2267
Q20L	2256
G25S	2213
S24T	2208
P13G	2184
Y27R	2181
D3T	2174
G4A	2171
D23S	2139
S5R	2120
Y9R	2077
G25T	2054
W19L	2054
A7T	2045
W19S	2033
D3H	2031
D23L	1895
W19T	1884
Y26R	1848
G4S	1837
G4V	1830
Y9T	1819
G2T	1811
G28L	1788
S24L	1786
P13A	1764
A7S	1756
Y27L	1754
G28E	1731
G28T	1729
N11R	1681
D18R	1615
I21S	1611
Q20H	1606
N11T	1602
D18A	1598
A7E	1566
G28S	1563
S5P	1561
F10I	1545
D23V	1528
F10T	1523
Y9A	1520
Y26L	1516
M22T	1515
N11A	1501
I6W	1494
I6T	1490
G28W	1482
Y27T	1480
S24W	1450
D23T	1448
F10G	1440
I21L	1440
I6E	1425
Y26V	1423
F10A	1423
Q20T	1398
I21T	1387
H17T	1387
Y27A	1373
W19A	1372
M22A	1371
G2H	1366
P13V	1357
G2L	1340
M22V	1338
Y26T	1327
S24A	1300
A7V	1299
S5T	1289
G25C	1266
I16P	1266
N11L	1265
G4T	1260
H17L	1247
Y27G	1241
F10Y	1239
F10C	1237
W19V	1235
N11V	1233
A7W	1226
D23E	1222
Q20S	1218
D18S	1212
M14V	1200
M14T	1196
D18T	1173
Y27V	1138
F10R	1123
M22E	1120
Y26D	1111
Y26E	1098
H15G	1098
N11S	1098
R12T	1095
G4W	1092
D23W	1084
Y9V	1081
F10H	1078
W19*	1069
Y9C	1066
G25E	1064
P13W	1055
Y27E	1050
M22S	1047
N11E	1041
Y26G	1019
I21A	1017
M14A	1016
I21V	1007
Y26C	1002
D18V	1000
R12S	1000
W19Q	988
G25W	986
G4E	986
P13Q	984
I6D	982
D3Y	976
Q20G	963
Y27C	956
Y9H	955
A7Q	954
S24E	951
I6M	945
R12A	944
H17A	936
Y26*	926
S24V	923
S5L	921
S5A	911
I6Q	909
R12E	908
A7*	908
P13H	905
Q20A	896
D18L	894
G25D	893
D3E	885
G4L	885
Y9W	880
Y27H	878
S24K	876
Y27W	871
H17Q	871
D3S	868
M14Q	854
G28D	847
A7M	836
S24H	831
I16R	828
I21H	826
Y9*	824
I16G	822
M22W	818
H15V	818
W19E	816
M14S	816
N11K	808
Y27Q	807
G25Q	806
M14*	803
S24Q	795
M22K	793
R12L	792
I16V	787
R12W	785
Y27*	784
G25*	782
D23H	777
G25K	771
P13C	771
G2Q	765
H15A	763
S5V	761
G25N	760
Y9Q	759
I6C	757
G4D	754
R12V	753
H17S	744
M14W	743
A7C	737
G28Q	736
D18E	736
Q20*	735
A7K	722
G25F	717
G4C	712
A7H	703
H15S	690
W19C	689
I16L	688
I6N	686
M14K	680
W19K	679
S5E	667
N11Q	664
P13*	660
F10M	654
Q20V	653
H15Q	652
G25I	650
I16S	648
I16A	638
F10W	634
Y9E	632
W19H	632
R12H	631
Q20E	627
G28C	623
N11H	620
A7D	618
I6H	609
Y26K	607
S24D	604
I21Q	600
G2E	600
S24N	600
P13F	598
P13K	593
P13E	591
P13Y	591
P13M	582
Y9K	559
G28*	558
D23Q	555
D23K	552
G25Y	547
Y26N	546
Y27F	539
I6F	537
Y9D	537
D3R	537
G28K	536
M22Q	535
Y9N	529
S5W	528
P13N	526
G4H	526
A7P	526
F10*	521
G25M	520
D23*	517
I6K	514
Y27D	514
N11*	513
D18K	510
S5*	507
Q20W	504
G28M	502
M14H	497
G28H	494
Y9F	492
D18*	484
D23C	478
D23M	470
S24Y	470
G4Q	468
R12Q	467
P13D	463
F10N	458
Y26H	456
Q20N	455
H17V	454
R12D	448
Q20K	448
Y27N	446
H15C	445
H17G	439
Y26Q	438
G28Y	438
H15T	436
H15W	433
D18W	425
F10D	424
S5K	422
N11D	422
S24I	421
W19Y	414
D18Q	409
P13I	406
W19N	401
M14E	400
Y26W	394
W19M	391
M22*	388
H15*	388
S24C	386
S24*	384
Y27M	382
I6Y	382
D18C	381
Y26F	378
F10Q	375
I6*	373
S5M	369
Y26M	368
W19F	358
I21M	358
G25H	356
I16T	356
H17W	353
S24M	352
R12*	341
Y9I	341
D18H	337
I16*	331
D18M	331
S5H	329
F10E	324
S5C	324
Q20M	318
D3I	315
N11C	315
D23Y	313
A7N	311
I16H	302
Y27K	296
W19I	294
S5Q	291
W19D	284
G2V	284
I16M	283
G4K	277
D18Y	272
G28N	272
Y27I	269
I21D	269
A7F	266
D23I	264
S5D	263
Y9M	262
I21C	260
H15K	260
R12C	256
N11M	252
D18N	249
D3K	248
H17*	248
I21F	248
H17C	245
I16W	239
S24F	239
I16C	236
G4I	236
D3L	236
A7I	235
H17F	235
I21E	234
G28F	234
I21N	233
S5I	232
N11Y	231
H15E	230
D23N	229
G4N	227
M14C	224
D23F	221
G4*	219
H17K	219
I21W	213
Q20C	211
Q20D	209
I16F	209
G2K	208
N11I	200
R12M	188
F10K	188
I16Y	188
H17I	184
Y26I	182
I21*	181
Q20I	180
D3W	180
I16N	180
M22H	179
M22I	179
G4M	176
I21K	174
S5N	171
D18I	163
H17N	163
M14I	161
G2D	161
H15N	158
H17D	157
R12I	156
R12K	156
R12N	155
M22C	151
Q20F	149
A7Y	146
I16K	146
Q20Y	145
H15Y	142
I16Q	141
H17Y	139
H15D	134
H15M	132
R12Y	132
H15F	127
Y26GY27D	124
N11W	116
G28I	115
M14Y	111
H17E	111
H15I	110
M22D	103
D18F	100
H17M	98
M14F	92
M14D	88
I16E	79
Y26RY27D	79
G4Y	77
M22F	75
M22N	71
I21Y	69
G2S	69
Y26GY27F	66
G2PY27H	59
S5F	55
N11F	53
G2C	52
M22Y	50
Y26VY27D	48
H17VD23G	47
D3C	46
S5Y	46
D3Q	45
I16D	45
G4F	44
Y26SY27D	40

## Sheet: PostIPTG1hour100uMIPTG
Mutation	Mutation count
WT	6763
G2P	6440
F10P	5763
I6G	5093
M22P	4995
F10L	4857
Y9P	4854
I6R	4561
Y26P	4437
G4P	4253
S24P	4177
N11P	4122
G28R	3919
F10V	3805
F10S	3646
Y27P	3623
D3P	3599
A7R	3451
I6P	3430
Y27S	3390
D23R	3044
I6S	2948
G28V	2942
G28P	2892
G4R	2767
G2R	2728
G25V	2679
Y26S	2602
Y27R	2403
I6A	2325
Y9S	2296
Y26A	2285
G25P	2275
Y9G	2239
G25L	2162
G25R	2160
Y9L	2125
S24R	2066
Y9R	2005
G28W	1973
G28T	1973
A7G	1951
G4V	1870
Y27G	1863
Y27L	1844
G28L	1732
R12P	1716
G4A	1699
Y26R	1696
G28E	1686
Y27A	1676
F10G	1670
F10R	1621
G2T	1613
F10I	1546
G2H	1545
I6T	1545
Y9T	1506
Y26T	1456
F10A	1450
I6E	1413
Y9A	1408
G2L	1395
G4T	1392
Y27T	1379
A7E	1352
Y26E	1348
Y26V	1325
F10H	1319
G25W	1253
F10T	1238
Y26L	1205
G25E	1183
G4W	1179
Y9V	1178
Y27V	1166
G4E	1132
Y9H	1036
G4L	1026
Y27W	1013
F10C	1005
I6Q	993
G2Q	971
Y27C	955
G4S	950
G28D	933
Y27H	919
G28Q	889
I6L	883
Y9W	870
Y26D	829
Y27E	818
I6M	788
Y26C	780
S24K	778
G25*	774
Y9Q	765
A7*	755
Y27Q	738
G2E	727
G25K	723
Y9*	712
I6K	711
Y9E	711
I6W	708
W19*	701
W19P	696
Y9C	687
P13*	686
Y27D	685
I6D	680
Y26*	666
A7K	655
G4C	655
Y27*	646
F10D	639
G28H	632
M14*	612
G28*	601
Y27F	600
G25Y	598
G28K	597
I6H	585
F10M	574
A7Q	573
A7D	571
I6N	561
S24*	553
D18*	548
M22L	532
G28M	527
G25I	526
Q20*	522
G4H	515
F10E	507
N11*	495
S24D	495
G4Q	492
Y27N	474
Y9M	467
Y26K	463
G25F	463
G25M	462
I6*	461
G25A	456
Y9F	450
D23*	446
D23K	443
Y27K	442
G4D	441
F10*	439
S5*	439
Y26N	435
A7L	424
I6C	420
Y9K	410
F10Q	408
Y26G	396
Y9D	390
M22*	384
F10N	379
Y9N	366
R12*	347
D23G	339
H15*	336
Y27M	331
G25D	327
G28Y	321
R12E	307
I6V	307
I16*	294
G28A	289
Y27I	287
Y26Q	279
Y9I	278
G4K	255
A7N	250
I21*	242
G2V	237
H17*	230
Y26I	230
S24E	226
P13E	221
G28F	218
G4M	216
D3G	214
Y26M	208
F10K	194
G2D	181
G4I	175
G25C	162
G4*	160
G4N	157
G28I	156
D3R	142
G2K	135
I6F	130
D3A	122
F10Y	116
I21R	101
S24G	97
D3*	85
Y26RY27D	84
G4F	79
D23E	78
Y26W	75
Y26F	74
N11T	74
N11H	71
Q20P	69
F10W	68
N11K	66
G4Y	65
N11Q	64
M14L	64
S24T	61
Y26GY27D	60
P13D	59
R12D	55
M22R	53
Y26SY27D	45
G25S	45
W19K	43
W19T	42
M22V	41
A7T	41
R12G	40
G28C	39
I21P	39
P13A	39
P13R	37
G28S	37
G25Q	36
Y26VY27D	36
I21L	36
G2A	36
H15Q	35
D18A	34
P13S	33
D18E	33
W19S	33
A7S	32
P13G	32
M22G	31
H17R	31
S24W	30
Y26GY27F	30
S24L	30
P13N	29
H17P	29
G25T	29
I6Y	28
M22T	27
W19R	27
D23A	27
P13L	26
D18G	26
P13Q	25
G2PA7V	25
H15R	24
M14R	24
Q20R	24
Y26H	23
I16L	23
W19G	22
D23S	22
H15Y	20
M14Q	20
G2N	20
D23Y	20
M14G	19
W19A	19
N11A	19
H15P	19
S5KI6HA7CE8GY9IF10LN11*R12PP13SM14DH15AI16YH17SD18*W19LQ20AI21DM22YD23GS24*G25RY26LY27LG28W	18
H17Q	18
S5K	17
G25RY26PY27LG28W	17
H15L	17
D18CW19LQ20AI21DM22YD23GS24*G25RY26LY27LG28W	17
M14T	16
Y26GG28R	16
I21V	16
S5PF10P	15
M22TG28R	15
I6RH15R	15
A7V	15
I16V	15
D3E	15
Y26SY27S	15
M14K	14
A7GF10S	14
A7W	14
I21S	14
D3S	14
N11S	14
I21Q	13
M22W	13
P13VM14YH15AI16YH17SD18*W19LQ20AI21DM22YD23GS24*G25RY26LY27LG28W	13
W19L	13
D18P	13
Y9KN11*R12PP13SM14DH15AI16YH17SD18*W19LQ20AI21DM22YD23GS24*G25RY26LY27LG28W	12
Y9SI16V	12
W19C	12
M22S	12
S24N	12
G2S	12
M22K	11
I16F	11
M14TH17SD18*W19LQ20AI21DM22YD23GS24*G25RY26LY27LG28W	11
D3K	11
D23P	11
G2PY27H	11
M14P	11
H17A	11
N11E	11
I16M	11
F10LD23A	11
N11Y	11
F10LY27S	11
D18L	11
Y26GY27G	11
Y26GY27C	11
G2ED3A	10
D3PS5QI6HA7CE8GY9IF10LN11*R12PP13SM14DH15AI16YH17SD18*W19LQ20AI21DM22YD23GS24*G25RY26LY27LG28W	10
A7P	10
E8GI21T	10
D23N	10
D3TS5QI6HA7CE8GY9IF10LN11*R12PP13SM14DH15AI16YH17SD18*W19LQ20AI21DM22YD23GS24*G25RY26LY27LG28W	10
S5DY27*	10
D3EI6G	10
N11PR12AP13SM14DH15AI16YH17SD18*W19LQ20AI21DM22YD23GS24*G25RY26LY27LG28W	10
H17Y	10
I21G	10
D18Y	10
S24I	10
M14V	10
Q20L	10
A7RQ20R	10
Y9RM14I	10
Y26CY27S	10
Y27SG28V	10
