# Supplementary material for: High-Throughput Screen Reveals the Structure–Activity Relationship of the Antimicrobial Lasso Peptide Ubonodin
Source: ACS Cent Sci. 2023 Mar 1;9(3):540–50. doi: 10.1021/acscentsci.2c01487 (PMC10037499; doi:10.1021/acscentsci.2c01487)
Supplement: Supplementary file 3 — oc2c01487_si_003.xlsx [file oc2c01487_si_003.xlsx]

## Sheet: Naive
Mutation	Mutation count
WT	1293037
M22P	341988
D23G	326228
N11P	313370
I21P	307842
R12G	286801
D23P	285894
D18P	277654
R12P	270930
Q20P	249712
N11G	244597
D23R	243696
H17P	230227
Q20R	220780
H15P	218371
H15R	214620
M14G	213565
I16G	211994
D23A	206877
M22R	205480
D18R	205364
D18G	202622
W19G	199603
Q20L	193563
W19R	193248
M14R	191553
M14P	191427
M22G	187555
P13R	186184
N11R	173465
W19P	173001
Q20G	172994
P13G	171153
S5G	169407
D23S	167560
W19S	166566
W19L	162288
P13L	161910
D18S	159876
I21G	159413
P13S	159201
I21R	159012
I16R	157274
S5P	156937
D3G	156107
D3P	155554
H17R	151880
H15L	151828
W19T	149317
D23L	148548
M22A	146903
I16P	146287
M22L	142776
D18L	140106
W19V	139472
H15G	139415
W19A	136983
M22T	136555
N11A	135410
Q20T	135149
N11T	134884
P13A	134319
S5R	133234
D18A	132853
Q20V	132326
R12A	131821
D18T	131093
I16V	130590
I16L	128688
P13T	128649
D23V	126871
Q20S	124961
I16S	124601
M14L	124444
D23T	122418
N11S	120207
R12L	120123
P13V	118070
I16A	117738
D18V	117419
R12S	115968
Q20A	115558
R12T	111676
M22S	110871
I21L	107886
N11L	105205
I21A	105146
D3V	103979
S5T	101438
N11V	100812
R12V	100670
H17L	96599
M14T	96258
M22V	95818
I16T	95792
H15S	95743
I21S	95658
M14V	95059
M14S	94421
M14A	94223
I21V	94147
D3N	93293
H17T	93266
Q20H	92846
D23E	92741
H17A	92504
S5A	91667
H15A	91397
I21T	89654
Q20W	88149
M14W	87442
H17S	82534
H15Q	79551
R12W	78321
S5V	78317
H17G	78249
N11W	75168
D23W	72101
M22E	72052
D18E	70494
S5L	68983
H15V	68662
D18H	68451
R12H	68268
W19C	66867
N11E	66448
P13W	66404
D18W	64462
H15T	64457
M22W	64094
D3A	63604
P13H	63036
Q20E	62336
I16W	61860
W19E	61804
H17Q	61801
P13Q	61703
W19Q	61155
M14Q	59561
D18Q	58686
M22Q	58625
M14E	58470
I16E	58219
W19H	57828
W19*	57812
D23H	56758
P13C	56548
I16H	56528
H15W	56446
W19K	54049
I21H	53306
R12Q	53161
Q20M	52878
R12E	52717
Q20C	52618
Q20*	52419
H17V	52285
S5W	52241
P13E	51669
I16D	50778
D23Q	49900
N11Q	49084
I16C	49049
D18C	48829
W19M	48149
D3H	48009
D3T	47976
I21W	47616
Q20K	46751
S5E	45755
D3E	44671
M22K	43703
W19N	43246
P13M	43175
P13D	43170
I21Q	42362
P13*	42177
M14K	41488
I16N	41174
R12D	40009
W19D	39925
H15C	39697
M14H	39302
I16M	38751
I16Q	38679
R12C	38510
P13K	38258
M14*	37800
P13F	37731
I16Y	37652
W19Y	37594
N11K	36967
D23C	35940
P13Y	35874
D18*	35446
I16F	35287
D18M	34814
Q20D	34348
S5Q	34160
D18K	34058
P13N	33341
I21C	32930
P13I	32732
I16*	32451
N11*	32419
W19I	31973
N11M	31814
S5C	31731
W19F	31600
I16K	31239
N11H	31079
H17W	30659
I21E	30245
D18Y	30168
N11C	30128
D18N	29930
H15E	29799
D3S	29181
S5M	28989
H17C	28793
S5K	28471
R12N	28425
Q20N	28397
R12M	27524
S5H	27346
R12K	27302
D23M	27107
N11D	26790
M22*	26555
D3R	26528
Q20Y	26256
M22H	25970
D23K	25710
F10P	25422
S5D	25313
M14C	25131
D18I	24816
H17D	24628
Y9P	24087
R12Y	23991
R12*	23964
H17E	23911
D23*	23907
I21D	23828
H17N	23537
D18F	23383
H15*	22857
Q20F	22616
I21M	22089
Q20I	21831
D23Y	21673
D23N	21546
H15D	21367
R12I	20897
H15M	20456
D3Y	20363
Y26P	20263
H15Y	20161
S5*	20109
I21F	20085
G4P	19613
A7G	19590
S24P	19350
S5N	18355
G2P	18125
I21N	17811
Y26G	17793
N11PI21P	17582
H15N	17549
G28C	16990
Y27P	16968
H15K	16905
N11PM22P	16702
G28R	16316
D3GI21P	16259
D23F	16159
H17K	16136
N11PD23G	16039
D3PI21P	15854
S5I	15790
N11Y	15576
H17Y	15510
F10L	15369
N11I	15176
A7R	15151
R12F	15103
H17*	15001
H17M	14843
H15F	14730
I6G	14588
M14D	14539
M14N	14366
D23I	14144
N11PD23P	14037
M14I	14015
S24R	13874
M22I	13856
G28A	13549
R12GI21P	13469
F10V	13293
I21Y	13201
H17I	13181
D3GR12G	13098
D3GD23G	13096
H15I	13034
I21*	13009
D3PR12G	12999
I6R	12912
G28P	12888
D3GN11P	12828
D3GD23P	12731
N11GI21P	12691
D3GM22P	12654
R12GM22P	12609
M22C	12493
D3PD23G	12331
I21K	12270
D3PD23P	12233
G2R	12188
D3PM22P	12177
D3PN11P	12160
G25V	12138
R12GD23G	11966
D3NI21P	11931
R12PI21P	11750
F10S	11678
A7P	11581
N11PD23R	11580
G4R	11505
S5GI21P	11386
G28V	11347
N11GM22P	11296
N11PD18P	11262
N11GD23G	11261
D3VI21P	11254
H17F	11180
H15PI21P	11180
S24G	11162
D3L	11150
S24T	11108
G25P	11087
S5PI21P	11064
Y26R	11013
D3GY9P	10965
D3PY9P	10925
D3PF10P	10866
D3GF10P	10809
M14Y	10800
D3GR12P	10759
D3GH17P	10748
N11F	10729
Y9L	10669
I6P	10640
G25A	10637
D3PH17P	10628
R12GD23P	10614
D3GQ20P	10598
N11PQ20P	10595
D3I	10538
D3GH15P	10481
N11PM22R	10425
D3PH15P	10420
D3GN11G	10394
D3PR12P	10343
D3PN11G	10341
D3GD18P	10310
H15PM22P	10297
H15RI21P	10291
D3NM22P	10213
S5GN11P	10116
D3ND23G	10105
Y27R	10089
N11GD23P	10022
N11PH17P	9984
D3PD18P	9983
D3PQ20P	9916
N11PM22G	9914
S5Y	9883
M14GI21P	9859
Y9G	9787
R12PD23G	9776
G25R	9746
R12PM22P	9743
F10PM22P	9727
N11PD23A	9712
H15PD23G	9677
S5PM22P	9593
Y26A	9574
D3ND23P	9555
H17PD23G	9555
Y9R	9520
G25T	9389
S5GM22P	9361
S5RI21P	9360
D3GM14G	9351
D3GH15R	9340
H17PM22P	9311
D3GD23R	9301
S5GD23G	9278
H15RM22P	9231
S5F	9206
S5PN11P	9204
D3PH15R	9183
D18PD23G	9149
M14PI21P	9148
G2LD3IG4RS5NA7RE8KY9CF10*N11LR12LP13RM14HH15GI16SH17DD18KW19TQ20LI21QM22VD23GS24YG25AY26NY27HG28F	9076
S5PD23G	9048
D3PM14G	9036
G25S	9007
D3VR12G	8969
D3W	8879
G25L	8877
D3PD23R	8871
H15PD23P	8851
H15RD23G	8851
G4A	8795
Y9PM22P	8781
S24I	8758
D3VD23G	8689
M14GM22P	8676
M14PM22P	8672
S5GR12G	8671
G2LD3LG4KS5FI6MA7RE8AY9SF10IN11KR12MP13IM14GH15VI16SH17ND18LW19QQ20SI21FM22ID23AG25MY26TY27QG28K	8666
D3NN11P	8662
S5GD23P	8654
F10PD23G	8638
Y9S	8594
D3NR12G	8579
D3VD23P	8547
D3PM14P	8525
S24A	8506
S5PD23P	8487
R12GD23R	8479
A7T	8459
D3VM22P	8453
F10PI21P	8446
A7V	8443
R12PD23P	8417
N11RI21P	8391
M14GD23G	8340
M14F	8315
D3GM14P	8308
M22D	8302
G4PM22P	8301
D3K	8298
M22N	8282
M14RI21P	8243
H17PI21P	8238
D3VN11P	8231
Y27S	8178
R12GQ20P	8158
N11PD18G	8153
N11PI21R	8147
S5RN11P	8141
Y26S	8134
D3GM22R	8118
A7L	8074
G28T	8035
I6A	8029
A7S	8029
H15RD23P	8026
N11GD23R	8003
N11PQ20R	7995
G28S	7939
S5RD23G	7933
Y9PD23G	7891
R12GD18P	7883
S5RM22P	7877
H17PD23P	7870
N11PD23S	7870
M14PD23G	7841
Y26L	7820
N11PD18R	7800
N11PI21G	7757
N11GQ20P	7754
R12GH17P	7718
D3PM22R	7715
G2A	7707
N11GD18P	7706
R12GM22R	7704
M14GD23P	7695
D3GD23A	7685
S5PR12G	7662
S24L	7662
G2L	7614
G2PM22P	7587
N11PI16G	7587
D3GM22G	7574
D3ND18P	7574
I16GI21P	7562
N11PD23L	7561
Y9PI21P	7541
D3NQ20P	7539
D3GM14R	7523
S5PN11G	7507
H15LI21P	7491
F10PD23P	7478
N11PW19G	7478
S5RD23P	7466
G4V	7448
G2V	7435
G2S	7433
D3GD18R	7413
N11GH17P	7410
M14RM22P	7407
G4PD23G	7406
F10I	7399
S5GN11G	7396
S5GD18P	7390
D3GS24P	7376
R12GM22G	7366
D3NH17P	7365
R12GD23A	7336
D3PM14R	7304
D3PS24P	7301
G4PI21P	7293
I6L	7280
I6V	7272
N11RM22P	7258
D3GD18G	7249
D3GA7G	7236
H15PD23R	7231
N11PM22A	7219
D3PM22G	7218
I6S	7214
N11GM22R	7212
D3PD23A	7211
D3ND23R	7201
S5GH17P	7189
D3PA7G	7182
D3NR12P	7180
S5PH17P	7179
S5PD18P	7157
I6GM22P	7154
S5GQ20P	7152
D3VQ20P	7146
S5TI21P	7139
D3NH15P	7137
M14PD23P	7129
S5GH15P	7124
D3VH17P	7120
D3VH15P	7089
D3VD18P	7077
Y9T	7069
N11RD23G	7064
D3VF10P	7057
N11PQ20L	7049
Y27A	7030
D3VY9P	7014
S5PH15P	7002
D3GQ20R	6978
N11PH17R	6968
D18PM22P	6965
D3VN11G	6963
D3GH15G	6938
N11PW19R	6923
H17PD23R	6922
Y27G	6911
S5PQ20P	6906
D3PD18R	6905
M14RD23G	6891
D3VR12P	6886
S5RR12G	6885
D3AI21P	6883
S5PD23R	6875
N11PM22L	6874
M22F	6866
N11PW19P	6857
H15GI21P	6855
R12PD23R	6839
G2PD23G	6836
D3PD18G	6825
N11AI21P	6799
Y9PD23P	6783
R12PQ20P	6769
D3GI21R	6740
Y26T	6734
H15LM22P	6724
D3PQ20R	6718
D3GI16G	6711
G28W	6686
D3NN11G	6678
Y9A	6667
D3GH15L	6667
G4PD23P	6661
N11TI21P	6659
D3PY26P	6654
G2PI21P	6649
D3PH15G	6648
D3GY26P	6643
S5GD23R	6621
D3GP13R	6610
N11GM22G	6609
F10A	6605
R12PD18P	6601
N11RD23P	6600
I16GM22P	6560
D3GH17R	6544
R12PH17P	6542
D3NH15R	6536
D3GD23S	6533
P13RI21P	6527
N11GD23A	6520
D3PH15L	6519
H15GM22P	6519
D3GW19P	6513
D18PD23P	6501
H15LD23G	6498
D3PN11R	6487
F10G	6485
I16PI21P	6475
N11PM22T	6474
S5GF10P	6448
D3PH17R	6445
A7E	6436
H15RD23R	6432
D3GN11R	6431
G2T	6428
D3GW19R	6406
R12GI21R	6395
P13RM22P	6393
A7GM22P	6385
D18GD23G	6369
S5GH15R	6355
F10PD23R	6351
G28L	6350
D3GI21G	6342
D3GI16P	6341
I16GD23G	6334
D3GA7R	6318
D3GW19G	6313
D3TI21P	6311
D3PI16G	6309
D3PI21R	6309
S5PH15R	6306
D3GQ20L	6303
D3PI16P	6290
H15PQ20P	6269
D3NM14G	6262
M14GD23R	6262
S5AI21P	6248
D3NM22R	6241
D3VM14G	6239
Y27T	6239
D3PW19P	6222
D3PP13R	6212
S5PF10P	6212
D3PD23S	6195
P13RD23G	6187
N11PI16P	6180
R12GQ20R	6177
D3GF10L	6168
H15PM22R	6165
N11PD23V	6162
Y27L	6157
D3GP13G	6154
S5GR12P	6146
D3VH15R	6146
S5TD23G	6137
S5RD18P	6137
D3PF10L	6120
R12GI21G	6116
S5PR12P	6098
N11SI21P	6089
S5TM22P	6075
F10LM22P	6075
I6GD23G	6071
A7GD23G	6070
D3VD23R	6065
I6GI21P	6062
P13GI21P	6050
S24V	6048
S5RH17P	6045
R12PM22R	6043
D3ND23A	6041
N11PD23T	6040
S5GM22R	6026
S5RN11G	6022
S5PM22R	6022
H15GD23G	6021
Y26V	6017
H17PM22R	6016
F10T	6003
N11TD23G	6001
D3PI21G	5994
D3GD23L	5979
N11PQ20G	5976
I16PM22P	5969
S5RQ20P	5968
M14GQ20P	5965
H15PM22G	5961
D3PQ20L	5955
I16PD23G	5949
D3VM14P	5938
N11AM22P	5932
H15LD23P	5932
D3PW19R	5928
D23GG28C	5926
S5TN11P	5918
S5GM14G	5917
D3NM22G	5908
N11TM22P	5907
G28E	5905
D18RD23G	5883
D3NF10P	5880
R12PM22G	5877
D3C	5876
D3PP13G	5872
D3PW19G	5865
H15PD23A	5865
H17RD23G	5860
F10Y	5856
G2PD23P	5845
N11AD23G	5836
I6RM22P	5836
H15RM22R	5823
H17PM22G	5818
S5RH15P	5814
H17RM22P	5811
A7GI21P	5808
D3GY26G	5805
F10PM22R	5791
D3NM14P	5789
G4T	5788
P13LI21P	5788
D3PD23L	5786
H17PD23A	5786
N11PW19T	5771
R12PD23A	5755
N11PD18S	5754
Y9V	5749
R12GD18G	5736
S5RD23R	5732
D3PY26G	5727
R12GD23S	5726
S5PM14P	5718
S5GD23A	5696
G4S	5695
Y9PD23R	5694
N11GD18G	5692
S5PM22G	5684
N11PW19S	5682
N11PW19L	5680
D3NY9P	5673
P13GM22P	5667
H15RQ20P	5653
N11GI16G	5649
N11GI21R	5646
D3GN11T	5645
D3HI21P	5635
D3GP13L	5625
D3AM22P	5624
F10R	5623
N11GQ20R	5623
S5RR12P	5623
P13SI21P	5614
D3PY9G	5612
D3AD23P	5605
D18PD23A	5599
S5GM14P	5598
N11PQ20T	5597
F10PD23A	5591
S5GM22G	5590
S5PD23A	5578
M14GM22R	5568
D3AD23G	5565
D18GM22P	5559
M14PD23R	5559
H15RM22G	5557
S5TD23P	5554
I16GD23P	5551
D3NQ20R	5550
S5GY9P	5549
R12GQ20L	5546
G2W	5536
D3GQ20T	5535
P13GD23G	5534
N11TD23P	5519
A7W	5517
D3PA7R	5513
F10PM22G	5507
S5PM14G	5505
G4PD23R	5503
D18PD23R	5499
D3TM22P	5480
D3PN11T	5473
H17RI21P	5465
S5AN11P	5464
N11GD18R	5454
D3GN11A	5452
N11GD23S	5445
M14RD23P	5436
N11AD23P	5433
S5TR12G	5427
R12GD18R	5426
Y26E	5421
D3TD23G	5416
F10PQ20P	5412
R12GD23L	5407
D3GY27P	5402
P13LM22P	5398
I6GD23P	5397
D3ND18G	5391
D3GP13S	5376
N11GI21G	5375
N11PS24P	5362
P13RD23P	5361
R12GW19G	5350
D3PN11A	5347
D3AR12G	5345
N11PI16R	5340
M14PQ20P	5321
F10PD18P	5316
D3ND18R	5307
D3GQ20G	5293
M14GM22G	5283
S5RH15R	5282
N11SM22P	5275
D3VM22R	5273
D3GY9G	5269
N11PM22S	5263
D3PQ20T	5259
H15RD23A	5258
I16RI21P	5251
D3GF10V	5244
S5GD18R	5244
M22Y	5242
A7GD23P	5242
I6T	5229
D3PY27P	5216
S5PD18G	5213
N11LI21P	5213
N11RD23R	5212
D3PP13L	5209
Y9PM22R	5207
F10LD23G	5202
N11SD23G	5201
R12AI21P	5198
S5GD18G	5193
R12GM22A	5190
I6RD23G	5178
P13LD23G	5176
Y9H	5174
M14RD23R	5172
D3PF10V	5167
R12PQ20R	5164
F10VM22P	5162
S5PQ20R	5162
I16PD23P	5160
F10LI21P	5159
D3GM22L	5155
N11PD18L	5138
P13SM22P	5133
M14LI21P	5130
D3GM22A	5126
S5VI21P	5126
S5AM22P	5123
S5GI16G	5110
S5PD18R	5107
D3PY9L	5103
D3NM14R	5101
N11GW19G	5100
D3PP13S	5096
D3ND23S	5087
D3VD23A	5087
D3TD23P	5082
R12GH17R	5082
D3GW19T	5079
N11PI21A	5079
D3VM14R	5075
M14PM22R	5064
H15GD23P	5061
A7RM22P	5051
D3GD18S	5047
N11GH17R	5038
R12GM22L	5035
N11RD18P	5034
D3GW19S	5032
R12GW19R	5027
G4PD18P	5027
N11GQ20L	5013
N11GD23L	5012
D3GI16R	5011
D3GD23V	4999
Y9PD18P	4996
G2PD23R	4990
Y9PD23A	4989
D3GW19L	4988
G2RM22P	4975
D3EI21P	4973
N11PD18A	4970
D3GG28R	4961
D3NI21R	4958
N11RQ20P	4951
D3NI16G	4949
S5PI16G	4949
N11PY26P	4949
D3GD23T	4948
D3GM22T	4946
M14GD23A	4943
I6PM22P	4943
S5PY9P	4941
S5GQ20R	4940
S5PI21R	4937
D3PW19T	4923
N11VI21P	4922
R12PD18G	4918
H17RD23P	4917
M14PM22G	4914
R12TI21P	4914
D3GA7P	4911
I6RI21P	4911
D3PQ20G	4909
P13SD23G	4893
G4PM22R	4891
D3PM22A	4890
D3VM22G	4888
P13AI21P	4888
D3PD18S	4885
D3AN11P	4880
N11PI21S	4880
R12GM22T	4879
S5GM14R	4879
D3NW19R	4878
S5PN11R	4877
P13TI21P	4875
R12PI21R	4872
D18GD23P	4871
S5RM14P	4871
D3PM22L	4867
S5AD23G	4865
S5RM22R	4864
S5RF10P	4862
S5TN11G	4860
N11PW19V	4860
D3HM22P	4858
R12GW19P	4858
N11PW19A	4858
Y9PQ20P	4854
D3VD18R	4853
D3PG28R	4851
N11GW19R	4851
S5PM14R	4844
D3PS24R	4843
F10H	4841
N11PM22V	4840
D3NI21G	4834
D3PF10S	4828
R12LI21P	4825
D3GP13T	4821
G25W	4820
R12PI21G	4817
D3NQ20L	4813
N11PD18T	4806
D3GN11S	4803
N11PQ20S	4802
Y27V	4795
D18RM22P	4793
Y9PM22G	4792
D3VD18G	4790
D3VS24P	4788
G25E	4786
S5GN11R	4783
P13GD23P	4778
D3NH17R	4777
I6GD23R	4776
M14RQ20P	4773
H15RI21R	4756
H15PI21G	4755
R12GQ20G	4754
M14PD23A	4752
H15PI21R	4752
G2PD18P	4745
D3PW19L	4742
D3GF10S	4732
G4PQ20P	4729
D3PW19S	4728
N11GM22A	4727
D3NH15G	4722
S5GI21G	4722
D3NW19P	4720
D3PM22T	4717
R12SI21P	4717
D3VA7G	4716
S5RD23A	4716
D3GS24R	4716
I16RM22P	4714
H15PD23S	4708
S5PD23S	4706
D3VQ20R	4703
S5PH15G	4702
D3PN11S	4701
N11PI21L	4696
N11GW19P	4695
S24Q	4693
D3GY9L	4692
N11PI21T	4689
D3PD23T	4686
D3ND23L	4683
S5TD18P	4677
P13TD23G	4676
S5VN11P	4674
I16RD23G	4674
N11PD23E	4672
S5GH17R	4670
I16LI21P	4665
S5PI21G	4664
S5GH15L	4662
D3VH15G	4661
S5AD23P	4659
N11SD23P	4654
S5GI21R	4654
F10PQ20R	4653
D3NH15L	4649
M14LM22P	4648
D3PI16R	4647
D3NW19G	4646
F10SM22P	4644
S5RM14G	4641
D3HD23G	4639
G25C	4632
S5GD23S	4632
G4RM22P	4622
R12GD23V	4616
N11GM22L	4615
S5RM22G	4614
G4PD23A	4614
F10VD23G	4605
F10PH17P	4605
M14RM22R	4599
D3GD18A	4592
D3GP13A	4591
D3PD23V	4590
N11LM22P	4589
N11PD18V	4588
H15LD23R	4587
G2PM22R	4582
S5PQ20L	4579
P13TM22P	4570
S5GQ20L	4570
G4PM22G	4568
D3NP13R	4567
R12PD18R	4567
D3VN11R	4566
D3PP13T	4564
S5GH15G	4563
S5AR12G	4562
F10PI21G	4561
D3NN11R	4556
F10LD23P	4556
S5PH15L	4556
I16SI21P	4556
H15PQ20R	4553
N11RH17P	4551
N11LD23G	4547
D3AH17P	4546
G2RD23G	4544
N11GI16P	4543
N11PI16V	4540
D3GM14L	4532
R12PD23S	4530
N11PQ20V	4529
D23PS24I	4526
D3NI16P	4525
I6PD23G	4525
I16VI21P	4512
S5LI21P	4510
M14LD23G	4509
H17PD23S	4505
F10PH15P	4503
D23TS24I	4502
D3GD18T	4499
I16GD23R	4499
G2H	4497
F10PD23S	4489
P13RD23R	4488
R12GD23T	4486
F10VI21P	4486
D18PM22R	4486
S5PH17R	4486
F10PI21R	4479
A7Q	4473
F10PH15R	4472
P13LD23P	4471
S5GW19P	4468
S5GI16P	4467
S5TH15P	4467
I6W	4466
R12PQ20L	4465
D3VH15L	4464
D18RD23P	4464
D3AD18P	4462
H15RI21G	4462
S5TQ20P	4457
N11GM22T	4451
D3HD23P	4445
S24H	4442
D3VH17R	4442
S5GW19G	4440
D3GR12T	4435
A7RD23G	4430
S5PW19R	4429
G2PN11P	4427
D3VI21R	4423
R12GW19L	4422
D3VD23S	4422
D3GR12A	4415
I6RD23P	4415
D3VP13R	4412
S5GW19R	4393
N11RM22R	4393
S5PI16P	4391
S5GD23L	4391
G2PD23A	4388
M14RM22G	4388
D3NM22A	4387
S24W	4386
D3PR12A	4379
F10PQ20L	4379
S5PD23L	4377
D3TR12G	4372
S5TD23R	4370
D3GD18L	4368
N11RM22G	4366
D3PR12T	4362
N11VM22P	4361
N11PI16L	4361
G2RI21P	4361
S5TH17P	4360
N11VD23G	4359
D3AQ20P	4348
N11PI16S	4348
D3PN11L	4344
M14GQ20R	4341
M14GD18P	4340
S5RQ20R	4336
P13AD23G	4332
D3PP13A	4330
R12VI21P	4329
M14GI21R	4328
N11GD23V	4322
H15PD23L	4320
D3VQ20L	4319
H15PM22A	4318
P13AM22P	4318
D3VW19R	4316
H15RD23S	4316
I16GM22R	4315
H15GD23R	4315
N11TD23R	4314
D18PM22G	4313
P13VI21P	4313
M14TI21P	4310
A7GD23R	4306
S5RD18R	4299
F10PI16G	4298
D3PM14L	4294
P13SD23P	4288
D3TN11P	4286
D3GR12L	4286
D3HN11P	4284
N11GQ20G	4284
S5VM22P	4282
S5RD18G	4282
D3VI16G	4280
R12GW19S	4279
G2PQ20P	4279
D3NM22L	4268
D3GG28A	4268
D3AH15P	4268
D3PD18A	4265
D3PY9R	4265
S5PW19P	4264
H15PM22L	4262
D18SD23G	4258
H15LM22R	4254
S5PP13R	4253
S5VD23G	4252
I16AI21P	4252
Y9PQ20R	4250
D3VW19P	4249
Y9PH17P	4248
N11TD18P	4242
D23SS24I	4241
D3VY26P	4240
M14VI21P	4239
H17PM22A	4239
N11PY26G	4232
Y9Q	4231
G4PH17P	4230
D3VI21G	4228
D3HR12G	4227
D3GW19A	4225
I6PI21P	4225
G4PQ20R	4222
D3VI16P	4221
H17PD23L	4219
N11PQ20A	4216
G4RD23G	4212
P13RQ20P	4212
H17RD23R	4212
D3PD18T	4208
M14PQ20R	4208
S5PW19G	4204
G4PN11P	4203
S5RI16G	4202
N11PI16A	4202
H15SI21P	4199
D3GN11L	4195
R12PM22A	4188
N11GD23T	4188
R12PD23L	4187
D3GW19V	4185
D3TD18P	4177
R12PW19G	4177
D3AD23R	4175
F10VD23P	4172
M14GD23S	4171
S5GP13R	4170
S5RM14R	4170
N11PY27P	4168
G4RI21P	4167
D3AN11G	4166
H17PI21R	4166
R12AD23G	4164
N11RD23A	4163
N11AD18P	4162
D3GY9R	4160
D3PA7P	4154
I6GM22R	4151
S24E	4144
R12GS24P	4144
S5RI21G	4142
F10SD23G	4140
D3VP13G	4137
R12GD18S	4136
S5RY9P	4136
R12AM22P	4132
D3GQ20S	4132
D3GI21S	4132
D3GP13V	4128
D3GG28P	4127
M14RD23A	4125
D3PG28A	4124
S5PM22A	4123
G2PM22G	4122
A7GM22R	4121
N11PH17T	4121
D3GH17T	4119
H17PM22L	4118
R12PH17R	4115
H15RQ20R	4114
S5TR12P	4113
N11AD23R	4113
H15PM22T	4108
Y9PH15R	4105
M14PI21G	4104
F10PD18G	4102
D3VW19G	4101
R12SM22P	4098
H15AI21P	4095
N11PI21V	4094
F10PM22A	4093
M14GI21G	4092
R12PM22T	4090
D3TQ20P	4089
D3PP13V	4089
D3GI16L	4089
A7RI21P	4089
G4L	4088
F10PD18R	4088
D3PD18L	4085
D3VD23L	4085
N11TQ20P	4084
R12TD23G	4082
D3VA7R	4075
D3GI21A	4074
R12GW19T	4072
R12GQ20T	4068
F10PM22L	4067
D3NQ20G	4066
S5RN11R	4063
S5TF10P	4062
I16PD23R	4061
H15LQ20P	4057
Y9PD23S	4055
D3NQ20T	4052
N11PH17L	4052
D3GR12V	4051
S5LN11P	4050
R12TM22P	4049
N11LD23P	4049
H17PI21G	4048
D3AR12P	4045
H15RD23L	4043
I16GM22G	4042
N11GS24P	4042
S5RD23S	4041
M14PI21R	4040
S5VD23P	4039
D3GS24G	4038
D3GM14T	4033
D3NS24P	4029
R12PM22L	4029
Y9PI21G	4028
M14LD23P	4028
I16GD23A	4027
D3VF10L	4025
D3AY9P	4022
D3TD23R	4020
G2RD23P	4015
D3NW19S	4014
D3GH17L	4014
I6GQ20P	4013
P13RM22R	4012
D3NP13G	4007
Y9W	4005
N11AQ20P	4005
I16SD23G	4003
D3PH17L	4002
D3PW19A	4001
M14SI21P	4001
I6GD18P	3994
G4PD23S	3992
H15LM22G	3991
D3GI21T	3989
A7GD23A	3986
I6GM22G	3985
D3AF10P	3983
Y26W	3982
S5RI21R	3982
P13TD23P	3981
R12PW19P	3981
F10SI21P	3979
S5TM22R	3979
D3PM14T	3978
H15PQ20L	3978
D3GI21L	3977
N11GQ20T	3976
M14VD23G	3973
R12PW19R	3973
I16PM22R	3971
H17PM22T	3969
D3PR12L	3969
R12SD23G	3969
D3GM14V	3968
D18GD23R	3968
D3PS24G	3967
D18GD23A	3966
I6GD23A	3965
D3GG25V	3965
F10PD23L	3965
Y9RM22P	3965
M14VM22P	3963
S5TH15R	3962
D3PI21T	3961
D3PG25P	3959
S5PN11T	3959
N11PH17A	3959
D3ER12G	3954
D3PI21A	3952
N11GW19S	3951
D3GR12S	3951
R12GM22S	3950
N11GD18S	3950
H15GM22R	3946
D3PQ20S	3945
Y9PI16G	3945
D3AH15R	3945
D3ED23G	3942
N11VD23P	3940
F10PW19G	3935
M14GD23L	3934
N11GY26P	3933
I16RD23P	3933
M14AI21P	3929
S5GS24P	3928
G4PH15P	3927
D3ND23T	3926
N11GI16R	3925
D3PS24T	3924
S5GM22A	3922
Y27H	3920
D3GM22S	3916
I6PD23P	3912
R12LM22P	3912
G4PI16G	3909
R12GI21A	3908
P13VM22P	3908
F10LD23R	3908
R12GY26P	3905
M14GQ20L	3904
R12PS24P	3904
D3NW19L	3903
S5RQ20L	3903
S5PP13G	3901
M22PY26P	3900
A7RD23P	3898
M14TM22P	3893
N11GW19L	3891
D3NM22T	3890
D3PI16L	3888
H17RM22R	3888
D3NP13L	3887
S5AN11G	3886
I16GQ20P	3885
Y9PQ20L	3884
S5VR12G	3882
D3PG25V	3882
D3NA7G	3881
N11GW19T	3880
D3PG28P	3878
S5PQ20G	3878
G2PN11G	3877
S5PN11A	3877
N11AH17P	3877
H15LD23A	3877
M14PD23S	3877
S5PM22T	3874
M14TD23G	3871
R12GI21L	3870
S5GM22L	3868
D3GD18V	3867
D3PR12S	3859
D3PI21S	3858
D3GM22V	3857
H15GM22G	3857
I6AM22P	3857
F10PQ20G	3857
D3ND18S	3855
G25D	3853
D3VY26G	3852
I16SM22P	3852
I6N	3851
D3AM14G	3851
G2PH17P	3851
S5GQ20G	3846
D3PN11V	3845
F10PM22T	3844
S5RH17R	3844
G4W	3841
P13GD23R	3840
R12AD23P	3838
N11TH17P	3838
S5LD23G	3836
S5GP13G	3834
D3GS24T	3833
I16LM22P	3832
G2PQ20R	3831
S5GD18S	3831
D3ED23P	3830
R12PD23V	3830
Y26N	3829
Y9PH15P	3829
M14WI21P	3827
R12GM22V	3826
R12LD23G	3826
D3TH15P	3825
S5RH15L	3825
D3EM22P	3824
D23PG28C	3823
D3PM14V	3819
S5GN11A	3819
I16LD23G	3817
D3TH17P	3815
D23RG28C	3815
D3VY9G	3812
I16VD23G	3812
D3GM14A	3808
N11AM22R	3807
D3NN11T	3806
H15PD23V	3805
A7GQ20P	3805
H15RM22A	3805
D18PD23S	3805
S5GY26P	3804
G4PH15R	3804
A7GD18P	3802
S5RH15G	3798
S5PQ20T	3797
S5RW19P	3797
H15GQ20P	3796
I6RD23R	3792
S5AD18P	3791
Y9PI21R	3791
I16PM22G	3790
D3NI16R	3789
D3GG25P	3789
D3PI21L	3788
S5AH17P	3787
A7GM22G	3786
G2PR12G	3785
R12VM22P	3781
P13VD23G	3780
M14PQ20L	3780
N11PQ20H	3776
S5GN11T	3776
S5GQ20T	3774
N11RQ20R	3774
D3GM14S	3773
S5PM22L	3772
S5RW19G	3770
D3GH15A	3768
G4PQ20L	3768
R12GG28C	3765
Y27N	3764
D3PH17T	3760
D18TD23G	3759
G2PH15R	3758
R12PG28C	3756
Y9LM22P	3756
D3VN11T	3755
I21PG28C	3754
N11PG28R	3754
D3PD18V	3753
A7PM22P	3753
S5LM22P	3753
G4PI21G	3752
N11TM22R	3752
D3PR12V	3750
P13GQ20P	3749
D3ND23V	3747
D3GN11V	3745
D3VQ20T	3741
S5PD23V	3739
D3GI16S	3730
S5RW19R	3728
D3TR12P	3727
G4RD23P	3727
S5GW19L	3726
D3GI16V	3724
F10PW19R	3724
M14GM22A	3719
S5LD23P	3718
N11PH15P	3717
G4PI21R	3716
S5AQ20P	3714
G4PR12G	3712
D3AM22R	3712
N11SD18P	3712
D3GY26R	3710
D3GA7T	3708
D3GD23E	3707
Q20PG28C	3707
Y9PM22L	3707
D3GQ20V	3705
S5AH15P	3704
S5RI16P	3704
P13RD23A	3704
H15AM22P	3703
R12TD23P	3702
D3HR12P	3701
D3PH15A	3700
N11PH17G	3700
H15RM22L	3700
D3NN11A	3698
S5GW19T	3696
D3PM22S	3693
D3NW19T	3693
D3VP13L	3690
R12GW19V	3683
M14RQ20R	3683
D3NP13S	3682
S5PW19S	3682
Y9PD18G	3679
I6E	3676
G2PH15P	3674
S5WI21P	3673
S5PF10L	3672
Y9PD18R	3670
N11PS24R	3669
R12PY26P	3668
R12VD23G	3665
S5PW19L	3665
D3PI16V	3664
R12GI16G	3664
D18RD23A	3662
N11GI21A	3661
G4AM22P	3658
R12PQ20G	3657
D3PM22V	3654
H17TM22P	3654
Y9RD23G	3654
S5AF10P	3652
S5GM22T	3651
D3PY9S	3646
R12PQ20T	3645
R12GI16P	3643
H17LM22P	3643
S5TM14G	3642
D3PI16S	3638
R12GI21S	3638
G4PD23L	3638
P13AD23P	3637
S5RD23L	3637
I21PY26P	3634
N11RD18G	3634
S5AD23R	3630
D3HH17P	3624
S5GD23V	3623
Y9PW19G	3623
G4PR12P	3623
P13LD23R	3623
G28Q	3620
G4PM22A	3620
Y9GM22P	3620
D18RD23R	3620
G4PD18R	3619
H17RM22G	3617
S5PD18S	3616
D3PM14A	3615
M14PM22A	3614
S5PS24P	3614
Y26*	3613
S5PI16R	3611
Y9PM22A	3610
N11SD23R	3610
R12GW19A	3609
N11PM22E	3607
I16VM22P	3607
P13RM22G	3606
D3AM14P	3605
R12PW19L	3604
D3GI16A	3603
I16AM22P	3603
D3GH15S	3603
S5LR12G	3596
N11RI21R	3595
D18AD23G	3594
S5TM14P	3594
M14GM22L	3593
H15RM22T	3589
N11GY26G	3588
H17PD23V	3588
M22PG28C	3587
G2Y	3586
D3PW19V	3586
G2PI16G	3586
D3HD18P	3583
M14PD23L	3583
G28D	3580
D3HQ20P	3580
D3NY26P	3578
M14AM22P	3578
D3PQ20V	3575
D3HH15P	3573
I16PD23A	3572
N11PD18E	3572
Y9PD23L	3572
S5GD23T	3570
H15PD23T	3568
G2PR12P	3564
S5PP13S	3564
P13LQ20P	3563
N11GD18T	3560
D3GM14W	3559
D3VN11A	3559
S5GW19S	3557
D18PD23V	3556
P13SD23R	3556
D3TN11G	3554
S5GI16R	3553
G2PI21G	3551
D3VP13S	3551
M22PY26G	3550
G4PM22L	3550
R12GI21T	3549
N11TM22G	3548
N11GI21L	3547
P13GM22R	3547
G2PI21R	3547
N11RI16G	3544
R12PW19S	3541
S5GP13L	3541
S5GP13S	3541
R12GD18T	3537
D3GH17A	3532
D3HD23R	3530
R12GQ20S	3528
G4PD18G	3528
N11SQ20P	3528
N11RD23S	3528
D3GQ20A	3527
N11AD23A	3525
H15RQ20L	3525
H17TD23G	3524
H17PD23T	3524
N11GI21S	3523
R12GQ20V	3521
N11GW19A	3521
N11AM22G	3520
N11GH15P	3519
D3TH15R	3517
N11RD18R	3517
H15QI21P	3514
R12SD23P	3513
M14RI21R	3513
D3PY9A	3512
Y9RI21P	3512
S5GF10L	3511
R12GD18A	3508
R12PD23T	3508
D3EN11P	3506
M14SM22P	3505
S5PW19T	3504
H17LD23G	3502
H15SD23G	3502
D3PH15S	3501
D3PY26R	3498
R12GD18L	3496
H15LI21R	3496
H15AD23G	3493
N11TD23A	3491
S5TM22G	3486
G2PD23S	3486
I6GQ20R	3486
F10SD23P	3485
M22PY27P	3485
N11PH17S	3485
R12GY26G	3484
D18GM22R	3484
M14RI21G	3481
M14SD23G	3480
D18LD23G	3476
R12WI21P	3475
D18VD23G	3475
D3PM14S	3472
D3GY9S	3472
D3PG25R	3472
D18PD23L	3472
D3VY9L	3471
D3ND18A	3470
D3VM22A	3469
S5PP13L	3466
S5GY26G	3465
M14VD23P	3464
H17RD23A	3464
I6RM22R	3462
H15PS24P	3461
D3GQ20H	3460
F10LD23A	3460
R12LD23P	3460
S5PD23T	3458
R12PW19T	3456
D3VY27P	3454
I16AD23G	3454
Y9PM14G	3453
I6PD23R	3449
M14GM22T	3448
S5VN11G	3446
M14AD23G	3445
H15PQ20G	3445
N11WI21P	3444
D3ND18T	3443
M14TD23P	3441
S5AR12P	3441
G4PW19G	3440
D3VW19L	3440
D3TM14G	3439
D3PI16A	3439
G4PN11G	3439
M22PG28R	3439
D3AD23A	3438
I16TI21P	3437
G2PQ20L	3434
F10C	3433
H15GD23A	3433
I16LD23P	3433
S5TD23A	3432
D3PQ20A	3430
D3VW19T	3428
H15LI21G	3428
D3GG28V	3427
F10VD23R	3426
D3PG28V	3425
D3VM22L	3424
M14PM22L	3424
G2PD18R	3424
N11RI21G	3423
Y9PM22T	3421
D3VQ20G	3415
D3VW19S	3414
S5RP13R	3413
D3PD23E	3409
M14PD18P	3409
M14PM22T	3407
I16PQ20P	3407
D3PH17A	3404
S5PY26P	3403
R12GI21V	3401
D3PG25A	3398
S5TQ20R	3398
M14GQ20G	3396
D3GG25R	3396
H15RS24P	3394
R12GD18V	3393
F10LM22R	3392
G2RD23R	3392
I16GI21R	3391
N11GM22S	3390
H17QD23G	3390
H15SM22P	3389
I16SD23P	3388
D3PM14W	3386
Y9*	3386
S5TI16G	3384
F10PW19P	3378
D3HN11G	3377
G4PM22T	3377
H15RD23V	3377
S5PF10V	3376
N11SH17P	3376
M14RD23S	3376
I6RD18P	3375
D18PG28C	3374
H15PQ20T	3374
D3VD18S	3373
D3PR12W	3372
Y9LD23G	3372
D3NN11S	3371
P13LM22R	3371
I6AD23G	3369
D3VD23V	3368
D18PS24P	3367
H15GI21R	3367
S5RM22A	3365
N11GI16V	3363
F10PW19S	3362
I16VD23P	3360
M14PQ20G	3359
N11GM22V	3357
Y9PQ20G	3357
Y9PW19R	3356
N11PH17Q	3355
N11GQ20S	3355
F10LD18P	3352
Y27E	3351
N11GI21T	3351
S5PD18A	3350
P13VD23P	3349
D3TM22R	3348
S5TD18G	3346
D23RS24I	3345
S5RM22L	3345
D3VN11S	3336
N11GW19V	3335
G2C	3333
I16GI21G	3333
N11PD23W	3331
P13GM22G	3329
I16RD23R	3329
G2PD18G	3326
D3PG25L	3326
R12GD23E	3325
N11GD18A	3325
D3GR12W	3324
N11GD18L	3324
S5GN11S	3324
H17AM22P	3322
A7GQ20R	3321
D3GG25T	3320
I6GI21R	3319
Y9LI21P	3319
D3GH17G	3317
P13SQ20P	3316
D3VF10V	3315
D3PY26A	3313
D3PG25T	3311
D3VD23T	3311
S5AH15R	3310
N11RH17R	3310
A7H	3309
D3VI16R	3307
R12VD23P	3306
G4AD23G	3304
A7RD23R	3299
G2E	3298
M14WM22P	3298
D3GG25L	3298
N11PG28A	3297
I6RM22G	3297
G4PW19R	3297
S5RN11A	3294
M14WD23G	3293
D3NP13T	3293
M14RD18P	3293
H15PM22S	3292
S5AM22R	3290
M14RQ20L	3290
D3GH15V	3289
S5GD18A	3288
S5RP13G	3288
D3NW19A	3287
D3AM22G	3286
D3VM22T	3286
M14GS24P	3286
D3GA7L	3283
D3Q	3280
D3PH17G	3279
D3AM14R	3278
N11PI16T	3276
D3NF10L	3275
I6LM22P	3273
D3NR12A	3271
S5RW19S	3271
F10LQ20P	3270
R12PD18S	3270
N11GQ20V	3266
M14LD23R	3265
P13SM22R	3264
D3ND18L	3262
R12PY26G	3261
N11PS24G	3261
H15AD23P	3255
G2PW19G	3255
I6VM22P	3248
H17QM22P	3245
S24K	3244
F10PH17R	3244
S5VD18P	3243
F10PW19L	3243
D3GG25A	3241
R12PI21A	3241
I6Q	3239
A7PD23G	3238
D3GI21V	3236
N11GI16S	3236
H15VI21P	3235
P13TQ20P	3235
I6AI21P	3234
P13RD18P	3233
F10PD23V	3232
D3VS24R	3232
D3PG25S	3230
H15LD23S	3229
P13RQ20R	3228
D3NM22S	3227
D3NP13A	3227
D3PS24A	3227
S5VQ20P	3227
I6RD23A	3227
N11PG28C	3226
D3AD18R	3224
G2PM22A	3223
S5RQ20G	3223
D3NM14L	3220
N11AI16G	3220
I6RQ20P	3218
S5RD18S	3218
M14GD23V	3217
N11EI21P	3214
N11RQ20L	3214
R12GQ20A	3212
D3GY9A	3211
H17GM22P	3209
D3HH15R	3208
I6GH17P	3206
H15PY26P	3205
S5TD18R	3204
G25*	3203
G2PW19R	3203
P13TD23R	3202
D18GM22G	3201
M14GW19P	3199
D3GS24A	3199
F10PD23T	3199
D3VP13T	3198
H15PI21A	3197
D3VG28R	3197
S5GD18L	3197
D3PQ20H	3196
D3AD18G	3193
D3NI21S	3193
S5VH17P	3192
N11RW19G	3191
S5TN11R	3190
S5RN11T	3189
N11PM22W	3188
G4PQ20G	3187
D3NY26G	3186
S5PY26G	3185
I6GD23S	3185
G4PM14G	3182
S5PN11S	3181
D3TD23A	3180
A7GH17P	3179
M14RD23L	3179
F10PD18S	3178
N11LQ20P	3177
G2PM14G	3175
D3VR12T	3175
D3PY9T	3174
N11SM22R	3174
M14GY26P	3172
G2RD18P	3172
D3NW19V	3170
S5RI16R	3170
I6GI21G	3169
H15QM22P	3168
[truncated: 346,358+ more rows]

## Sheet: CloningTransformation
Mutation	Mutation count
WT	1222898
H17P	378716
N11P	354110
R12P	353702
R12G	336821
I21P	326552
D23G	326365
D18P	318053
M22P	307444
D23P	284451
H15P	276892
H15R	273685
D23R	258273
W19G	253082
N11G	250127
W19R	241747
I16G	240607
H17R	235745
W19P	235007
W19L	215540
D18R	214708
Q20P	212367
W19S	210263
D18G	202401
I16R	198819
H15L	196297
W19T	193507
M14G	190799
M14P	186978
Q20R	183130
I16P	180767
W19A	175293
M14R	173804
D23A	172111
W19V	170928
D18S	169539
M22R	167873
N11R	163835
I21R	161544
H15G	160834
I16L	159740
P13R	159268
S5G	159263
I21G	157908
D23S	156171
D23L	154608
Q20L	152479
D18L	151949
H17L	150682
I16V	150195
S5P	149296
H17T	144337
P13G	143724
I16S	143513
M22G	141252
D18T	140954
P13L	140694
S5R	139011
P13S	136883
R12A	136027
Q20G	132183
D18A	131689
R12S	131004
R12T	130955
I16A	127541
N11T	127252
D3P	127093
R12L	125812
H17A	125743
N11A	125307
H17S	123510
D23T	118148
P13T	118029
D18V	116233
Q20T	114990
I16T	113744
M22L	112395
D3G	112299
M14L	112183
H15S	111705
D23V	110738
N11S	108816
H17G	106604
P13A	105377
N11V	104804
I21L	104574
M22A	104154
M22T	103777
Q20S	103225
N11L	103066
S5T	102523
H15Q	102212
H15A	100905
I21A	99674
P13V	98836
Q20V	97731
I21V	97529
H17Q	96428
I21T	95770
R12V	95591
I21S	93678
H15V	89636
Q20A	85633
R12W	84034
S5A	83742
W19C	82603
M14V	81819
M22S	80771
W19Q	79521
R12H	78494
H17V	77791
H15T	77307
M14T	76303
W19*	74727
W19E	73491
D23E	72703
M14A	71958
M14S	71851
D18H	71539
Q20H	71069
W19K	71062
W19H	71025
I16W	69747
D3V	69567
S5V	69543
N11E	69012
I16H	68638
S5L	67295
M14W	67054
D3N	66226
M22V	65642
D18Q	65156
R12E	64117
D18E	63834
D18W	63819
Q20W	63679
H15W	62897
W19M	62725
D23W	62603
I16C	59553
D23H	58656
R12Q	58120
P13Q	58061
M22E	57407
W19N	55999
I21H	55278
P13W	54496
M14Q	53805
N11W	52807
W19D	52029
P13H	51577
M14E	50209
I16E	49396
P13C	49306
D23Q	48546
I16M	48306
I21W	48161
I16N	48086
D18C	47719
H15C	47469
R12D	46314
Q20E	46025
M22Q	46006
S5E	45007
I16Q	44959
I21Q	44788
I16*	44630
P13E	43965
I16D	43958
D3A	43798
S5W	43784
N11Q	43672
M22W	43060
I16Y	42929
I16F	42918
I16K	42613
Q20*	41891
D18*	41874
H17W	41794
H17C	41256
W19Y	40119
M14*	39981
Q20M	39751
W19I	39635
Q20K	39070
R12C	38791
N11K	38396
M14K	37952
W19F	37915
P13*	37769
D18M	36797
P13M	36318
D3T	36220
D18K	35905
H17N	35624
N11*	35429
D3H	34813
Q20C	34801
P13F	34707
M22K	34400
D18N	34205
S5Q	34069
P13K	33907
P13D	33906
R12N	33001
D18Y	32874
I21E	32609
D23C	32553
N11M	31652
M14H	31302
H15E	30884
I21C	30313
S5C	30197
N11C	29944
Q20D	29904
R12K	29747
H17D	29644
P13N	29463
H15*	28838
R12*	28532
S5K	28321
P13Y	27861
N11H	27716
P13I	27628
R12M	27616
H17K	27083
H17E	27045
D18I	26300
F10P	25613
R12Y	25605
S5M	25577
D3E	25373
Q20N	25205
D23N	24854
H15M	24729
D18F	24408
H17*	24250
D23K	23970
D23Y	23716
S5H	23624
G4P	23109
Y9P	23076
N11D	22965
H17Y	22571
D23*	22414
H15Y	22325
S5*	22137
S5D	21853
H15K	21530
H15D	21473
I21D	21398
H17M	21382
Y26P	21231
M22*	21087
H15N	21005
D3S	20846
Q20F	20604
M14C	20275
R12I	19581
H17I	19575
M22H	19557
I21M	19454
Q20Y	19446
D3R	19165
D23M	19097
G28C	18711
A7G	18446
I21F	18159
S24P	18111
Y26G	17966
H15F	17629
I21N	17533
S5N	17497
Y27P	17481
H15I	17099
N11PD23G	16818
N11PI21P	16657
G2P	16461
N11PD23P	16269
H17F	16163
Q20I	16111
G28R	15479
F10L	15468
R12F	15181
S5I	15121
D3Y	14769
N11PH17P	14718
I6R	14553
D23F	14364
A7R	14351
I6G	14000
F10V	13881
I21Y	13831
N11PM22P	13528
R12GI21P	13522
N11PD18P	13490
H15PI21P	13291
N11I	13038
D3PI21P	12923
H15PM22P	12683
S24R	12414
D23I	12283
R12PD23P	12248
R12PI21P	12221
H17PD23G	12168
G28A	12157
F10S	11846
H15PD23G	11776
G2R	11706
N11GI21P	11631
I21K	11618
G28P	11603
N11Y	11577
H15RI21P	11528
I6P	11479
R12PD23G	11237
Y26R	11212
G25V	11205
S5GI21P	11189
H17PI21P	11091
D3GI21P	11081
I21*	11006
H17PM22P	10962
G25P	10851
R12GM22P	10747
H15PD23P	10696
D3PD23P	10694
D3GD23G	10653
D3PM22P	10630
R12GD23P	10623
N11PD23R	10582
D3PN11P	10578
D3PH17P	10556
M22I	10466
G4R	10423
H17PD23P	10422
G25A	10385
M14I	10311
S5GN11P	10260
H15RD23P	10244
R12PH17P	10239
D3GD23P	10145
N11GD23G	10120
S5GD23G	10101
N11PM22R	10041
N11GH17P	10039
M14N	10005
R12GD23G	10001
N11GD23P	9965
H15RM22P	9957
N11PI16G	9924
Y9L	9923
G28V	9871
Y9R	9840
D3GN11P	9750
D3PD23G	9724
D3PR12G	9675
N11F	9567
S5PI21P	9541
N11PD23A	9528
F10PM22P	9516
D3GH17P	9493
D3GR12G	9486
H15RD23G	9380
S24G	9375
N11PQ20P	9336
D3GM22P	9330
S5F	9317
D3PH15P	9315
G25R	9250
R12GD18P	9197
D3PR12P	9165
G25L	9150
Y26A	9141
G25T	9096
D3L	9077
R12GH17P	9070
H15LI21P	9063
S5PN11P	8940
D3PD18P	8934
R12PM22P	8921
S24I	8907
Y27R	8903
S5GR12G	8889
S5PD23G	8879
R12GQ20P	8871
N11PW19G	8869
F10PD23P	8836
S5PD23P	8835
F10PD23G	8815
D18PD23G	8807
A7S	8739
S24T	8722
Y27S	8688
N11GM22P	8680
D3NI21P	8676
D3PF10P	8601
D3ND23P	8561
G25S	8552
Y9G	8506
N11PD18R	8491
M14PI21P	8473
R12PQ20P	8465
N11PH17R	8450
F10PH17P	8440
F10PD23R	8399
H15PD23R	8387
D3GH15P	8366
S5PF10P	8364
N11GD18P	8353
S5RN11P	8338
M14Y	8315
D3PM14G	8296
D3GR12P	8296
N11PD18G	8283
M14GI21P	8256
N11PW19P	8214
Y26S	8205
S5GM22P	8176
N11PI21R	8149
D3GD18P	8146
F10PI21P	8125
M22C	8107
G4A	8059
D3PH15R	8048
M14PD23G	8047
D3PQ20P	8010
H15LM22P	8001
H15LD23P	7987
H17RD23G	7985
G2PD23G	7973
M14PD23P	7953
Y26L	7942
S5RI21P	7890
I6L	7884
G4PD23P	7853
M14PM22P	7812
D3PD23R	7779
R12PD18P	7779
R12GD23R	7764
N11PI16R	7755
N11RI21P	7737
H17PD23R	7736
M14D	7733
A7L	7708
N11PD23S	7689
I16GI21P	7685
I16PI21P	7676
D3ND23G	7671
G2L	7668
D3GF10P	7651
D3VD23P	7646
D3PY9P	7630
G4PD23G	7615
A7P	7609
Y9S	7606
H15RD23R	7587
S5PH17P	7556
D3VI21P	7534
S5GH17P	7519
D18PD23P	7507
Y27A	7490
S5GD18P	7489
S5GN11G	7471
G28T	7458
S5PR12P	7420
R12PD23R	7411
N11GD23R	7399
D3NN11P	7395
S5GD23R	7390
N11PW19R	7387
S5Y	7353
S5PM22P	7348
M14GD23P	7347
R12PD23A	7332
S5GF10P	7328
D18PD23R	7324
M14GD23G	7321
D3GD23R	7320
I6A	7316
S5RR12G	7301
M14F	7289
Y9PM22P	7279
N11GQ20P	7262
M14RI21P	7261
H15PQ20P	7245
D3GY9P	7240
I6S	7206
Y9PD23P	7201
S5RH17P	7200
S24L	7190
N11PI21G	7171
D3I	7162
S5PD23A	7157
D3NH17P	7146
N11PM22G	7146
M14GM22P	7135
G4PH17P	7112
R12GM22R	7076
D18PM22P	7070
D3PN11G	7066
N11GM22R	7065
D3VD23G	7057
G2A	7050
N11GH17R	7048
S5PD18P	7029
N11PW19S	7025
D3GQ20P	7023
G2S	7010
S24A	6996
S5RD23G	6996
H15LD23G	6984
D3VR12G	6947
N11PQ20R	6943
S5GD23P	6935
I16GM22P	6919
D3NH15P	6914
I16PD23P	6854
N11PM22L	6850
N11GI16G	6843
N11PW19V	6842
D3GH15R	6841
D3GN11G	6840
Y9T	6829
Y27L	6829
S5GH15R	6790
G2V	6789
D3PM14P	6777
D23GG28C	6776
D3NR12G	6772
Y9A	6772
G2T	6763
N11PI16P	6762
D3NM22P	6753
I16GD23G	6753
S5TI21P	6753
S5GQ20P	6729
M14RM22P	6728
N11PW19T	6717
H15PM22R	6714
D3ND18P	6707
G4V	6699
S5RD18P	6693
S5PR12G	6683
N11PW19L	6681
D3VH17P	6662
F10G	6655
N11GD18R	6653
D18PD23A	6650
G28S	6633
R12GI21R	6607
H17PD23A	6602
D3GM14G	6585
S5RM22P	6562
S5RD23P	6552
N11RD23G	6549
S5GR12P	6548
A7T	6544
R12GH17R	6542
S5GH15P	6510
S5PN11G	6496
R12GM22G	6493
D3GM22R	6479
Y9PH17P	6472
F10A	6469
S5RN11G	6463
N11PI16V	6453
N11PD23T	6436
S5PH15P	6401
H15GI21P	6387
N11PQ20L	6375
D3W	6371
N11PY26P	6371
D3PM22R	6366
G28L	6363
N11PD18S	6361
D3VN11P	6360
Y26T	6355
Y26V	6345
N11GD23L	6343
D3PI16G	6329
D3ND23R	6322
H17PM22R	6319
F10PD18P	6301
N11PH17L	6267
M22D	6256
H17PD23L	6256
D3NR12P	6249
S5TN11P	6245
I6V	6228
D3PH15L	6217
D18GD23G	6208
F10PH15P	6198
S5PQ20P	6196
F10I	6193
D3GI16G	6176
H15PI21R	6168
Y9PI21P	6146
A7E	6137
H17RI21P	6134
D3K	6130
Y9PD23G	6104
N11PH17T	6101
I16RI21P	6099
H15GM22P	6094
D3PW19R	6093
F10PH15R	6083
I6RD23G	6076
P13RM22P	6068
R12GD23A	6067
S5RH15P	6047
R12SI21P	6039
D3GH17R	6029
H17PI21R	6016
Y26E	6009
R12GQ20L	5997
R12PM22R	5988
S5TD23P	5983
H17PM22G	5959
G4PI21P	5959
D3NH15R	5950
M14GD23R	5945
S5RF10P	5926
N11TD23G	5920
R12GD23S	5920
D3PI21R	5919
R12GW19G	5908
H17RD23P	5906
S5GM22R	5879
N11GD23S	5868
N11PD18L	5862
R12GI21G	5851
D3PD23A	5845
S5RR12P	5844
H15RQ20P	5828
N11SI21P	5825
D3PM14R	5818
H15RD23A	5815
D3PH17R	5809
H15LD23R	5809
F10T	5796
N11RM22P	5792
S5RD23R	5789
S5TR12G	5788
M22N	5784
D3HD23P	5781
N11PD23L	5769
G28W	5752
P13RD23G	5749
G4PM22P	5742
G2PH17P	5735
S5TD23G	5733
A7GH17P	5727
H15RM22R	5727
S5PH15R	5722
H17PD23S	5716
Y27G	5715
G4T	5713
G2W	5710
N11PM22A	5688
F10PD23A	5684
F10R	5683
N11PQ20T	5682
H17RM22P	5671
H15PQ20R	5667
N11PW19A	5660
A7V	5644
D3GD23A	5640
R12PG28C	5640
N11AI21P	5640
N11GW19P	5637
M14PD23R	5634
S24V	5633
N11TI21P	5621
G4PD18P	5621
R12GW19P	5620
R12PW19R	5613
I16PM22P	5601
D3PD18G	5583
H15RI21R	5582
I6PD23G	5575
R12PH17R	5574
N11GD23A	5562
D18RD23G	5562
R12GD18G	5552
N11GW19G	5545
R12PW19P	5542
D3PD23S	5532
S5PD23R	5530
D3GD18G	5519
N11PI16L	5517
H17RD23R	5511
Y9PD18P	5510
N11SD23G	5504
I16PD23G	5495
H15GD23R	5491
H15PD23A	5479
H15PD23L	5479
I6T	5474
Y9V	5471
I6GD23P	5452
N11PM22T	5448
M14PD23A	5444
N11PS24P	5433
M14RD23G	5428
D3GM14R	5428
N11PH17S	5424
G2PD18P	5422
D3VD18P	5412
I16LI21P	5397
H15GD23P	5395
G4S	5394
F10Y	5393
S5PM22R	5386
I16GD23P	5385
M22F	5384
N11PQ20V	5376
R12PW19G	5360
R12PD18G	5346
G2PD23P	5340
N11RD23R	5339
N11GQ20R	5337
H17PG28C	5331
D3GH15L	5327
H15PM22G	5321
S5PW19G	5316
R12GW19S	5316
R12AD23P	5313
F10PI16G	5308
R12PI21R	5296
D3GM14P	5290
Y27T	5289
I6RM22P	5289
D3PD18R	5284
S5GM14G	5280
G4PD23R	5280
R12GG28C	5274
I6RH17P	5271
N11PH17A	5270
G4PH15R	5270
D3GS24P	5266
S5GI21R	5266
D3GM22G	5263
D3VR12P	5263
A7GD23G	5262
D3VD23R	5262
D3VN11G	5255
S5TD23R	5251
H15PD23S	5249
G28E	5248
N11TH17P	5243
P13RI21P	5239
D3PQ20R	5238
D3TI21P	5234
D3PS24P	5234
S5GM14P	5230
S5TM22P	5226
D3PI16P	5218
R12GW19L	5214
G4PD23S	5214
P13RD23P	5213
S5AI21P	5207
H15RM22G	5204
N11PH17G	5202
D3VH15P	5195
H17PY26P	5189
F10VD23R	5178
D3GQ20R	5175
G25W	5169
R12GQ20R	5166
F10LM22P	5161
R12TD23G	5158
R12GD18R	5155
G2PH15R	5150
H15SI21P	5146
D3GW19P	5142
N11AD23G	5141
D3VQ20P	5133
D3GD18R	5129
D3VF10P	5128
N11TD23P	5126
D3PW19P	5124
H15RI21G	5121
N11GI21R	5119
Y9PH15R	5111
D3PA7G	5107
G2PH15P	5106
R12GD23L	5106
F10PD23T	5105
F10VM22P	5104
D3GH15G	5100
N11PD18T	5098
S5PD23L	5098
N11RH17P	5098
S5GM14R	5097
N11PD18V	5096
G2PI21P	5093
N11AM22P	5092
D3PH15G	5067
R12AI21P	5059
S5VN11P	5055
H15PS24P	5052
R12PM22L	5051
D3GW19G	5050
S5RW19G	5046
D3NQ20P	5044
S5PH15L	5043
R12GW19R	5040
Y9H	5038
N11PD23V	5037
F10VD23P	5036
D3GW19R	5035
I6GD23G	5027
Y9PH15P	5025
I16SI21P	5025
M14GQ20P	5011
D18PY26P	5010
R12PD23L	5007
D3PQ20L	5002
R12GI16G	5001
R12PD23T	4998
G4PR12G	4993
N11PD18A	4991
N11TD23R	4987
M14PQ20P	4986
I16RD23P	4985
D3GD23S	4982
S5PI21R	4982
N11PI16S	4982
R12PD18R	4973
S5TR12P	4971
D3PM22G	4968
D3PY26P	4967
G4PR12P	4964
S5GD18G	4958
S5PD23S	4954
D3PD23L	4953
N11GW19S	4952
S5VI21P	4951
F10PH17R	4944
I6GD23A	4943
F10PQ20P	4942
D3GN11R	4942
D3AI21P	4941
Y9RD23G	4940
D3PW19G	4932
N11GD18G	4930
G4PW19G	4930
D3PI16R	4930
D3AD23G	4926
R12PI21G	4925
Y27V	4923
D3GI16P	4921
D3GW19T	4920
P13GI21P	4920
A7GD23P	4915
S5GD18R	4914
R12GS24P	4909
S5RH15R	4907
D3VY9P	4898
R12PQ20R	4897
I6GM22P	4896
H15PG28C	4878
G4PH15P	4876
H15RY26P	4875
R12PW19L	4868
S5PD18R	4868
F10PD18R	4861
N11TM22P	4856
R12PM22G	4853
I6GD23R	4851
R12PD23V	4850
S5RQ20P	4847
H15PI21G	4844
N11GM22G	4843
I16RM22P	4841
I21PG28C	4837
N11PI16A	4836
F10LI21P	4836
S5AR12G	4834
R12PQ20T	4834
R12GY26P	4831
S5GM22G	4828
F10VH17P	4827
N11PI21A	4823
G2PM22P	4821
R12GD18S	4818
D3GI16R	4813
R12AM22P	4812
S5PY9P	4809
N11GW19R	4802
S5RI16G	4799
N11GI21G	4788
P13GD23G	4785
S5GY9P	4783
G4PW19R	4782
N11GI16R	4777
N11VD23G	4773
R12PS24P	4773
S5TH17P	4767
S5PY26P	4766
F10PD23V	4765
I6RI21P	4753
D3TM22P	4751
S5RM14G	4750
S5LN11P	4748
F10PH15G	4743
H17LD23G	4743
D3PQ20T	4742
A7W	4739
R12TI21P	4739
D3GD23L	4735
G2H	4725
D3PN11R	4723
D18SD23G	4722
A7GM22P	4717
P13TI21P	4714
H15PY26P	4710
H17PD23V	4696
S5GH17R	4696
N11PQ20G	4691
N11PI21L	4687
S5PW19P	4686
A7RD23G	4682
I16PD23R	4681
R12LI21P	4681
N11LI21P	4679
D3TD23P	4675
Y9SD23G	4671
P13LI21P	4668
I6W	4665
D3NW19P	4657
R12TH17P	4653
S5PM14P	4638
D3ND18R	4634
H15GD23G	4633
R12PW19T	4631
N11TD18P	4628
H17LD23P	4625
D3VM22P	4624
F10PQ20R	4623
H15PQ20L	4621
N11SD23P	4617
D3VH15R	4615
S5RM22R	4610
S5GW19G	4607
D3PW19T	4606
G2PD23A	4602
S5PW19R	4602
R12GH17L	4592
N11PY27P	4590
D3PP13R	4587
M14PM22R	4586
G2PD23R	4586
N11GI16V	4585
S5TH15P	4583
N11PI21S	4583
S5VD23G	4580
H15LM22R	4578
I6RD23P	4573
H17LM22P	4572
M14RQ20P	4572
H17PM22L	4569
S5TF10P	4566
H15LQ20P	4564
S5AN11P	4563
D3GY26P	4563
S5TD18P	4561
G4PH17R	4554
S5GW19R	4554
D3PD18S	4553
N11PQ20S	4553
D18GM22P	4550
R12PY26G	4549
S5GH15L	4542
F10PD23S	4542
F10PH15L	4541
M14RD23P	4540
S5PH17R	4539
D3GP13R	4531
D3NM22R	4530
Y9PH17R	4529
N11GI16P	4527
H15AI21P	4525
G4PI16G	4525
D3HI21P	4524
D3PN11A	4522
R12TM22P	4522
S5RW19P	4519
N11RD23P	4516
N11SH17P	4512
R12PD23S	4512
D3PH17L	4507
Y9PD18G	4502
S5PF10V	4497
Y9PD23R	4497
N11GD18S	4493
R12GI21L	4491
I6GH17P	4489
G2PR12P	4483
S5GY26P	4481
F10SM22P	4481
F10PW19R	4480
R12GW19A	4476
H15RD23S	4476
R12PM22A	4474
F10VD23G	4473
M14GD18P	4468
S5PI16G	4468
D3NM14G	4466
F10LD23P	4466
D18PG28C	4463
S5RM14P	4463
H15RD23T	4462
F10LD23G	4461
A7GI21P	4460
N11RD18P	4457
R12SD23P	4455
H15AD23G	4454
F10VI21P	4454
P13GM22P	4448
N11GH15P	4438
R12GD23T	4434
F10H	4433
M14AI21P	4431
N11GQ20T	4428
R12GW19T	4428
I16RD23G	4428
G2PR12G	4427
D3GI21R	4425
R12VI21P	4422
S5GW19P	4420
D3PW19L	4417
D3TH17P	4416
D23RG28C	4416
D3NN11G	4412
F10LH17P	4411
D3TD23G	4407
F10PW19S	4407
D3PF10V	4405
D3PM14L	4405
R12GM22T	4401
P13TD23G	4401
F10PM22R	4401
H15LD23L	4401
R12GW19V	4400
D3PF10L	4397
H17TD23P	4390
S5GQ20R	4383
N11VI21P	4379
Y9PW19P	4379
I6GD18P	4377
R12GM22L	4374
M14GD23L	4365
G4RD23P	4361
Y9PD18R	4360
D3VM14G	4358
N11PG28C	4358
D3PD18T	4357
F10PD18G	4356
H15RS24P	4355
R12AD23G	4352
G4AD23G	4352
S5PW19T	4352
D3GA7G	4351
A7GI16G	4350
S5AD23G	4350
D18TD23G	4348
D3AH15P	4347
D3PN11T	4345
N11GQ20G	4344
D3NM22G	4341
D23PG28C	4341
D3NI16G	4340
S5PM14R	4326
N11PQ20A	4323
A7GH15R	4322
H15RD23L	4322
D3PW19S	4320
D18GD23P	4320
S5RY9P	4320
R12PY26P	4317
S5PQ20L	4313
N11PI21V	4312
F10PI21G	4307
M14RM22R	4307
H17RM22G	4302
N11SM22P	4301
H15QD23P	4300
S5GI16R	4299
Y9PD23A	4298
N11GW19L	4295
G2PI16G	4293
D3PD23V	4285
H15PD23V	4285
S5TN11G	4280
R12SD23R	4278
G2RD23G	4277
N11GW19T	4276
R12LD23P	4275
M14GM22R	4264
S5GD23A	4264
D3NW19R	4262
M14LI21P	4260
A7GH15P	4257
R12GY26G	4255
R12PQ20L	4252
H15RQ20R	4251
S24H	4248
D3NQ20L	4248
S5PI16P	4247
G4PM22R	4246
H15PD23T	4246
D23TS24I	4236
N11GD23V	4236
P13SD23P	4236
D18PM22G	4234
S5PD18G	4231
I6GI21P	4228
D3GW19S	4223
G4PQ20P	4217
R12SH17P	4217
S5LI21P	4217
D18RM22P	4214
D3ND18G	4213
N11LD23P	4211
D3PI21G	4207
D18RD23P	4202
M14RD18P	4201
G28Q	4200
S5GI16G	4200
H17PI21G	4194
D23PS24I	4191
A7RD23P	4191
G2RH17P	4191
M14PM22G	4188
R12GD23V	4188
G25E	4186
S5GH15G	4185
D18GD23R	4182
H17TD23G	4181
P13AI21P	4181
G4PD23A	4176
D3PY26G	4174
F10PI21R	4173
H17AM22P	4167
S5LD23G	4167
D3VW19P	4167
P13LM22P	4165
S5PM22G	4162
R12GI21A	4161
R12PD18S	4161
H17PS24P	4159
I16LD23G	4159
F10PW19P	4156
D3GP13G	4155
Y9Q	4153
Y9PI16G	4152
S24E	4151
Y9PD23T	4151
R12GH17A	4150
M14PD23L	4149
D3GP13S	4148
Y9PW19G	4145
N11PG28P	4145
F10PW19G	4133
N11PM22V	4130
D3GI21G	4128
D3VM14P	4124
M14RD23R	4123
D18RD23R	4119
N11GW19V	4114
S5PW19S	4113
G4PD23L	4109
H15SM22P	4109
S5AR12P	4103
D3HH17P	4094
D3GA7R	4092
F10LD23R	4087
N11VD23P	4085
P13SM22P	4085
D3NH17R	4075
D3AD23P	4069
D3PR12T	4067
D3GH17L	4067
A7RH17P	4066
S5PI16R	4064
S5GS24P	4060
F10LH15R	4060
S5GW19L	4059
N11GS24P	4058
N11VM22P	4053
N11PD18E	4053
N11PI16T	4053
F10PM22G	4050
I6PD23R	4048
N11LM22P	4046
F10PW19T	4045
N11PH15P	4044
M14WI21P	4040
R12GQ20T	4040
D3C	4038
D3VI16P	4036
P13AD23G	4034
D3NI21G	4032
D3PH17T	4031
R12GM22A	4030
D3PP13S	4027
M22PG28C	4025
M14LM22P	4024
Y9PQ20L	4022
R12PW19S	4021
M14TM22P	4016
G4RM22P	4016
D3GW19L	4014
H17PM22T	4012
D3AD23R	4012
D3ND23A	4011
R12LM22P	4011
M14GM22G	4006
G4PD18R	4004
D3HD23R	4003
P13LD23P	4003
S5GN11R	4001
P13GD23P	4000
G4PI21G	3999
S5GP13R	3998
H17PY26G	3994
G2PD18R	3993
S5AD23P	3991
H15RQ20L	3990
N11AD23P	3989
N11PM22S	3989
M14GD23S	3979
Q20PG28C	3976
D3VH17R	3973
G25C	3970
G2PD23S	3970
D3VD18G	3968
I6PH17P	3965
D3TH15P	3964
N11PH17Q	3964
D3PP13L	3963
F10SI21P	3963
N11PS24G	3961
Y9PW19L	3961
S5TH15R	3956
Y9RD23P	3952
M14RD23L	3951
S5RH15L	3950
I16LM22P	3946
H15QD23G	3943
A7RI21P	3942
H15RQ20T	3940
D3GQ20L	3938
D3GY26G	3937
S5GD18S	3937
I16SM22P	3936
R12GQ20G	3935
N11LH17P	3933
D3PM22T	3929
D3NW19G	3928
H15RY26G	3928
D3GF10L	3921
S5GD23S	3921
R12GY27P	3918
D3NI16R	3911
G4PN11P	3911
D3GN11T	3911
F10PW19L	3911
F10LH15P	3907
I16VI21P	3905
D3GM22L	3904
Y9LD23G	3898
M14PD18P	3896
M14GD23A	3892
F10PH17T	3887
P13TM22P	3886
G4L	3884
D3GD18S	3882
D18PD23L	3876
H15QI21P	3874
Y9PM22R	3873
S5RD18G	3871
D3TH15R	3870
I16LD23P	3870
N11GW19A	3868
R12GD18L	3865
D3VD18R	3865
N11GM22A	3864
R12VD23P	3863
R12GI21T	3863
R12PQ20G	3863
A7GD18P	3861
I6RD18P	3859
Y9PW19S	3858
R12PW19A	3856
D3GN11A	3855
S5AM22P	3853
R12LD23G	3853
S5LD23P	3850
D3NM14R	3847
M14SI21P	3847
I16GD23R	3846
R12PH17L	3846
H15RG28C	3843
D3PW19A	3840
F10PH17L	3838
N11PG28R	3836
R12TD23P	3835
R12GD18A	3834
S5PF10L	3834
H17QM22P	3829
H15PM22L	3828
D3PP13G	3827
S5RH17R	3824
N11PI21T	3823
D3PI16L	3821
H17GM22P	3819
D3GY9G	3818
N11GI16L	3818
H17RD23A	3818
D18PM22R	3817
N11VD23R	3816
S5RD18R	3816
M14PW19P	3815
S5RD23S	3815
F10PW19A	3812
S5GI21G	3812
R12GH17Q	3811
G4PM22G	3811
I16GY26P	3807
N11PY26G	3806
F10PD18S	3805
D3HM22P	3804
S5GN11T	3804
Y9W	3803
M14RM22G	3802
S5GY26G	3798
D3GF10V	3798
G2PN11G	3795
D3EI21P	3794
F10VH15P	3793
R12GI16P	3791
S5RI21R	3789
D3VM22R	3787
H17PG28R	3785
N11RI21R	3784
S5RD23A	3783
D3TR12G	3779
G4PQ20R	3779
I16SD23R	3779
H17TM22P	3777
D3PA7R	3770
S5LH17P	3770
R12LH17P	3769
Y9PI21G	3766
S5PN11R	3762
H15PY27P	3759
F10PI16S	3758
D3AR12G	3757
I16GD23L	3754
H15QM22P	3751
H15LI21R	3750
D3GM22T	3749
D3GY27P	3749
R12SD23G	3749
D3GY9L	3748
H15PQ20T	3748
D3PW19V	3747
D3GW19A	3746
G4PD18G	3741
R12GH17T	3739
R12PD18T	3737
Y9PI16R	3735
I16GM22R	3734
D3VW19R	3732
S5GW19S	3732
M14TD23G	3726
D3HR12G	3725
H17PM22A	3724
N11SD23R	3722
D18PD23S	3720
H15RY27P	3720
S5PS24P	3719
Y9PQ20P	3718
F10VD18P	3717
Y9PW19T	3715
S5RI16P	3714
Y9PD23S	3714
F10PI16R	3710
S5AH17P	3709
I16GQ20P	3708
S24W	3706
Y9PH15L	3706
Y9PW19R	3703
M14LD23G	3702
S5PW19L	3702
P13LQ20P	3700
A7GD23A	3699
D3PN11S	3698
H15LM22G	3695
D3NY9P	3694
F10SD23P	3694
P13RD23A	3691
S5PD18S	3691
N11PQ20H	3689
D3ND18S	3689
S5GN11A	3689
N11AD23R	3687
S5GD23L	3685
D3VW19G	3684
G4PW19L	3684
S5RM14R	3683
S5RQ20L	3682
D3NH15L	3678
P13TD23P	3673
F10LD18P	3673
G2PW19R	3671
N11PD23W	3670
N11GM22L	3669
S5GF10L	3669
S5TD18R	3668
D3PY9G	3667
H17TI21P	3667
D3GD18L	3667
M14PI21R	3665
N11PM22E	3664
D3EM22P	3662
D3GF10S	3661
N11RW19G	3660
N11GH17L	3657
S5GD23T	3656
P13SI21P	3653
I16LD23R	3652
N11RQ20P	3652
S5VN11G	3649
D3PR12A	3648
I16GD23A	3648
A7GH17R	3648
M14TI21P	3646
G2Y	3645
H15RG28R	3645
S5RH15G	3639
D3NQ20R	3635
H15VI21P	3635
H17QD23G	3634
D3TD18P	3630
D3GI16L	3630
N11RI16G	3627
A7GQ20P	3619
R12GD18T	3618
D3GH17T	3616
D3NM14P	3615
S5PD23V	3615
S5PI21G	3612
G2PH17R	3611
D3PI16S	3608
M14GI21R	3606
S5VH17P	3605
I16GI21R	3602
P13RD23R	3602
H15LD23A	3596
H15RW19P	3596
P13SD23G	3596
R12PD18L	3596
N11GY27P	3595
S5RW19L	3594
I16SD23P	3592
H15GI21R	3591
N11PD23E	3590
R12PY27P	3588
S24Q	3586
N11AD18P	3586
H15GQ20P	3586
D3AH17P	3585
D3GN11L	3584
S5TQ20P	3583
D3HN11P	3582
N11GY26P	3581
H15RM22A	3581
R12PM22T	3579
F10PQ20L	3579
F10PI16V	3574
D3PD18V	3571
D3PD18A	3570
M22PY26G	3568
H17RD23S	3568
S5RW19T	3566
R12TD18P	3565
F10SH17P	3565
H15GM22R	3562
N11GI21L	3561
G4PW19P	3560
D3VM14R	3557
N11GI16S	3556
I6M	3555
D3VH15L	3555
S5PH15G	3554
M14VI21P	3552
N11RH17R	3551
A7GD23R	3551
S5LM22P	3550
D3AR12P	3548
S5GW19A	3548
D3AM22P	3547
H15RD23V	3547
H15PM22A	3546
S5VM22P	3543
R12SM22P	3543
D3PY27P	3542
H15PI21S	3542
D3GP13L	3541
S5AH15P	3537
I16AI21P	3536
H15PY26G	3534
I6PM22P	3533
D3PP13T	3531
F10PI16P	3529
I16PI21R	3529
G4PH15L	3526
I6RD23R	3526
A7GD23S	3525
S5RW19R	3524
M14PD23S	3522
M14GD23V	3520
N11PQ20W	3520
H17AD23G	3520
D23SS24I	3518
D3HH15P	3518
N11RI16P	3518
N11RQ20R	3515
N11LD23G	3514
S5LR12G	3510
I16GG28C	3509
D3VA7G	3509
S5TM22R	3509
S24K	3508
G4PN11G	3508
G4PW19S	3508
G4PW19T	3506
D18PD23V	3504
G2PN11P	3504
S5RF10L	3503
S5GI16P	3501
N11GH17G	3501
D3AN11P	3501
N11GD18L	3501
D3GR12A	3500
H15AD23P	3498
I6GI16G	3496
G4W	3490
S5TW19G	3490
D3NH15G	3489
M14AM22P	3489
D3VH15G	3488
S5PD23T	3487
G2RI21P	3485
D3PN11V	3484
N11GQ20L	3484
D3PI16A	3480
D3AD18P	3480
H15LD23T	3476
D3NW19L	3473
S5RM22G	3473
S5AD18P	3472
H17PY27P	3471
F10PD23L	3467
D18AD23G	3466
D3GP13T	3466
R12WD23G	3464
A7Q	3462
S5AN11G	3462
D3TR12P	3460
S5PH17T	3460
P13GD23S	3459
G25*	3457
H15LS24P	3457
H15LI21G	3454
D3VW19T	3454
I6PD23P	3451
D3PY9L	3448
Y9PM22L	3447
I16AD23R	3447
N11AH17P	3446
I16VM22P	3446
R12PH17Q	3445
I6PH15P	3441
G25M	3440
G2PW19P	3438
G2PD23L	3438
D3NI16P	3436
P13VI21P	3435
D3PD23T	3434
Y9PH15G	3434
M14LD23R	3434
I6GQ20P	3430
N11PD23Q	3429
S5TQ20R	3429
S5GQ20L	3427
D3VD23S	3426
H17QD23P	3424
D3GQ20T	3421
H15LQ20L	3421
Y9*	3420
H17TD23L	3420
N11AI16G	3417
M22Y	3412
R12GG28R	3412
M14RD23A	3411
S5GW19T	3410
N11PD18W	3409
S5PI16L	3408
S5TM14P	3407
N11AH17R	3406
F10PI16L	3401
D3PM14V	3400
F10VD23A	3400
I16PM22R	3399
H17RY26P	3395
H15SD23R	3395
G2M	3394
H17PM22S	3394
G2RD23P	3393
H17RG28C	3392
I16GD23S	3392
M22PG28R	3388
D3VW19L	3388
R12GD18V	3386
N11RW19R	3386
G2Q	3385
P13RH17P	3384
G2RM22P	3382
G4PQ20G	3381
G4PI16R	3379
M14GI21G	3378
W19GD23G	3376
S5GY27P	3374
H15PW19P	3373
P13LD18P	3373
S5PH17L	3370
D3NW19A	3369
G2PD18G	3366
S5TW19P	3365
S5GP13G	3365
I6PD18P	3363
P13VD23G	3362
Y26N	3361
D3PN11L	3357
R12GH17G	3354
S5RN11R	3354
I16GI21G	3351
P13RM22R	3349
S5RQ20R	3349
F10LQ20P	3347
S5GI16L	3347
M14GY26P	3346
D3NF10P	3345
D3GW19V	3344
S5VD23P	3342
S5PQ20R	3341
S5AD23R	3341
I6PI21P	3340
H17PG25V	3338
Y9GD23R	3338
I16PI21G	3337
D3GN11S	3337
Y9PQ20G	3334
H15SD23G	3334
I16RD23R	3333
D3GD23V	3332
N11PG25V	3330
S5VR12G	3329
H17RY26G	3327
N11RW19P	3323
D3NH17T	3322
N11VH17P	3321
S5PP13R	3319
G2PI16L	3319
R12AD18P	3318
N11TH17R	3317
N11GH17T	3315
D3PM22A	3312
I16PD23L	3312
N11RM22R	3312
D3PI16V	3311
I16VD23G	3311
G2RH15R	3311
M14PI21G	3310
F10LI16G	3310
G4PM14P	3308
N11RD23S	3306
D18RG28C	3306
D3GR12L	3306
D3VI16R	3306
P13LD23G	3305
N11RS24P	3305
R12AD23R	3305
S5TI21R	3304
S5GM22T	3302
S5AD23A	3301
R12VM22P	3301
S5AI21R	3299
G2PW19G	3299
I6RD23T	3297
G4PH15G	3295
R12AH17P	3294
S5RH17L	3294
H17QI21P	3293
N11GD23W	3292
I6GW19G	3291
S5TD23S	3291
Y27E	3288
N11RM22G	3287
H17RM22R	3285
H15VM22P	3284
G4RH17P	3283
Y9PI16S	3282
S5TY9P	3280
A7RM22P	3279
D3GR12T	3278
S5TH17R	3276
S5TW19R	3274
Y9PD18S	3274
G4PQ20L	3273
N11GI21S	3273
H17AD23P	3272
H15GD23S	3272
Y9GD23G	3271
I6RN11P	3271
D3GD23T	3270
S5GH17L	3268
D3NM22L	3266
S5PM14G	3266
H15PI21A	3265
I6RH15R	3265
S5RW19S	3265
G4RI21P	3265
D3TQ20P	3263
D3PR12S	3263
D3PY26R	3261
S5PY26G	3259
S5LN11G	3259
D3HD18P	3258
I21PY26P	3257
A7H	3256
R12PD18V	3256
D3GI16V	3255
S5PM22L	3255
D3GH15A	3252
G4AH17P	3251
M22PY26P	3251
D3GM14L	3250
D3GD18A	3247
H17GI21P	3245
Y26*	3243
S5AQ20P	3243
D18LD23G	3243
F10PM22S	3240
I6GH17R	3240
D3NW19S	3239
S5LD18P	3238
H17PG25P	3237
N11PS24R	3236
S5WD23P	3235
R12PI16P	3235
N11PI21H	3234
N11RD18G	3233
S5PD18L	3232
M14WD23G	3231
R12GD18E	3231
I6GR12P	3231
H15PM22T	3230
S5GP13S	3230
D3GD18V	3229
Y9PM14G	3228
N11TM22R	3228
N11GI21T	3226
Y9PI21R	3224
D3PI21S	3222
S5PP13L	3222
D3PA7P	3220
H17RI21G	3220
D3PQ20G	3219
D3TN11P	3218
G2SD23G	3216
S5TM14G	3213
M14RI21R	3213
F10LH15L	3212
Y9PW19A	3211
D3VY26P	3210
N11GM22T	3209
N11PD18H	3208
A7GM22G	3206
H17PS24R	3206
N11PH17V	3205
I16TI21P	3205
H15LY26P	3205
R12PI21L	3205
S5AF10P	3204
D3GP13A	3203
F10LW19R	3203
A7RH15P	3202
D3PF10S	3201
M14PW19G	3200
A7GD18G	3199
Y9PW19V	3198
I16GS24P	3198
S5PP13T	3196
D3PR12L	3195
S5GG28R	3195
H15PQ20G	3192
R12PQ20A	3191
D3NI21R	3189
M14TD23R	3189
R12GH17S	3189
R12VD23G	3188
D3HD23G	3187
R12PI21A	3186
S5GH17A	3186
R12PD18E	3186
M14GQ20R	3185
F10PD18L	3184
D3PD18L	3183
H17LD23R	3183
Y9RI21P	3182
N11AM22G	3180
M14PQ20L	3180
S5RI16R	3180
D3TI16G	3176
I16VD23P	3176
H15PS24R	3176
R12GS24R	3175
D3PS24R	3171
I6RR12G	3169
F10GD23G	3168
H15RI21L	3168
D3HN11G	3167
S5GP13L	3167
S5LH15P	3162
R12GG28V	3160
N11GY26G	3158
H17PI21A	3157
I6RI16G	3157
D18EM22P	3155
Y9PM14R	3155
H15RM22L	3155
R12PS24G	3154
F10VI16G	3152
D3GY9S	3152
H15PI21T	3152
G4PI16P	3150
W19RG28C	3150
M14AD23G	3149
P13SD23A	3147
D3PS24G	3146
D3GR12S	3146
H15RS24R	3146
D3GQ20V	3145
F10PD18T	3145
D3TD23R	3144
D3PH15S	3144
S5PQ20T	3142
N11SD18P	3141
N11GD23T	3140
D3VN11R	3140
A7GH15L	3139
S5GM14L	3134
D3GD18T	3133
S5GD18A	3131
D3VI21G	3129
D3GS24T	3127
D3VI16G	3126
R12GG25V	3126
G2C	3124
D3PS24T	3123
S5RM22L	3123
H15GD23A	3121
R12PD23E	3120
D3PH17G	3120
D3GQ20G	3120
N11GI21A	3118
N11LI16G	3118
H17LI21P	3118
H15LQ20T	3116
F10PD18V	3116
N11GM22S	3115
R12PG28R	3115
Y9PQ20R	3114
H17PD23T	3112
R12PS24R	3110
F10LD23A	3109
A7GW19G	3109
G25K	3108
N11TI21R	3107
H15VD23G	3106
M14RQ20L	3106
D3HR12P	3104
D3VD23A	3104
F10LW19G	3104
S24IG28C	3101
D3NN11S	3101
H17PG28P	3101
S5TI16G	3101
Y9RH17P	3101
P13GD18P	3099
S5AH15R	3098
H17TD23R	3098
D3AH15R	3096
N11TD23A	3094
D3ND18T	3093
S5RI21G	3092
I6GW19R	3092
H15PW19T	3090
G2RH17R	3090
D3NP13S	3089
D3GM14V	3086
S5WI21P	3086
I16GY26G	3086
R12GQ20S	3085
R12GQ20H	3083
Y9PD23V	3083
P13TD23R	3083
G2PM22R	3081
H17GD23G	3079
G4RD18P	3079
Y27H	3077
I6GI21G	3076
M14RD23S	3076
F10VH17R	3073
D23GG28P	3072
F10LH17R	3071
D3GM14T	3069
G2PD23V	3068
N11PY26A	3067
S5PI21L	3064
G2PH15G	3064
D18PD23T	3064
G2LH17P	3064
S5GP13T	3063
I6RR12P	3063
N11AI21R	3063
S5GP13V	3062
R12GI21S	3062
G4PD23T	3061
G2E	3060
H15LG28C	3059
D3PH15A	3058
N11GI16A	3056
F10LD18R	3055
F10PM14G	3054
I6Q	3053
D3NI16V	3053
I16PD23S	3053
M14RQ20R	3053
D3PH17Q	3051
N11LM22R	3051
I6N	3049
D3AM14P	3049
G4PM22L	3049
W19GG28C	3047
D3NR12T	3047
H15LD23S	3045
I6E	3043
M14PW19T	3043
R12VD23R	3043
N11GQ20V	3042
R12PW19V	3042
N11AD18R	3041
N11GH17A	3039
I16PQ20P	3039
R12GI21V	3038
S5AY9P	3037
P13GQ20P	3036
G4PD18S	3036
H15PG28P	3035
I16VD23R	3035
Y9LD23P	3033
M14PQ20S	3031
D18PS24P	3030
M14PM22T	3029
P13AD23P	3029
F10VH15R	3029
D3PM14W	3027
R12VH17P	3026
Y27N	3025
D23RS24I	3024
S5GQ20G	3024
F10C	3023
F10PW19V	3023
H15RQ20G	3023
R12SQ20P	3023
D3AF10P	3022
A7RD23A	3021
G4E	3020
G28D	3020
D3PI21L	3018
I16TD23G	3017
N11TQ20P	3017
[truncated: 438,258+ more rows]

## Sheet: ScreenTransformation
Mutation	Mutation count
WT	1037157
N11P	373327
R12P	362780
I21P	343441
H17P	343205
D18P	324595
R12G	320892
D23G	320498
M22P	311822
D23R	267126
W19G	263444
W19R	259529
W19P	252653
M14P	248260
D23P	246821
D18R	231603
N11G	225150
W19L	216739
W19S	215166
H15R	211860
H17R	211543
M14G	206416
P13R	205283
H15P	202423
M14R	201580
Q20P	201278
I21R	193992
W19T	193967
D18G	186452
I21G	185991
P13G	181692
P13L	180595
W19A	177328
Q20R	176368
W19V	173761
D18S	173542
P13S	172245
M22R	168285
I16G	165672
I16R	162934
D3P	160329
H15L	156820
D23A	154619
D23L	153512
P13T	149668
D23S	146841
D18L	143227
S5R	140476
D18T	140110
S5G	138451
Q20L	137354
D3G	135411
I16P	132786
D18A	131942
N11R	130379
P13A	130302
P13V	129708
H17L	129432
M22G	128814
S5P	126388
M14L	124427
H17T	123448
D18V	113265
N11A	111543
R12S	111368
R12T	110310
I16L	109138
Q20T	108996
Q20G	108906
D23V	107760
D23T	107597
H17S	106275
H15G	105947
I16V	103325
R12A	103081
I21S	102176
I21A	101518
H17A	101323
I16S	100238
N11T	98129
M22L	96818
I21L	96420
N11V	93771
I21T	93771
Q20S	92991
R12L	91011
M22A	90379
I21V	88641
N11L	87740
S5T	87067
I16A	86430
N11S	85587
W19C	85154
W19*	83888
M22T	83161
M14A	81998
M14T	81634
M14V	81282
H17G	80872
W19K	79875
D3V	79209
D3N	79065
W19Q	78646
Q20V	77459
H17Q	77430
M14S	76911
I16T	76053
S5A	74273
Q20A	74252
M14W	74122
H15S	73666
W19E	73033
H15Q	72519
P13Q	71845
D18H	71646
H15V	71352
W19H	71113
M22S	70964
H15A	70134
R12H	68165
H17V	67440
P13H	66662
R12W	66334
Q20H	65869
R12V	65843
P13W	65630
P13C	65200
N11E	62614
S5V	62237
D18Q	61619
M14Q	60601
W19M	60469
R12E	60082
D18W	58746
S5L	58155
D23E	57390
P13E	56886
W19N	56355
D18E	56318
M14E	55989
D23W	55988
D23H	54309
M22V	53889
Q20W	53463
I21H	52984
W19D	52893
M14*	52593
H15T	52083
D3A	51726
M22E	51455
M14K	50869
D18*	50704
I16H	49831
I16W	47142
R12Q	46880
P13*	46689
I21Q	45942
Q20*	45473
P13M	45416
D18C	45085
P13K	44772
R12D	44690
P13D	44573
I16*	43721
H15W	43432
I16C	42850
D3T	42804
I21W	42784
D23Q	42694
Q20E	41411
P13F	41307
Q20K	41288
D3H	40110
D18K	39754
W19I	39713
P13N	39434
S5E	39012
I21E	37177
M22W	36498
H15C	36392
I16M	36233
M22K	36189
M22Q	36143
P13Y	36134
N11*	35816
H17C	35725
H17W	35570
D18N	35453
S5W	35155
P13I	35125
W19F	34966
I16N	34907
Q20M	34144
D18M	34138
M14H	33998
N11W	33664
W19Y	33391
I16K	33003
N11K	32954
N11Q	31250
D23C	31125
R12N	31103
Q20D	30814
R12C	30429
D18Y	30008
H17N	29610
I16F	29150
I21C	29107
I16Y	29059
H17*	29055
F10P	28970
H15*	28007
Q20N	27543
Q20C	27291
S5K	27253
R12*	27186
H17K	26981
I16Q	26956
S5Q	26833
N11M	26054
G4P	25882
D3S	25373
R12K	25248
I21D	25150
S5*	24705
I16E	24501
S5C	24491
S5M	24390
Y9P	24174
N11C	23885
D23K	23851
D18I	23774
M14C	23672
D23*	23425
D23N	22686
H17D	22686
D3E	22657
N11D	22556
I16D	22112
R12Y	22084
D3R	21578
D18F	21337
M22*	21228
Y26P	20947
N11H	20905
A7G	20504
D23Y	20456
S24P	20221
H17M	20067
H17Y	20061
I21N	19771
R12M	19705
G28R	19590
Y27P	19470
H17I	19468
H15E	19460
S5H	19447
N11PI21P	18991
S5D	18786
Y26G	18475
I21M	18292
H17E	17891
G2P	17655
H15M	17450
H15K	17132
D23M	17080
Q20Y	17043
H15Y	16676
Q20F	16516
N11PD23G	16488
F10L	16425
A7R	16324
I6G	16310
I21F	16300
D3PI21P	16099
N11PD23P	15823
D3Y	15817
N11PH17P	15797
S5I	15744
F10V	15645
S5N	15458
I6R	15397
N11PD18P	15380
M22H	15349
I21K	15098
R12PI21P	14720
R12GI21P	14627
G28A	14501
N11PM22P	14316
G28C	14200
D23F	14166
M14PI21P	14036
H15I	13948
D3PM22P	13919
G28P	13883
G28V	13847
I21*	13774
D3GI21P	13644
H17F	13622
S24R	13505
H15PM22P	13358
N11GI21P	13270
H15PI21P	13181
H15N	13156
G2R	13103
D3PN11P	13101
H15D	12922
Q20I	12920
I6P	12913
G25P	12895
D23I	12862
I21Y	12625
D3PH17P	12612
F10S	12600
R12I	12509
H15F	12471
G25V	12351
S5GN11P	12224
D3PD23G	12167
D3GR12G	12136
R12PD23P	12130
H17PD23G	11968
N11PD23R	11912
G4R	11730
D3PR12G	11707
D3PD23P	11665
Y26R	11665
R12PD23G	11555
R12F	11530
M14N	11339
M14I	11322
D3GN11P	11279
Y9R	11272
N11PD18R	11266
R12GD18P	11203
R12GM22P	11172
N11GH17P	11150
D3PQ20P	11086
Y26A	11058
N11PM22R	11022
M14GI21P	11013
N11I	10998
F10PD23G	10928
D3GD23G	10906
D3GH17P	10812
R12GD23G	10787
N11GD23G	10753
Y9L	10719
D3PD18P	10644
S5GI21P	10607
G25L	10562
R12PH17P	10539
S5PD23G	10482
S5PD23P	10473
Y27R	10467
D3PR12P	10445
D3GM22P	10434
G25A	10404
N11PH17R	10374
D3PM14G	10350
S5PF10P	10268
G25R	10118
D3PM14P	10002
N11PI16G	9995
D3GY9P	9976
H17PD23P	9971
H17PI21P	9957
D3PY9P	9913
S5GD23G	9908
Y27L	9886
H15RM22P	9870
M14RI21P	9862
G4A	9816
D3PH15P	9797
D3PF10P	9755
H15PD23G	9742
D3GD18P	9739
R12GD23P	9737
H15RI21P	9729
D3GM14G	9700
M14GM22P	9661
M14PD23P	9651
D18PD23G	9562
S5RN11P	9542
F10PI21P	9491
N11PQ20P	9444
R12GH17P	9434
N11PD18G	9424
N11GD18P	9415
H17PM22P	9380
F10PD23P	9363
H15PD23P	9308
Y26S	9231
Y27S	9223
D3GD23P	9220
N11PM22G	9205
Y26L	9157
R12PD18P	9156
D3GH15P	9146
R12PM22P	9142
D3L	9120
D3PD23R	9113
D3GR12P	9087
N11GD23P	9082
G25T	9069
N11PW19G	9065
H15RD23G	9062
S5GR12G	9024
F10A	8993
N11PW19P	8951
D3PN11G	8932
N11PD23A	8921
D3PH15R	8912
N11PI21R	8904
M14PD23G	8886
Y9S	8849
N11RI21P	8831
H15RD23P	8820
S5RI21P	8805
D3NI21P	8801
F10PM22P	8793
D3ND23G	8787
D3NH17P	8785
M14Y	8744
G2PD23G	8698
A7S	8665
G2V	8663
S5PN11P	8653
D3GM22R	8651
H15LM22P	8626
D3NN11P	8604
R12GQ20P	8602
H17PD23R	8568
S5PD18P	8554
S24I	8529
G28W	8503
G4PD23G	8491
S24G	8455
I6L	8448
N11PW19R	8424
D3GD23R	8415
D3GF10P	8405
N11PW19S	8373
F10PH17P	8364
S5PI21P	8356
M14PM22P	8324
N11PM22L	8323
G28L	8322
N11GM22R	8317
D3ND23P	8294
D3VI21P	8294
M22I	8261
S5RD23G	8256
D3GQ20P	8216
M14RM22P	8202
H17RD23G	8198
G4PH17P	8186
G28T	8170
N11PD18L	8151
I6S	8124
D3W	8108
G4V	8069
S24T	8055
Y9A	8049
R12GD23R	8040
M14GD23G	8020
S5RR12G	8016
G2A	7991
R12GH17R	7989
I6A	7968
Y27A	7947
G25S	7938
N11Y	7935
N11PI21G	7917
N11PD23S	7907
Y9G	7902
Y9T	7885
D3PH15L	7884
N11GM22P	7866
N11GD23R	7860
G4PD23P	7858
S5TI21P	7851
N11PW19T	7843
D3PQ20L	7829
D3I	7825
D18PD23P	7823
F10PD23R	7819
S5GQ20P	7815
S5PD23A	7809
N11PI16R	7808
S5PR12P	7799
D3K	7775
H15PD23R	7773
D3NR12P	7762
G2T	7762
H15LI21P	7761
S5PM22P	7755
M14GD23P	7743
A7L	7738
D3PM14R	7687
A7E	7672
M14F	7670
S5RM22P	7662
S5GM22P	7640
D3VH17P	7638
S5GN11G	7607
S5TN11P	7593
Y26V	7588
R12PD23A	7572
G2PI21P	7571
Y27T	7558
N11PW19L	7528
S5GD18P	7511
S5GF10P	7493
N11PQ20R	7463
S5RH17P	7462
D3GH15R	7452
D3NM22P	7431
G28S	7425
Y9PD18P	7419
H17PI21R	7384
Y9PI21P	7381
R12PQ20P	7366
I16PI21P	7362
R12GQ20L	7353
D3PM22R	7351
S5GD23P	7348
D18PM22P	7333
S5GR12P	7330
H15LD23G	7324
P13RD23G	7301
M22C	7268
H15RD23R	7256
N11F	7250
R12GI21R	7250
H17PM22R	7237
N11PI16P	7235
S5PH17P	7201
G2L	7192
D3HI21P	7188
S5RD18P	7163
A7T	7162
N11PQ20V	7147
H15LD23P	7102
N11GI21R	7096
R12GM22R	7085
D3VD23R	7079
N11GQ20P	7075
P13RI21P	7075
F10G	7071
M14PD23A	7066
M14PQ20P	7055
D18PD23A	7045
D3VR12G	7045
N11GD23L	7035
D3GH17R	7033
S24L	7024
D3VD23P	7001
D3GN11G	6974
R12PD23R	6967
D3NR12G	6941
F10I	6873
Y26T	6868
P13RM22P	6843
P13LI21P	6814
Y9PM22P	6807
D3GD23A	6806
D3PW19R	6801
D3VH15P	6795
H17PD23S	6795
S5F	6786
D3PH17R	6786
H17RI21P	6786
R12GM22G	6777
M14GD23R	6770
D3PQ20R	6767
D3GM14P	6763
H15PM22R	6762
S5PM22R	6742
A7GI21P	6738
D3PI21R	6734
D3PI16G	6730
D3GN11R	6685
G4T	6680
H15GM22P	6678
Y9PH17P	6671
F10PD18P	6658
S5GH17P	6642
G2S	6642
S5PW19G	6628
D18PD23R	6626
G28E	6600
M14D	6599
D3PA7G	6591
I6RD23G	6576
D3PD23S	6572
N11PI16V	6567
R12PD18G	6567
D3PD18R	6561
Y9V	6538
R12GI21G	6529
F10T	6527
D3PQ20T	6518
D3GW19G	6511
F10R	6506
N11RD23G	6490
N11PS24P	6489
D3ND18P	6486
D3NH15P	6483
D3GM14R	6475
S5PR12G	6471
R12PW19R	6464
D3PY26P	6462
H17PD23L	6456
N11PD23T	6423
S5RI21R	6414
S5RN11G	6396
N11PM22T	6378
D3PY27P	6376
D3GY26G	6375
G4PD18P	6372
N11PH17L	6369
S5LN11P	6362
D3VF10P	6361
G2PD23P	6360
D3GW19R	6358
D3GD18G	6357
D3PI16P	6355
D3VN11P	6353
N11GD18R	6344
G4PI21P	6342
N11GW19G	6337
N11PW19V	6334
M14WI21P	6323
N11GD18G	6306
D3ND23R	6300
S24A	6298
M14RQ20P	6298
H15PQ20P	6289
Y27G	6286
D3PW19G	6280
N11PI16L	6272
F10PD23A	6270
G4PW19G	6260
S5TR12P	6251
D18RD23G	6249
D3VM22P	6244
Y26E	6210
R12GW19G	6210
Y27V	6207
S5PN11G	6195
D3VD23G	6186
N11AI21P	6183
M14PD23R	6182
G2PH17P	6177
R12PD23L	6173
S5PM14P	6161
S5TM22P	6155
N11PQ20L	6152
G2PD18P	6143
S5PF10V	6132
N11SI21P	6129
D3PH15G	6128
D3PD18S	6125
P13GI21P	6119
D3GH15L	6098
N11RM22P	6095
M22D	6083
N11PD23L	6077
R12PW19L	6073
I6RH17P	6071
D3PD18G	6067
G4S	6067
R12GW19R	6057
D3PD23A	6056
S5PD23S	6038
H17RD23R	6034
D3NM14G	6029
S5TD23P	6028
N11RD23R	6025
D3GP13R	6017
D3GF10L	6009
D3GW19P	6000
F10VH17P	5998
D3GI16G	5998
H17PY26P	5994
N11PI21L	5991
D23GG28C	5983
D3PP13G	5969
I6T	5967
N11PD18A	5961
I6V	5958
H15RY26P	5956
I6GD23P	5952
R12GD23S	5952
D3PM14L	5951
I16GM22P	5949
Y9PW19P	5947
F10PI16G	5940
H17PD23A	5932
M14PW19P	5932
D3TM22P	5923
S5GM22R	5921
F10LI21P	5919
N11PD18V	5915
F10PM14G	5906
S5PQ20P	5904
G2PD18R	5904
S5RR12P	5904
F10PW19R	5902
N11PH17T	5893
G4PR12P	5880
D3PW19S	5877
S5RM14P	5876
N11PD18T	5870
D3PW19P	5868
P13TI21P	5867
M14GD23L	5864
D3GY26P	5861
N11PW19A	5851
F10LD23G	5850
R12PH17R	5844
Y9PD23P	5843
S5PD23L	5839
D3HD23P	5838
D3NH15R	5838
S5RF10P	5836
D18GD23G	5834
R12SI21P	5823
D3GY27P	5816
N11GW19P	5811
S5TD23G	5805
D3PH17L	5803
G4PD18R	5803
N11PD18S	5793
D3NQ20P	5789
N11PD23V	5786
R12GD18R	5783
A7GH17P	5782
R12PM22G	5781
H15RD23A	5772
M14RM22R	5772
Y9H	5764
A7RD23G	5763
R12PW19P	5758
D3VD18P	5750
D3TI21P	5740
D3PI16R	5739
D3PS24P	5738
S5GI21R	5737
F10Y	5736
G4PH15R	5736
N11TD23G	5718
D3PY26G	5715
D3AI21P	5715
S5GW19G	5715
H15PD23S	5710
I16PD23P	5708
D3VQ20P	5708
D3GS24P	5700
H17PM22G	5696
F10PH15R	5692
D3GD23S	5691
S5RD23R	5689
A7GH17R	5686
S5TR12G	5684
R12PM22R	5679
H15LD23R	5672
S5GH15R	5665
S24V	5663
N11GH17R	5660
G4PD23R	5645
N11PH17G	5638
D3VM14P	5637
D3GI21G	5632
S5RH15P	5625
G2W	5624
D3VY9P	5619
D18RD23R	5615
R12GD23A	5610
M14PM22R	5608
I16GD23G	5607
M14AI21P	5605
H15RI21R	5599
N11PQ20T	5598
S5GW19P	5590
D3GI21R	5590
N11GQ20R	5586
R12PD18R	5583
N11PI21V	5576
S5RY9P	5574
S5GD18R	5573
H17LD23G	5558
H15PI21R	5549
A7V	5546
A7GD23A	5537
I6GD23R	5533
S5GD23R	5533
D18GM22P	5531
D3PD23L	5529
H15PM22G	5523
N11GI16G	5523
F10LD23P	5521
I6RD23P	5510
M14PD23L	5510
N11PQ20A	5505
S5GY9P	5504
S5GM14P	5495
G2PM22P	5495
D3GQ20R	5490
H15PQ20R	5489
S5PD23R	5479
S5Y	5471
S5RD23P	5470
M14GQ20P	5469
D3GA7R	5465
D3PN11T	5459
I6GM22P	5459
G28Q	5457
S5PI21R	5452
M14RD23P	5450
H17RM22P	5450
I6RI21P	5436
I16GI21P	5436
N11PI16A	5433
Y9PD18R	5425
R12PQ20T	5422
M14RD23G	5412
N11SD23G	5410
M14LI21P	5405
S5PQ20L	5404
P13RD23P	5400
S5PP13R	5398
S5GH15P	5393
D3PN11R	5388
R12PW19G	5384
D3VR12P	5382
R12GW19S	5377
S5AI21P	5369
Y9PD23R	5366
G4PR12G	5361
F10PQ20R	5361
M14PD18P	5358
I6PD23G	5349
Y9PD23G	5343
D18GD23R	5329
S5GM22G	5326
D3NQ20L	5323
Y9PD18G	5323
D3GN11A	5319
D3PD18T	5319
N11GI16R	5319
N11GD23S	5316
D3NW19P	5311
F10PW19S	5298
F10PW19G	5293
A7GD23G	5290
D3GH15G	5290
D3NM14R	5278
D3VN11G	5277
R12PI21G	5270
H15LD23L	5270
M14RD23R	5263
P13SI21P	5258
A7W	5256
H17LD23P	5256
S5PW19R	5253
D3PR12T	5252
D3VA7G	5246
D3PN11A	5245
R12GD18G	5245
S5PY9P	5243
R12AI21P	5242
I6GH17P	5238
P13GD23G	5235
D3PM22T	5234
R12GD18S	5232
N11GD18S	5229
S5TD23R	5222
I16RI21P	5221
S5LI21P	5218
G2H	5213
F10PD23T	5210
R12GW19A	5207
Y9PH17R	5203
H15RQ20P	5199
D3PF10V	5192
N11SD23P	5191
D3ND18G	5186
G4PM22P	5183
R12AM22P	5177
D3VW19P	5177
S5TH17P	5177
S5GM14G	5176
H15PS24P	5176
G25E	5175
R12PG28C	5166
R12GW19L	5161
R12GW19P	5151
N11PM22A	5145
N11TI21P	5145
R12PI21R	5141
R12GS24P	5138
D3PW19L	5136
R12TI21P	5136
S5VD23G	5130
M14PD23S	5128
R12GD23V	5125
Y9W	5120
S5VI21P	5118
H17TD23G	5116
S5GW19L	5113
G4PI16G	5107
I6RM22P	5101
D3PF10L	5096
I21PY26P	5095
P13VI21P	5095
S5PD18R	5090
G25W	5089
D3GW19S	5089
F10H	5086
S5RW19G	5085
D3GQ20L	5083
H17PD23V	5077
N11AD23G	5072
N11PQ20G	5072
R12PW19T	5056
N11GQ20G	5043
D3GD18S	5043
S5AN11P	5034
S5PH15R	5029
Y9Q	5028
R12GY26P	5028
S5RM22R	5023
H15PD23A	5021
R12TH17P	5017
A7RH17P	5017
S5TD18P	5015
S5RH15R	5014
S5RI21H	5006
D3VM22R	5006
P13GD23S	5004
D3AD23G	4997
I6GD23G	4986
G4PH17R	4986
H15RM22R	4983
S5PH15P	4979
H15PI21G	4978
R12GQ20R	4976
N11GW19L	4960
H15RM22G	4959
D18RM22P	4954
F10PH17R	4954
M14RD18P	4952
D3GF10V	4948
N11PH17S	4940
I6W	4939
N11PH17A	4939
H15RS24P	4937
G4RD23P	4935
S5RM14G	4935
N11GW19V	4934
D3NM22R	4932
S24H	4931
F10PH15P	4929
G4RM22P	4928
H15PD23L	4927
D3GY9S	4926
F10PH15L	4922
D3PP13S	4920
D3PD23V	4916
R12TD23G	4911
D3ND18S	4911
N11TD23R	4906
Y9PM14G	4905
D3GP13S	4898
H15GI21P	4896
G4PD23A	4895
F10PW19T	4893
S5GW19S	4891
M14VI21P	4888
D3GD23L	4886
D3AH17P	4884
F10VI21P	4883
F10PD23S	4874
D3GM22G	4873
D3PD18A	4872
S5GY26P	4870
R12PD23S	4865
G2PR12P	4865
D3VH17R	4863
I6GD18P	4858
F10VM22P	4855
R12PD23T	4852
R12PW19A	4850
H15RI21G	4844
F10PD18G	4842
M14RD23L	4840
P13GD18P	4839
A7P	4836
H15AD23G	4833
N11PY27P	4831
A7GD23P	4828
D3PS24T	4827
F10PD23V	4827
S5GP13R	4825
H15RY27P	4825
H15PY26P	4820
D3VH15R	4819
S5RQ20P	4817
S5TF10P	4816
D3AH15P	4815
F10PQ20L	4814
D3NI21G	4811
F10VD23P	4810
M14GI21G	4805
D3GR12T	4804
D18SD23G	4803
H17QM22P	4790
R12AD23P	4790
N11PQ20S	4790
S5GQ20R	4788
D3PP13R	4783
F10PI21G	4780
R12LM22P	4779
D3GY9G	4776
D3NW19G	4772
R12PQ20R	4772
D3GP13T	4764
D3VM14G	4761
S5GW19R	4761
S5RI16G	4759
R12PD18S	4755
F10PH17T	4753
R12PS24P	4751
M14GM22G	4747
D3GA7G	4746
F10SH17P	4746
D3GI16P	4744
P13AI21P	4739
D3NI16R	4738
R12PQ20G	4729
M14PI21A	4728
S5PD18S	4726
R12GW19V	4724
M14GY26P	4721
D23RG28C	4717
S5RD18G	4716
N11AM22P	4709
N11GW19T	4709
D3PH17T	4707
N11PI16S	4698
S24E	4692
A7GM22P	4692
P13LQ20P	4690
S5AD23G	4689
S5GD18G	4683
S5GH15L	4683
Y27Q	4677
M14GD18P	4676
N11PM22E	4675
G4PW19R	4665
D3NH17T	4664
G2PN11G	4659
H15PY27P	4655
D3GD18A	4652
D3PP13L	4648
G2PH15R	4646
N11GM22G	4644
F10PQ20P	4642
F10LH17P	4640
N11TD18P	4637
H17AM22P	4637
D3PD18L	4636
D3PW19V	4632
Y9PI16R	4631
D3NW19A	4627
D3GN11S	4623
F10VD18P	4616
R12GI21A	4615
M14TD23G	4614
R12PY26G	4613
D3GW19T	4612
S5VN11P	4610
N11GW19R	4608
R12PD23V	4607
N11PG28C	4603
R12GG28C	4602
S5PH15L	4602
I16SM22P	4598
R12PQ20L	4597
N11PS24T	4596
R12PH17Q	4594
N11PI21S	4593
D3PD23T	4590
D3VD18R	4590
D3PR12A	4588
N11GD23A	4588
N11GI16P	4585
D3NQ20R	4582
G4PN11P	4579
D3VW19T	4579
R12LI21P	4577
N11TM22P	4572
F10PI21R	4572
Y9RD23P	4570
G2PW19R	4570
P13RM22R	4568
H15VM22P	4566
F10LM22P	4566
F10SM22P	4564
R12GG28V	4558
D3PI21G	4557
D3NW19R	4557
N11RW19P	4554
I6RW19P	4548
S5AR12G	4546
S5GI21G	4541
D3NW19S	4540
S5GF10L	4535
Y9RD23G	4532
Y9PI21G	4530
I6PH17P	4526
D3VD18G	4522
S5RM14R	4521
S5AM22P	4516
A7RM14P	4515
S5GD23S	4511
D3HM22P	4504
M14PI21R	4499
F10PW19L	4496
M14PW19G	4494
N11GM22A	4493
Y9PH15R	4492
M14LM22P	4492
A7GD18G	4491
S5VH17P	4491
I16PM22P	4489
N11GI21G	4487
S5TH15P	4486
D3ND18R	4484
P13AD23G	4482
N11PD23W	4481
Y9PH15P	4479
F10PH17L	4475
H15PD23T	4473
D3NH17R	4469
F10LI16G	4467
Y9PW19S	4465
D3PW19T	4464
D3NM22G	4462
D3VW19G	4461
D3GH17L	4461
I6PD18P	4458
N11PD18E	4454
R12GH17G	4452
D18TD23G	4452
I6GI21P	4451
I6RD18P	4451
Y9LD23G	4448
S5LD23G	4447
S5GM14R	4446
S5AR12P	4443
D3PA7R	4442
S5RI16P	4439
G2RR12G	4438
H17RD23P	4437
M14PI21G	4423
N11PG28P	4416
F10PH15G	4415
G2PR12G	4414
D3GR12A	4414
G2PD23A	4413
F10PD18V	4407
D18PD23L	4406
H17PY27P	4405
F10PM22R	4404
R12GI21L	4402
D3AD23R	4402
F10SI21P	4395
D3GP13G	4393
D3PI16S	4392
D3NN11G	4391
G4PD18G	4390
D3GI16R	4388
M14TI21P	4385
N11PI16T	4381
F10PW19P	4380
S5RW19P	4379
H15SI21P	4379
D3GP13L	4378
R12GH17L	4376
G2PD23R	4374
H17PM22L	4372
N11GS24P	4371
G25M	4368
R12GM22L	4367
D3TR12P	4363
A7GH15R	4360
I16PD23R	4360
A7GI16G	4359
I16PI21G	4356
I21PG28C	4355
S5PW19P	4355
G4PI21G	4352
G4PM14P	4349
I16LI21P	4348
F10PI16L	4346
D3NY9P	4345
D3AD23P	4340
D3NM14P	4338
G2E	4337
I6PM22P	4336
M14GI21R	4334
R12GD18A	4327
H15QD23G	4326
Y9PW19G	4326
P13LD23P	4326
M14AM22P	4325
G2PI16G	4325
D3GF10S	4324
N11TH17P	4318
M14PW19T	4305
D3GM14L	4303
G4L	4302
R12GY26G	4301
D3HD23R	4300
M14AD23G	4299
S5GP13S	4299
R12GD18L	4298
N11SM22P	4298
Y9PD23S	4297
G4AD23G	4296
M14RM22G	4291
R12GD23L	4285
S5LR12G	4283
R12PM22L	4280
H15LM22R	4280
M14LD23G	4277
N11LM22P	4277
D3PY9G	4276
H15RD23L	4271
A7GD18P	4270
R12PH17L	4270
N11PM22S	4269
N11PY26P	4267
H17PG28C	4265
N11PI21A	4262
S5PH17R	4262
D3VI21G	4260
I16GD23R	4257
I16GD23P	4256
G2RD18P	4256
H15VI21P	4255
S5PN11R	4255
D18PY26P	4251
D3AR12G	4247
R12PW19S	4246
D18PG28C	4244
N11VD23G	4241
D3GW19A	4237
R12TM22P	4236
I16RM22P	4233
G4PM22R	4233
Y9GD23G	4231
D3NM14L	4228
H15GD23R	4224
R12SD23R	4223
H17PY26G	4222
M14GM22R	4222
D3VI16P	4221
D3GM14T	4221
M14PQ20L	4219
R12GG28R	4217
Y9PM14R	4216
R12PM22A	4215
D3GD18L	4215
P13GD23P	4214
D3PQ20S	4211
D3GD18R	4207
R12GH17T	4206
I16PD23G	4205
M14TM22P	4205
S5RM22G	4204
A7GQ20P	4203
D18RD23V	4201
N11VI21P	4200
D18PS24P	4198
H17LM22P	4194
H15RD23S	4193
M14RD23S	4193
Y9PQ20R	4192
F10VD23R	4191
D3PY26R	4188
H17PS24R	4187
G2RD23G	4182
A7RI21P	4181
D3NP13S	4180
D3TD18R	4180
S5GD23A	4179
G2PI21R	4179
S5PM14R	4179
S5RW19R	4177
H17PM22T	4171
N11GH15P	4169
S5GD18S	4169
N11SD23R	4168
P13SD23P	4164
D23TS24I	4158
Y26N	4154
D3PM14W	4153
D3PI16L	4151
F10PH17S	4151
D3TD23G	4149
F10PM22G	4149
D3AM22P	4147
D3PM22G	4145
F10PW19A	4139
D3GY9L	4138
H15LI21R	4138
N11PQ20W	4136
H17LD23R	4135
N11GW19S	4133
H17LI21P	4132
G4PD18S	4129
F10SD23P	4128
M14PM22G	4124
N11GY26P	4123
H15LQ20P	4123
D3PA7P	4122
H17TD23P	4117
D3GG28R	4117
M14PD18G	4112
A7GH15P	4112
Y9PD23A	4111
G4PQ20L	4107
H17RM22G	4107
I16GI21G	4105
Y9PI16G	4096
N11RH17P	4096
P13LM22P	4096
Y9PQ20L	4095
I6LH17P	4095
S5PY26G	4094
Y9LH17P	4092
I6GD23A	4088
H15LD23A	4088
D3VW19R	4087
D3PD18V	4085
A7GI21R	4085
I16SI21P	4084
D3GD18V	4079
S5GI16R	4078
D3PG25V	4076
S5AI21R	4071
Y9PW19T	4070
F10PD18T	4067
N11GQ20T	4064
N11RW19R	4064
R12GQ20T	4063
S5TN11G	4063
P13AD23P	4062
G2PD23V	4060
N11TI21R	4058
D3NI16P	4056
D3TN11P	4056
M22PG28C	4055
G4PD23S	4055
R12PQ20V	4054
H17PS24P	4054
F10PI16V	4053
W19GD23G	4052
D3TD18P	4052
G4PM14G	4047
S5PF10L	4044
D3GQ20G	4043
M14PQ20S	4042
R12PD18T	4041
M14SI21P	4041
S5GD23L	4039
G4PD23L	4039
H17RY27P	4036
N11GW19A	4034
D3NM22L	4033
D3PP13T	4033
Y9PH15G	4030
Y9*	4029
D3NI16G	4028
D3TM14P	4027
H17PG25R	4027
D3HD18P	4026
R12GM22T	4023
I16RD23P	4021
H17SM22P	4019
G4RH17P	4018
S5LH17P	4015
D3VF10L	4010
D3GN11T	4009
D3GQ20A	4008
R12GD18T	4008
F10PD18S	4008
D3TH15R	4006
D3C	4004
H15QD23P	4004
P13TD23P	4002
S5PH17L	3998
H15PQ20L	3992
R12PD18A	3990
I6PD18S	3989
N11PG28R	3987
S5PW19T	3986
D18RD23P	3981
D3GI16L	3981
S5GS24P	3980
D3AR12P	3979
H15RG28R	3979
D18PY27P	3976
S5RD18R	3976
M14PG25P	3975
P13VD23G	3975
D23PS24I	3974
I16PM22R	3973
Y9PW19L	3970
S5GN11T	3968
S5PD23V	3966
H17RY26P	3966
D3PS24G	3964
S5GN11A	3960
S5TI21G	3959
D3ND23A	3955
F10PD18R	3950
R12GM22A	3949
G2PH17R	3949
D3NN11S	3945
D18PD23S	3940
F10LD23R	3938
S5PM22G	3934
Y9PD23T	3934
I16LD23R	3934
D3PW19A	3932
F10PI21V	3932
Y9SD23G	3926
N11PY26G	3924
R12GQ20G	3920
S5PP13T	3919
H15VD23G	3914
N11GH17L	3912
M22N	3910
N11PI21T	3910
G2RI21P	3910
I16GS24P	3907
P13RD23A	3907
R12SM22P	3905
I16VI21P	3905
N11PQ20H	3904
D3PY9L	3904
A7H	3902
S5RD23S	3899
D3PN11S	3898
Y27H	3896
D3NH15L	3896
R12PY27P	3892
R12GW19T	3892
N11PY27R	3888
Y27E	3887
R12GD23T	3885
G4PI16R	3885
M14PQ20R	3885
N11VD23R	3883
S5GP13T	3883
D3GM22L	3883
N11GD23V	3881
G2PH15L	3878
G4W	3877
D3GH15A	3876
R12PY26P	3874
N11AI21R	3871
P13SM22P	3871
S5RQ20R	3870
G4PQ20P	3869
G28D	3868
P13GM22P	3868
D18PM22G	3867
D3PP13A	3858
D3GQ20V	3858
P13LD18P	3858
N11PM22V	3857
S5AD23P	3857
F10LW19R	3857
Y9PM22R	3856
D3GN11L	3856
D3GH17T	3854
D3GW19L	3853
D3PN11V	3847
F10VD23V	3846
N11PH15P	3844
N11PI16H	3843
D3GN11V	3843
F10PD18A	3843
G4RI21P	3843
S5RW19T	3842
Y9PQ20P	3841
R12SD23P	3841
P13SD18P	3837
H15QI21P	3836
S5AD18G	3836
R12PI21S	3835
N11PH17Q	3831
S5RF10L	3831
M14RW19P	3830
S5AD23A	3829
S24K	3829
Y9LQ20V	3828
D3PS24R	3828
R12LD23P	3827
M14PS24P	3826
H15AD23R	3821
D18PM22R	3818
P13LH17P	3815
I6C	3809
H15SM22P	3809
H15RQ20R	3808
G25*	3806
N11GI21L	3806
M14RQ20R	3805
H17RY26G	3804
Y9PW19V	3803
D3HN11P	3802
H17PM22S	3802
D3NW19T	3799
D3NA7G	3798
S5GY26G	3797
H17TM22P	3795
S5TW19R	3794
Y9PH17S	3791
M14GD23S	3789
I6PI21P	3786
G2PD18A	3785
A7VD23R	3783
D3VW19L	3782
G25C	3781
S5TQ20P	3781
R12PD18L	3781
R12SD23G	3779
N11SH17P	3778
I6N	3775
D23RS24I	3772
D3AM14P	3772
I16PI21R	3771
F10PD18L	3770
H17TD23R	3769
D3GG28P	3767
H15LQ20L	3767
A7GD23R	3767
P13TQ20P	3766
F10VI21R	3766
M14RI21R	3766
R12GI16G	3764
D3GI16V	3761
H17GM22P	3760
N11GI21T	3758
D3PG28A	3757
I6GH17R	3755
N11PG28A	3753
D3VM14R	3753
H17PI21G	3753
G2PM14R	3751
M14GQ20R	3747
G4PW19L	3746
S5AN11G	3744
F10VD23A	3744
D3PH17Q	3741
D3NQ20T	3741
D3PH15S	3739
D3VD23S	3739
F10VI16G	3738
G2PM22R	3737
G2RH17P	3732
R12LH17P	3730
M14LD23R	3730
H15GD23P	3729
N11PD23H	3727
M14RI21G	3723
M14RW19L	3721
H15AI21P	3720
S5LR12P	3718
S24Q	3715
G4PH17L	3715
R12TD18P	3714
N11PS24G	3713
D3ND23L	3711
I16AM22P	3704
N11TD23P	3704
D3VY26P	3703
S5GQ20G	3703
D3PG28R	3703
S5RP13R	3702
M14GD23A	3701
H15QD23R	3701
G2Y	3699
F10SD23L	3698
H17LM22G	3697
G4PI21L	3696
G4VD23G	3694
S5GH15G	3694
D3AN11P	3694
M14RI21S	3694
D18PD23V	3693
N11GI21A	3693
M22F	3692
R12LD23G	3691
D3TR12G	3690
G4PH15P	3690
N11RQ20R	3689
F10PI21L	3686
M14LW19R	3686
S5PW19S	3684
P13LD23G	3681
D18LD23P	3681
N11GH17T	3680
D3TQ20P	3679
G2PD23L	3678
S5GY27P	3675
G2RM22P	3670
D23RG28P	3667
D3PY9S	3666
G2RD23R	3665
D3VP13T	3662
P13RD18P	3660
G2PW19G	3659
S5PY26P	3658
G4PI16S	3658
D3TI16G	3656
S5GH17R	3656
Y9PW19A	3655
S5TI21R	3655
R12PI16P	3654
Y9LD23P	3649
Y9PD18S	3648
D3GG28A	3647
G4PD18L	3647
F10LD18P	3646
G4RD18P	3646
A7GD18R	3644
P13TD23G	3643
R12GI21S	3643
H15PD23V	3642
N11RD18P	3641
H15LM22G	3639
S5TM22R	3639
M22PG28R	3639
I6GI16G	3637
S5PP13G	3636
S5TW19P	3635
M14LD18P	3634
D3VP13L	3630
R12GI16P	3629
H17TD23L	3629
I6PD23R	3629
D3PW19Q	3626
G2RH15R	3626
D18PS24R	3625
S5PI16P	3624
S5TD23S	3624
I6RR12G	3622
I6RD23R	3620
Y9PQ20V	3619
I6M	3618
S5RP13G	3617
D3TH17P	3616
H15PG28C	3615
N11AH17P	3614
N11GI21S	3610
N11VH17P	3607
G4PQ20G	3607
R12GH17A	3605
D3PM22A	3604
R12VI21P	3604
D3HN11G	3603
S5AH15P	3602
D3PI21S	3602
R12SD18P	3601
D3GH17A	3600
F10PD23L	3600
R12PD18E	3597
G2LH17P	3597
D3GD23V	3594
M14PW19R	3593
R12GQ20H	3592
S5VR12G	3592
H15RQ20T	3591
H15LD23T	3591
D18PY26G	3591
Y9PD18T	3590
G25D	3588
D3ND23S	3588
Y9PW19R	3587
G2PD23S	3586
R12TD23P	3585
R12GY27P	3585
H15RQ20L	3585
H17PG25P	3584
I16RM22G	3581
M14RY26P	3581
N11AM22G	3579
S5AQ20P	3572
S5TM14P	3569
S5GP13L	3569
D3NF10P	3568
D3NN11T	3568
H15QM22P	3566
D3EM22P	3565
D3VY27P	3565
D3TH15P	3564
N11PY26A	3564
D3GY9R	3564
F10C	3563
H15GD23G	3563
G2PW19T	3562
D3GP13A	3558
G4PW19V	3557
I6RR12P	3557
N11LI21P	3557
D3PM14A	3554
M14GW19P	3551
S5VD23P	3550
F10PI16S	3550
R12AD23G	3548
I6AH17P	3547
S5AF10P	3547
H17PG28R	3547
S5PI21G	3546
H17QD23P	3544
Y9RI21P	3541
D3GW19V	3540
S5PW19L	3540
D3TF10P	3539
N11AD18P	3539
H17RI21G	3538
S5RD23A	3538
Y9PD23V	3537
D23SS24I	3532
H17AD23R	3531
S5PM22L	3530
S5RF10V	3530
P13TD23R	3529
R12SH17P	3529
M14GY26G	3527
S5LD23P	3527
I16VD23R	3527
S5PI16R	3527
F10PI21A	3525
F10VD23G	3525
H15RY26G	3525
H15RM22A	3523
R12GD23W	3520
A7RD18R	3519
G4PI16P	3516
H15PW19P	3516
G2PD18G	3513
N11LI16G	3513
D18AD23G	3511
H17TI21P	3511
D18GD23P	3510
H15SD23G	3510
I6RI21G	3506
P13TM22R	3505
D18QD23G	3504
G2PI16L	3504
S5VN11G	3503
D3VP13R	3500
D3NH15G	3497
N11VM22P	3497
N11RW19G	3497
H17QD23G	3495
P13SD23A	3493
F10LH15R	3493
M14SM22P	3491
I16RD23G	3490
G4PM14R	3488
D3PR12W	3487
D3HR12G	3485
H17PG25V	3485
D3NP13T	3482
D3ND18L	3481
I6GD18L	3481
A7GM14G	3480
D3HH17P	3479
S5RW19L	3479
A7M	3478
S5RH15L	3478
G2M	3477
I6GW19G	3475
H15AM22P	3473
D3AF10P	3471
P13SM22G	3471
D3VM22L	3470
S5GP13V	3470
N11GD23T	3468
S5GW19A	3468
M14PY27R	3467
D3PG25P	3464
P13LQ20L	3462
G4PW19T	3460
G4PQ20R	3460
H15RD23T	3460
A7GW19R	3459
D3ND18T	3455
S5PI16G	3454
F10PH17G	3452
M14GY27P	3451
I16GY26P	3451
R12GM22S	3450
F10LQ20P	3450
D3GY26A	3449
M14GI21A	3448
G4E	3444
M14GD23V	3444
S5GN11R	3443
Y9RQ20P	3442
D23PG28R	3442
H17TM22R	3440
F10SH15P	3439
R12PW19V	3438
D3GI21A	3438
M14GS24P	3436
M14VD23G	3435
Y9PM14P	3435
M14GH17P	3434
N11PG25V	3434
N11PG25P	3434
I21PG25V	3432
D3VN11R	3431
I6LI21P	3430
N11PI16E	3429
I6GD18R	3427
D3EN11P	3421
S5GW19T	3421
N11PD23E	3420
S5PP13L	3420
S5AH17P	3418
F10LH17R	3417
D3PF10S	3414
N11VI16G	3413
D3AM14R	3413
I6RN11P	3411
D23PG28C	3410
I16GI21R	3410
Y9PI21R	3409
Y9PM22L	3408
R12WD23G	3406
P13SQ20P	3403
I6GI21G	3399
F10GH17P	3399
D3GQ20T	3398
G2PH15P	3398
N11RI21G	3397
R12GG25V	3395
I6RD18R	3395
R12PI21T	3394
D3ND18A	3393
F10D	3392
D3HR12P	3390
F10PM14V	3389
D3PP13V	3388
N11AD18R	3388
A7RD23P	3387
F10VW19R	3387
P13RH17P	3387
G2PI16V	3386
H17RD23S	3386
H17PG28P	3385
S5PF10S	3385
D3NI21T	3384
D3PM14T	3382
D3AW19R	3382
N11LD18P	3380
M14HI21P	3377
I6GR12P	3377
D18EM22P	3376
D3NW19L	3375
G4PD18V	3374
F10VI21G	3374
D18LD23G	3374
H15RI21L	3374
S24W	3373
H17RD23A	3373
S5PD18G	3373
H15GM22G	3370
R12GQ20S	3370
I16RD23L	3367
H15PI21S	3366
D3VQ20R	3365
D3VI16G	3363
D3PM22L	3363
I6RM14P	3362
D3PM14S	3361
D3PH17S	3359
P13TM22P	3358
D3GI21L	3356
S5RD23L	3355
D3NR12L	3353
M14PM22T	3352
R12LD23R	3352
D3PI21A	3351
F10SH17R	3350
A7GM22G	3347
F10PI16P	3347
H15PW19T	3347
P13RQ20P	3347
D3PM22S	3345
S5VM14P	3345
D3NQ20G	3344
G2Q	3343
P13VD18P	3343
N11GQ20L	3343
I6E	3342
M14EI21P	3341
M14PD23V	3341
N11GM22S	3340
I6AM22P	3340
D18GY26G	3339
D3HH15P	3337
G4SH17P	3336
F10SD18P	3335
M14WY26P	3334
D3NN11R	3334
D3PI16V	3334
H17PM22A	3334
Y9PH17L	3334
Y27N	3327
D3VR12A	3327
D3NH17G	3327
S5LQ20P	3327
Y9C	3326
D3GA7P	3326
F10VI21L	3326
D3PH17A	3325
G4PD23T	3325
D3GM14S	3325
R12GD18V	3323
I6WI21P	3322
D3TW19P	3321
N11AQ20P	3320
P13SD23G	3319
D3NI21R	3318
S5TH15R	3318
F10PM14P	3318
N11GI16V	3317
A7RD18P	3317
N11RD23P	3317
R12GD18E	3315
F10LD23A	3315
F10PM22S	3312
H17PI21A	3312
S5AY9P	3312
I6RD23A	3312
G4PD18A	3312
F10LD18R	3311
M14VI21R	3309
S5RQ20L	3309
H17PG25L	3308
D3VD23L	3305
N11TW19L	3305
M14SD23G	3304
M14PI21S	3304
D3VW19S	3304
M14TD23P	3302
H17RM22R	3302
I6RD23S	3302
I6RM22G	3296
Y9PI16V	3296
I6PI21R	3295
S5WN11P	3292
R12EI21P	3292
D3NR12T	3291
S5PG28V	3291
I6RI16G	3289
A7RI21R	3288
D3NM22T	3286
M14GW19T	3286
D3NH17S	3285
G2PW19V	3283
H15PI21A	3282
I16LM22P	3282
D3GM22S	3278
H17SD23P	3276
S5GP13G	3275
D3GQ20S	3274
D3GG25V	3273
H17AD23G	3273
I16PD23L	3272
Y9PH17T	3272
D18RG28C	3272
D18PG28P	3271
S5GF10S	3268
D3GS24R	3268
H17PD23T	3267
M14GW19A	3266
[truncated: 277,806+ more rows]

## Sheet: PreIPTG
Mutation	Mutation count
WT	578383
N11P	409051
R12P	390978
M22P	341617
D23R	292765
R12G	270087
W19P	267529
D23G	263615
W19G	254523
W19R	244086
D18P	225566
M14P	222146
I21P	219552
H17P	215828
W19L	192080
P13R	190734
N11G	187722
I21R	186600
D3P	183243
I21G	174265
W19S	173743
P13G	172531
P13L	172105
D18R	169958
D23P	165677
P13S	165667
W19A	162294
W19T	156837
M22R	153208
D3G	149074
Q20P	145626
P13T	142517
M14R	142208
W19V	141383
H17R	138601
Q20R	130484
H15R	129648
P13V	126156
M14G	123839
P13A	122518
H15P	117306
D18S	113952
D18G	109226
M22G	108359
D23S	105155
H15L	104292
I16R	100989
D23L	97589
S5R	95707
D18T	92041
D23A	91571
W19*	91261
Q20L	90916
D18L	90423
D18A	87513
W19K	82923
N11V	82231
S5G	82110
M14L	81977
H17L	81506
R12S	77552
R12T	76071
D3N	75903
N11R	75578
N11A	73875
D18V	73255
W19C	73005
D23T	72841
I16G	72521
H17T	72080
D3V	71756
Q20T	69757
I16P	68694
M22L	68194
W19Q	68142
P13C	65635
I21S	65566
P13Q	65462
M22A	65247
R12E	65226
P13H	63764
D23V	62455
Q20S	60735
R12A	60433
I21A	60123
Q20G	59924
H17S	59559
W19H	59285
M14*	58552
N11T	57773
P13E	57128
N11L	56614
D18*	56607
P13W	56231
W19E	55694
H17A	55283
S5T	54388
R12L	53962
W19N	52954
I21T	52913
I16*	51817
N11E	51662
Q20*	51558
I16L	51124
N11S	50761
I16V	50378
M22T	50240
P13*	49066
M14T	48953
R12H	48948
H15V	48588
I21V	48109
I21L	48078
M22S	47928
W19M	47864
D3A	47321
I16S	46807
M14A	46701
Q20H	46048
D18H	45648
M14W	45519
H15G	45355
M14V	45258
P13M	45236
S5P	44781
P13D	44205
P13N	43557
P13K	43355
R12D	43160
S5A	42424
M14S	42264
M22E	42239
H17Q	41735
W19D	41594
I16A	41573
Q20A	40712
D23H	40560
N11*	40039
Q20V	40021
H17V	39812
R12W	39264
D18Q	38612
H15Q	38236
M14Q	37929
S5L	37825
D3H	37573
M14K	37412
P13F	37016
H17G	36695
D18W	36577
H15A	36564
D3T	36301
M14E	36090
P13I	36030
W19I	35068
S5V	34635
H15S	34554
F10P	34501
D23W	34404
M22V	34383
I21H	33115
H17*	33093
R12*	33058
I16T	32225
P13Y	32204
G4P	31809
M22K	31366
H15*	31362
Q20K	31360
Q20W	31212
R12V	30543
D18K	29853
D23Q	29461
D18C	29419
S5E	28975
Y9P	28963
R12Q	28731
I21Q	28333
S5*	28045
D23E	27651
Q20D	27305
I21E	26899
Q20E	26114
D18E	26082
D23K	25777
D23*	25720
I16H	25229
N11K	25100
D3R	24829
I16W	24772
Y26P	24615
W19F	24516
H15T	24335
D18N	24068
D3S	23819
R12N	23702
H15W	23512
Y27P	22879
Q20N	22855
S24P	22838
D18M	22729
G28R	22704
M22W	22047
I16C	21978
M22*	21734
Y26G	21308
D23N	21036
H17C	20942
A7G	20791
D18Y	20774
H15C	20608
N11D	20580
M22Q	20367
I21W	20338
M14H	20171
W19Y	20045
A7R	20006
G2P	19845
N11PI21P	19845
I16M	19686
F10L	19487
Q20M	19314
H17W	19218
I6G	19031
I16K	18919
D23Y	18784
I21D	18636
R12C	18348
N11PD18P	18328
F10V	18252
N11Q	18164
H17K	18057
D3PI21P	17973
S5K	17906
D18I	17519
I6R	17378
N11C	17361
H17N	17229
D23C	16983
N11PH17P	16807
N11PM22P	16670
I21C	16614
N11PD23G	16492
I16N	16364
R12Y	15918
N11M	15897
R12K	15736
Q20C	15571
D3PM22P	15554
G28P	15443
G28V	15408
I6P	15395
I21*	15333
I16Y	15275
I16F	15061
D3GI21P	14999
D3Y	14871
G2R	14633
R12PI21P	14525
S5M	14485
Y26R	14398
F10S	14293
M14C	14259
I21K	14225
S24R	14149
G25P	14144
G25V	14027
I21N	13971
H15PM22P	13874
S5W	13767
D3GN11P	13741
D3PD23P	13730
R12GI21P	13680
D3PN11P	13675
G28A	13521
N11PD23P	13427
R12PD23P	13345
G4R	13258
D3PR12G	13244
D3PD23G	13169
D3PQ20P	13146
H17I	13076
M14PI21P	13033
D3PH17P	12909
Y9L	12909
D3GR12G	12899
S5C	12813
D3PD18P	12761
D18F	12754
N11PD23R	12719
H17M	12556
N11GI21P	12520
S5GN11P	12496
Y9R	12485
G25L	12432
S5Q	12374
R12PD23G	12266
G25A	12192
H17PD23G	11960
D3PR12P	11875
I16Q	11786
G4PD23G	11736
N11H	11710
D3E	11630
R12GM22P	11570
N11PQ20P	11568
Y27R	11501
S5D	11431
D3GM22P	11416
H17Y	11339
D3PM14G	11254
Y26A	11244
G25R	11242
R12M	11200
H15Y	11197
N11PH17R	11172
F10PD23G	11118
S5PF10P	11113
D3PN11G	11087
D3PY9P	11075
H15K	11065
N11PM22R	10989
F10PH17P	10977
N11PI16G	10903
M22H	10896
D3GF10P	10890
D3GH17P	10878
N11GD23G	10825
D3GM14G	10824
Y27L	10751
N11PD18R	10731
D3PF10P	10729
H17PM22P	10697
Q20F	10687
H15M	10686
D3PD23R	10686
N11PD18G	10650
H15RM22P	10627
D3GR12P	10592
N11W	10524
D18PD23G	10492
R12GD18P	10415
H15LM22P	10409
G25S	10404
D3PH15P	10401
G2PD23G	10336
D3GD23G	10336
D3GY9P	10229
R12PH17P	10198
R12PD18P	10169
G2V	10166
D3PM14P	10147
D23M	10142
M14GM22P	10131
D3GD18P	10121
D3PH15R	10116
N11I	10108
I6A	10098
Y26S	10082
G4A	10078
F10PD23P	10021
Y9S	10007
R12GD23G	10004
F10A	9947
H15I	9866
N11GH17P	9850
G28C	9792
H15PI21P	9768
D3GD23P	9682
S5PD23G	9642
D3GD23R	9599
Y9T	9519
S5RN11P	9504
S5I	9500
Y9G	9485
M14PD23G	9467
N11PW19S	9464
Y27S	9440
N11PW19P	9417
Q20Y	9404
G28W	9392
N11PM22L	9377
M14PM22P	9357
F10PM22P	9335
G2L	9334
D3GH15P	9328
F10PI21P	9322
M14PD23P	9316
Y26L	9287
M14RI21P	9255
Y9A	9233
I6S	9229
H15PD23R	9204
Y26V	9177
H17D	9165
N11PW19G	9164
I21M	9106
D3W	9081
D3GQ20P	9056
R12GD23R	9049
N11GD18P	9046
H17PD23R	9044
S5RM22P	9038
G25T	9036
S5PM22P	8996
D3K	8949
D3NR12P	8937
R12PM22P	8931
D3NM22P	8929
F10PD23R	8911
G4PD23P	8911
D3NN11P	8903
D3GM22R	8872
G28E	8829
D3GH17R	8826
R12GH17P	8808
I21F	8790
D3GN11G	8775
N11PW19T	8767
D3PM14R	8749
N11PW19R	8736
G4PH17P	8716
D3NH17P	8709
H15PD23G	8690
N11PQ20V	8689
G4V	8654
S5GM22P	8651
S5RD23G	8633
F10G	8630
N11GD23R	8559
G28L	8553
N11PD23S	8553
G28T	8544
Y27A	8522
I6L	8503
G2T	8430
N11GM22P	8422
S5GF10P	8403
D3VI21P	8391
M14RM22P	8384
S5GD23G	8339
D3PM22R	8333
N11PI21G	8329
D3NI21P	8302
A7E	8289
N11PD18L	8275
D3PH17R	8250
D3ND23G	8243
M14GI21P	8223
N11PI21R	8203
A7L	8188
S5GR12P	8175
S5PD23P	8171
N11GM22R	8155
Y27T	8109
N11PD23A	8100
Y9PI21P	8096
I6RH17P	8070
S5H	8046
S5GR12G	8008
M14PD23R	7993
G4T	7972
F10PD18P	7959
S5N	7951
D3PQ20R	7938
D3ND23R	7922
A7S	7889
R12GD23P	7874
I21Y	7870
D3PI21R	7861
D3PQ20L	7842
F10R	7834
S5RI21R	7833
D3L	7799
D3I	7784
R12PQ20P	7768
D3PY27P	7737
H15E	7713
D3GN11R	7697
N11PQ20R	7695
R12GQ20P	7686
N11RD23R	7652
S5TN11P	7646
D23F	7641
N11PW19V	7635
N11GW19G	7631
N11PM22G	7626
H15F	7614
R12GQ20L	7590
N11PI16R	7575
H17PM22R	7575
G4S	7573
D3PW19R	7568
H15LD23G	7563
H15RD23R	7559
Y27G	7539
N11PI16L	7522
D3VD23R	7520
D3GH15R	7516
D18PM22P	7511
Y26T	7510
S5RR12G	7502
F10LI21P	7459
S5LN11P	7450
P13TI21P	7429
Y26E	7418
F10I	7414
H17RD23G	7401
G2PD23P	7391
A7GI21P	7383
D3PD18R	7367
F10PD23A	7366
N11PI16P	7362
Y9PD18P	7357
N11GI21R	7334
D3PA7G	7332
R12PW19R	7319
I6GD23P	7314
D3NR12G	7300
N11PI16V	7300
Q20I	7284
F10T	7284
S5PN11P	7279
H17PD23P	7270
R12GM22G	7253
R12GH17R	7249
D3GM14P	7245
N11PD18S	7240
S5RD23R	7236
H17F	7230
H15RY26P	7226
G4PR12P	7216
N11PS24P	7210
Y9PH17P	7209
I6T	7204
D3VR12G	7204
D3PD18S	7197
Y9PW19P	7194
M14PD23A	7180
N11PD18V	7179
F10PW19S	7164
N11RI21P	7142
R12PD23A	7139
N11PW19A	7138
S5RI21P	7121
D23I	7118
D3PY26P	7063
D3PQ20T	7051
H15GM22P	7050
D3GP13R	7043
H15RI21P	7037
D3VF10P	7019
P13RM22P	7010
P13LI21P	6986
H15PD23P	6977
P13GI21P	6974
H17PI21R	6972
P13RD23G	6969
D3VN11P	6968
F10PI16G	6964
G2A	6960
S5RR12P	6946
S5TM22P	6945
R12GI21R	6943
A7GH17P	6942
H15N	6931
I6RD23G	6928
Y9PM22P	6912
N11PH17L	6903
D18PD23R	6899
D3PH15L	6893
R12PM22G	6882
G2W	6881
H15RD23G	6877
D3PD18G	6874
D3GY26G	6864
D3GI16G	6862
D3PY26G	6856
G2PI21P	6849
D3VH17P	6846
Y9PD23P	6840
D3GY26P	6838
N11PW19L	6823
M14I	6822
A7T	6817
R12F	6812
H17PI21P	6811
D3GW19R	6808
I16GM22P	6805
D3GD18G	6799
H15RD23P	6795
R12GI21G	6781
D3GF10L	6760
N11PM22T	6757
G2PD18P	6755
D3ND23P	6746
M14GD23R	6735
S5GI21P	6734
D18RD23R	6724
S5RM14P	6717
D18PD23P	6710
D3PM14L	6707
M14N	6705
N11GD23P	6700
D3GM14R	6699
D3GI21R	6698
H17E	6686
P13RI21P	6685
G4PI21P	6680
D3PI16G	6657
D3PW19G	6657
D3GW19P	6642
H17PM22G	6635
S5GY9P	6626
G2S	6625
R12PH17R	6619
D3PD23S	6619
D3PW19P	6618
S5GD23R	6618
N11RM22P	6613
R12PD18G	6608
S5PF10V	6603
D3PI16P	6597
I6PD23G	6596
N11PD18T	6584
D3PS24P	6583
D3GW19G	6583
N11GW19P	6561
G2PH17P	6560
N11PH17T	6557
G2PD18R	6545
D3PI16R	6534
D3PP13G	6532
D3GH15L	6506
Y9V	6499
H17RD23R	6496
S5RF10P	6490
D3TM22P	6473
M14RD23R	6466
N11PD18A	6433
G4PR12G	6430
F10LD23G	6406
F10PW19R	6405
G4PD18R	6401
D3NQ20P	6399
D3VW19P	6390
D3GP13S	6386
R12PW19G	6381
M14RM22R	6381
D3PN11T	6376
R12PD23R	6366
D3PN11R	6362
G4PD23R	6326
G4PD18P	6319
N11PI21L	6319
I6V	6315
P13GD23G	6314
M14GD23G	6309
G2H	6308
S5RD18P	6308
D3ND18P	6303
M22I	6293
S24L	6290
R12PQ20T	6279
S5GQ20P	6274
H15PS24P	6273
H15LI21P	6267
S5RY9P	6265
D3GD23A	6258
N11PI21V	6256
D3NW19P	6249
Y27V	6245
S5GW19P	6245
S5GN11G	6243
H17PY26P	6236
P13RD23P	6233
D3PH15G	6224
M14PW19P	6221
Y9PD23G	6220
D3GA7R	6211
G28Q	6203
D3PD18A	6197
H15LD23R	6191
D3VH15P	6185
R12PW19L	6176
R12GD23S	6174
R12PM22R	6169
N11PQ20L	6169
D3PW19S	6166
H15PM22R	6162
F10VD23P	6148
I6RI21P	6146
S5RH17P	6144
S5PD23R	6141
S5PW19G	6121
G4PM22P	6099
F10PM14G	6098
Y9W	6090
N11GQ20P	6078
Y9PD18G	6069
F10PQ20R	6069
R12PG28C	6067
D3NM22R	6048
D3VM22P	6043
I6GH17P	6042
G4PW19G	6032
G25E	6028
S5TR12P	6023
N11PQ20T	6020
F10PD23S	6012
N11PD23T	6010
D3PR12T	6001
Y9H	5999
F10PH15R	5988
D3AI21P	5978
H17PD23S	5974
N11PI16A	5971
S5PR12P	5947
S5TI21P	5943
I6GD18P	5934
D3GQ20L	5930
S5TD23R	5930
D3GQ20R	5919
D3PM22T	5918
F10VH17P	5912
D3NW19R	5912
D3GS24P	5910
D3PF10L	5901
N11PQ20A	5897
D3NM14R	5894
R12GW19G	5890
D3PS24T	5889
N11PM22A	5884
D3PF10V	5880
F10PH17R	5875
R12PI21G	5871
D3GY9G	5870
D3ND18G	5868
A7GH17R	5864
I6W	5846
F10PH17T	5844
D3GI21G	5831
D3VD23P	5825
G4PH15R	5822
F10LD23P	5816
A7GD23G	5806
R12GW19A	5805
Y9PD18R	5804
R12I	5802
I6GD23R	5791
R12PQ20R	5789
D3PD23L	5780
M14GY26P	5779
D3GH15G	5776
D3GY9S	5768
D3HI21P	5767
H15PQ20P	5760
R12GS24P	5753
D3GI16P	5750
D3PA7R	5733
F10LM22P	5730
N11PG28C	5727
D3GA7G	5722
A7RD23G	5717
Y9PD23R	5713
D3PH17L	5712
D3GD23S	5701
D23RG28C	5698
D3NH15P	5676
Y9RD23P	5674
A7GD23A	5672
S5TR12G	5671
Y9PH17R	5671
I6GM22P	5648
D18PY26P	5647
R12PI21R	5647
M14WI21P	5645
R12GW19P	5644
M14PD23L	5636
H15RI21R	5635
G4RD23P	5630
R12PD18R	5628
F10PQ20P	5626
D3PW19L	5622
I16D	5620
D3PP13S	5619
F10VI21P	5611
D3TI21P	5609
D18RM22P	5608
M14GD23P	5600
F10PD23V	5589
H15LD23P	5587
F10SH17P	5583
D3GY27P	5577
D3NW19G	5570
S5TF10P	5566
D3PS24G	5563
F10PH15P	5561
S24G	5558
H17PY26G	5558
N11GD23L	5557
S5VN11P	5554
R12PW19T	5554
N11AI21P	5546
D23GG28C	5542
N11GQ20R	5542
F10PW19G	5540
R12GW19R	5538
D3VR12P	5532
D18PD23A	5524
D3NH15R	5516
G4PI16G	5516
G2PN11G	5516
H15PI21R	5506
N11GD18R	5504
S5PF10L	5498
D3GR12T	5493
Y9PH15R	5484
N11PI16T	5484
G25W	5483
G2PM22P	5482
S5GI21R	5481
M14PD18P	5476
R12PD23L	5475
I6RM22P	5469
Y9PW19G	5467
P13AI21P	5464
N11PI16S	5464
Y9PM14G	5462
D18RD23G	5461
Y9PI16R	5459
S5TD23G	5457
F10PQ20L	5455
S5PY9P	5451
I6PD18P	5445
D3GD18R	5433
R12PD18S	5431
Y9Q	5427
D3NW19A	5426
N11PQ20S	5419
H17PD23L	5417
D3VY9P	5411
S5GW19G	5408
D3AD23R	5408
G2PW19R	5406
N11PH17S	5405
D3GP13G	5393
N11PD18E	5391
S5RN11G	5385
D3VN11G	5378
G2PR12P	5373
P13SI21P	5373
N11PY27P	5372
I6RW19P	5369
N11PH17G	5350
R12AM22P	5345
H17RM22P	5345
P13LQ20P	5344
H17LM22P	5342
F10H	5327
D3HD23P	5324
F10VM22P	5306
H15PY26P	5290
S5RM22R	5288
S5PD23S	5281
G2PD23R	5277
F10LH17P	5275
D3PP13R	5269
N11PH17A	5268
I16PM22P	5267
D3PD18T	5266
R12GM22R	5266
N11PD23W	5264
D3PD23A	5260
D3NM14G	5254
F10PI16V	5254
I16E	5252
R12PW19A	5252
S5PD23A	5249
N11PG28P	5246
F10Y	5238
M22PG28C	5238
D3PH17T	5224
S5GD18P	5223
Y9PH15P	5220
I16RM22P	5215
G2RD18P	5205
S5PM22R	5203
D3PN11A	5202
D3PI16S	5202
G2E	5196
S5GY26P	5194
H15PY27P	5192
G4PW19R	5186
M14RQ20P	5185
A7RI21P	5170
D3GN11L	5163
D3NN11G	5162
S24T	5161
Y9SD23G	5159
Y9PD23A	5158
Y9PI21G	5153
G4PQ20P	5152
A7RD23P	5152
A7RH17P	5150
F10PD18G	5146
D3PW19V	5145
D3PI21G	5144
R12PH17Q	5142
F10PD23T	5142
D3PW19T	5141
D18GD23R	5134
F10PD18V	5124
F10PW19A	5121
D3VQ20P	5120
G2PR12G	5119
M14PI21A	5117
I6GI21P	5111
M22D	5103
F10PH17L	5098
A7GM22P	5096
S5PI21R	5087
R12TM22P	5086
D3PR12A	5085
D3NP13S	5085
D3VH17R	5082
F10PW19T	5081
P13VI21P	5078
Y9PD23S	5074
G4RM22P	5072
S5RW19G	5072
Y9PM14R	5071
H15PD23S	5070
F10PM22R	5057
R12PW19P	5052
G4PH17R	5051
I6RD23P	5050
H15PQ20R	5049
D3VM14P	5046
N11AM22P	5040
I21PY26P	5039
M14PM22R	5032
N11GW19V	5031
A7GD18P	5030
D3PM22G	5029
M14RD23G	5026
G4PQ20L	5025
D3GF10V	5023
I6RD18P	5021
H17QM22P	5014
S5AN11P	5005
N11GH17R	5000
F10PH15L	5000
R12GY26G	4998
G2PH15R	4996
R12GG28R	4994
F10VD18P	4993
D3VM22R	4992
G25M	4984
R12PM22A	4981
G2PD23S	4980
F10PH15G	4975
R12GG28C	4967
H15PI21G	4966
N11GW19S	4958
D18PS24P	4957
D3GP13T	4956
S5GS24P	4956
D3VA7G	4947
D3AH15P	4946
M14RW19P	4946
N11PM22E	4944
D3PP13A	4944
S5GF10L	4944
D3GP13L	4944
M14RD23P	4936
Y9LD23G	4935
H17AM22P	4934
A7RM14P	4932
D3GH17L	4929
F10PW19L	4929
H15VM22P	4923
M14PI21G	4922
S5AR12P	4916
D3PD18L	4915
H15RY27P	4915
N11PQ20W	4913
Y9PW19S	4912
H15PM22G	4911
A7GQ20P	4909
G2PM22R	4909
M14TM22P	4906
D3NQ20R	4899
R12GW19L	4898
D18GM22P	4897
Y27Q	4891
D3PW19Q	4884
R12LM22P	4881
I6M	4880
G4PM14P	4879
G28S	4874
M14PD23S	4874
D3GN11S	4873
R12GD18R	4873
D3VW19T	4873
G28D	4872
D3NI21G	4872
D3VD18P	4870
P13GD23S	4869
M14PQ20P	4866
S24E	4864
D3GH17T	4860
N11GW19L	4855
N11PQ20G	4840
D3ND18R	4836
D3PN11V	4834
D3AH17P	4834
D3PD23T	4833
H17RI21P	4832
S24I	4831
S5AM22P	4830
F10PI21G	4828
H17PY27P	4827
P13GD23P	4826
D3GR12A	4826
I6GD23G	4823
M14GI21G	4818
A7GD18G	4817
N11RD23G	4815
N11GD18S	4811
D3NH17T	4806
G4PI21G	4806
F10LH17R	4806
S5RH15P	4804
N11TD23R	4801
S5PP13R	4800
Y9PW19V	4797
G4PN11P	4796
D3GD18S	4795
F10LD23R	4790
D3GY9R	4784
I6PH17P	4781
I6GH17R	4779
F10PD18L	4779
N11GD23S	4777
Y27E	4776
P13GD18P	4773
R12GD18S	4770
G2RD23G	4770
A7GH15R	4767
H17LD23G	4766
F10LW19R	4760
D3VW19G	4759
Y9PQ20P	4759
D3PD23V	4755
D3AM22P	4755
S5GY26G	4755
D3GD23L	4752
D3PF10S	4746
D3HM22P	4743
D3PH17Q	4742
D3PY9L	4734
F10SI21P	4728
N11GS24P	4723
H15RM22G	4722
G4PM22R	4721
D3AR12P	4720
M14AM22P	4718
D3GD18L	4718
D3NM22G	4716
A7GD23P	4708
F10VD23R	4708
I16SM22P	4707
D18PY27P	4704
G4PD23A	4696
F10PI21R	4693
D3VD23G	4691
H17LD23R	4688
R12GG28V	4686
D3PS24R	4680
G25*	4678
D3NI16R	4672
D3GN11A	4663
R12SM22P	4659
S5GW19L	4659
S5GD23P	4657
D3NQ20L	4653
D3VW19R	4651
D3GW19T	4648
N11SM22P	4646
S5GP13R	4646
R12PW19S	4645
N11SI21P	4645
D3GG28R	4644
D3GN11T	4643
I6PM22P	4635
R12GW19S	4635
D3TN11P	4627
H15GD23R	4627
G4PW19L	4624
M14GI21R	4617
F10PD18R	4616
D3GM14L	4612
N11GD18G	4612
I6GW19R	4612
R12PD23V	4611
G2RI21P	4611
S5GP13S	4608
N11TM22P	4607
F10PD18A	4606
G2Y	4605
I6GI21G	4605
M14PG25P	4603
Y9RD23G	4602
G2PI16G	4590
D3VD18R	4588
D3NM22L	4587
Y9LH17P	4587
D3GW19L	4585
R12GM22A	4584
D3PW19A	4582
N11PG28R	4582
D3GD18A	4581
D3PG25V	4579
D3GW19S	4575
P13TD23P	4574
G4PI16R	4572
D3GM14T	4572
N11PI21A	4570
R12GY26P	4568
D3GI16V	4561
P13TD23G	4560
D3GQ20G	4559
G2PD18A	4557
G2PH15P	4555
Y9PD23T	4551
H15RM22R	4551
R12GD23A	4550
D3PI21S	4543
G2PD23V	4539
D3NI21R	4537
D3HD23R	4537
M14GQ20P	4536
H17PG25V	4534
D3PP13L	4531
G2PH17R	4530
Y9PW19A	4528
F10PW19P	4528
G2PD23L	4521
N11RW19P	4521
N11GI21G	4519
I6GD23A	4518
Y9GM22P	4517
D3GM22L	4517
P13SD23P	4514
G4PD23S	4513
D3GW19V	4509
M14AI21P	4504
F10LD18P	4503
S5PM14P	4498
M22PG28R	4498
D3GM14S	4498
H17PD23A	4497
S5LR12P	4495
I16GY26P	4492
S5GW19R	4491
R12SD23R	4491
S5GM22G	4489
R12PY26P	4485
D3NY9P	4484
G4AD23G	4480
G4PD23L	4477
F10LI16G	4476
H15D	4474
F10SD23P	4474
S5RF10V	4471
A7GH15P	4467
S5GM14P	4465
S5GD18R	4464
R12PQ20V	4463
S5GY9R	4459
R12PQ20G	4458
I16PD23R	4457
D3PM14W	4453
R12PY27P	4448
G4L	4445
R12PI16P	4445
Y9PH15G	4445
R12PD23S	4444
Y9GD23G	4442
N11SD23G	4442
R12PD18T	4437
F10SM22P	4434
D3VY27P	4433
D3HR12G	4432
D3PD18V	4432
S5TD23P	4432
D3TD18P	4430
P13RM22R	4427
M22C	4423
D3PI16L	4422
D3PG25R	4420
M14RD23L	4418
D3PR12W	4417
D3NP13T	4411
G4PD18L	4410
I16PD23P	4408
N11PI21T	4403
F10PI16L	4401
N11PI21S	4401
M14F	4399
D3NM14P	4399
D3PI21L	4399
R12SI21P	4397
D3VY26P	4394
R12PQ20L	4392
R12PS24P	4390
D18PS24R	4389
S5PY26G	4387
Y9PW19L	4385
M14RM22G	4384
I6RD23A	4381
Y9PQ20L	4381
M14PW19G	4377
H15RS24P	4377
A7RD18R	4375
D3GF10S	4373
N11GW19R	4373
P13TD23R	4372
F10PH17S	4371
H15RQ20P	4368
I16GS24P	4359
G2RD23R	4358
A7H	4357
D3GH15A	4357
D3GI16L	4352
R12TI21P	4343
S5RW19P	4343
G2PM14G	4339
D3PQ20S	4336
S5PD18P	4336
M14GM22G	4331
D3PY9G	4331
N11GW19T	4330
F10PD18S	4329
P13GM22P	4327
G2PN11P	4324
G2PI21R	4324
H15RI21G	4323
P13SQ20P	4323
Y9LD23P	4323
H17RY27P	4322
S24K	4316
D3PY26R	4316
G4PD18G	4316
N11PQ20H	4312
D3GW19A	4311
D3VF10L	4311
N11PH17Q	4309
D3GG25V	4308
I6GW19G	4304
R12PD23T	4302
Y9PW19R	4302
A7GD23R	4296
R12GI21A	4294
R12PD18L	4294
D3GI16R	4285
M14PI21R	4284
Y9PI16G	4280
D3NA7G	4277
G4PD18S	4274
P13LD23P	4274
I6GQ20P	4273
N11GI16R	4271
S5RD23P	4267
D3GG25R	4267
N11GQ20G	4261
D3AR12G	4259
S5AR12G	4258
G4PQ20G	4258
G4PH17L	4250
D3TM14P	4249
S5PW19R	4246
F10PD18T	4243
H17PG25P	4239
D3PM22S	4238
D3GG28P	4238
G2PM14R	4237
H17PG25R	4235
N11PH15P	4227
R12PM22L	4227
S5GF10V	4223
Y9PH17S	4223
G4PM14G	4221
M14Y	4219
S5GI21G	4216
F10VD23G	4214
G2PD23A	4214
H17RY26G	4213
D3VI21G	4212
G2RR12G	4212
G4PI21L	4208
D3HR12P	4206
F10PD23L	4205
D3NY26P	4204
R12GM22L	4203
G2PW19G	4201
D3VW19S	4199
S5GM22R	4196
D3NW19S	4194
N11PM22V	4194
N11VM22P	4193
D3GQ20V	4190
S5RW19R	4188
H17RY26P	4187
D3ND18S	4185
A7LD23G	4184
H15SM22P	4183
D3PG28R	4177
R12GD23L	4174
Y9PM22R	4173
M14GY26G	4171
N11VD23R	4169
H17RM22G	4169
D3GM22G	4166
N11GH17L	4166
A7GI21R	4165
P13SM22P	4165
I6E	4164
G4VD18P	4164
D3PM14S	4162
A7GD18R	4162
P13VD23G	4159
S5GH17P	4157
G2RH17P	4157
Y9RW19P	4157
D3AD23G	4154
H15RG28R	4153
Y9PQ20R	4152
I6LH17P	4149
D3ND18A	4146
S5LD23R	4144
D3PH15S	4143
F10VQ20G	4140
R12PH17L	4139
H17PS24P	4138
D3GD18V	4136
M14RI21G	4136
S5PW19P	4131
F10VH15R	4130
S5AI21R	4129
S5GY27P	4128
H15LD23L	4125
D3HN11P	4124
H17SM22P	4124
D3AD23P	4123
G2M	4122
F10VI16G	4121
S5RM14G	4120
D3NI16G	4118
F10PI16P	4118
D3GH17A	4116
S5AF10P	4114
Y9PQ20V	4112
M14RD23S	4109
I16AM22P	4106
N11PY26P	4104
N11PS24T	4103
Y9PD18T	4088
Y27H	4086
D3NF10P	4086
N11PS24R	4083
S5VD23G	4081
M14RD18P	4081
D3NQ20T	4080
G2RH15R	4079
N11PG25V	4072
Y9RD23A	4072
I6C	4070
G4PH15P	4070
D3AN11P	4068
D3PM14A	4067
I6AH17P	4067
H15PD23L	4066
S24A	4064
G2RM22P	4057
N11PG28A	4056
S5RM22G	4055
M14GS24P	4054
R12GD18L	4053
D3TD23G	4048
D18EM22P	4048
I6GD18L	4046
F10PH17G	4045
R12GD23V	4043
S24H	4040
A7GI16G	4038
I6LI21P	4036
N11GM22G	4035
D3GR12S	4035
D3PP13V	4034
H15QD23R	4032
R12GI21L	4032
H15PD23T	4032
D3PP13T	4030
D3NW19T	4027
D3PG25P	4024
H15PW19P	4021
P13SD23G	4020
G4VD23G	4019
D3AF10P	4018
N11PI16E	4012
G4RI21P	4012
N11AI21R	4010
H17GM22P	4009
D3TR12P	4004
P13AD23G	4004
F10VD23V	4002
S5RM14R	3998
G2PD18T	3996
R12TD23G	3995
D3TR12G	3993
F10VD23A	3993
H15LM22R	3993
G4PW19V	3992
R12PY26G	3991
D3VD18G	3991
G4PP13R	3986
G2PH15L	3981
S5GP13T	3980
F10VW19R	3978
D3NI16P	3976
A7GR12G	3976
G4RD18P	3976
N11PI16H	3975
I16PI21P	3972
D3TD23R	3968
S5LR12G	3967
G4PH17T	3966
D3EM22P	3965
S5PQ20P	3962
N11GY26P	3961
G4PD18V	3961
F10PM22G	3960
D3TD18R	3959
D3PH17S	3959
N11PS24G	3954
M14RY26G	3953
D3HM14R	3951
D3PM22A	3950
H15AD23R	3948
I6PD23R	3947
S5TW19P	3945
R12PS24G	3942
D3PH17A	3941
I16GD23R	3941
N11PD23E	3940
S5AD23G	3940
G4W	3938
Y9PD18S	3938
P13LD23R	3938
Y9PD23V	3937
H15LI21R	3937
M14LD23R	3936
M14PY27R	3935
G2PI16V	3933
G2PQ20T	3932
H17TD23G	3931
Y9LI21P	3931
D3NY26G	3930
N11TI21P	3930
I6GD18R	3930
N11AD23R	3928
N11LM22P	3926
I6PH15P	3917
F10C	3916
P13LM22P	3916
M14LI21P	3915
D3PA7P	3914
M14PD23V	3904
I6SD23P	3904
R12PD18E	3903
D3VP13L	3903
F10SD23L	3900
W19GD23G	3899
S5RW19L	3897
D18PY26G	3896
R12GH17L	3895
G2PD18S	3894
D3GY26A	3892
F10SH17R	3889
A7GW19R	3887
R12GW19V	3886
G2Q	3884
P13SD23A	3881
D3VW19A	3878
A7GI16R	3874
N11TI21R	3874
G4PI16S	3874
N11PY26G	3871
D18PM22G	3870
D3PN11S	3870
G2RD18G	3869
S5EN11P	3867
D3VH15R	3865
N11PH17V	3864
S5GQ20R	3862
D3NH15L	3860
M14PW19T	3857
P13RQ20R	3857
N11PD23V	3855
A7GH17S	3854
D3PY27R	3853
A7RI21R	3852
D3NH17R	3851
Y9PW19T	3849
D18RY26P	3848
D3VM14G	3846
D3PD23W	3841
D3NM14L	3840
P13AD23P	3840
R12GG25V	3840
M14GY27P	3839
F10LD23A	3839
N11TD23G	3838
M14RY26R	3837
W19SY26P	3834
N11PD23H	3828
M14AD23G	3828
R12GH17S	3828
D3VW19L	3828
N11GI16G	3827
I6GH17L	3825
R12GQ20R	3822
P13TQ20P	3821
R12PI21S	3821
R12PD18A	3818
N11GY26G	3816
H17PG25L	3815
I6PI21P	3814
F10D	3813
I6RD23T	3813
G4RH17P	3812
I6RM14P	3811
R12VM22P	3810
I6Q	3809
S5VD23R	3809
S5PF10S	3807
Y9LW19R	3805
M14RQ20R	3805
I16RI21P	3805
S5RP13R	3805
S5TH17P	3804
N11PI21H	3803
G2LD23P	3802
I16LD23R	3802
I6PI16G	3796
I6GQ20L	3792
M14GM22R	3791
P13RH17P	3789
D3PH17G	3788
I6PD23P	3788
P13LD18P	3788
D3VP13R	3787
F10TD23G	3786
D3VI16P	3786
A7RW19R	3786
S5GW19S	3785
D3AW19R	3783
D18PY26R	3783
G25D	3782
D3PI21A	3781
D3NR12L	3780
P13LQ20R	3780
D23PG28R	3779
G4PW19T	3777
S5TM14P	3777
D3TW19P	3775
D3HD18P	3774
S5GH15R	3772
N11AW19R	3772
I6WI21P	3771
M14RI21R	3771
Y9PI21R	3770
D3TH15R	3769
F10PI21V	3769
H17RS24P	3769
D3GH17S	3767
S5PY26R	3766
D3GQ20A	3765
P13SD18P	3762
S5PP13G	3761
H17SD23R	3760
D3GN11V	3758
I6PD18S	3754
P13GD23R	3753
R12GM22S	3753
N11PM22S	3752
D3PY9A	3752
D3GY27R	3751
Y9*	3750
Y26N	3748
G4E	3739
W19GD23P	3738
D3PQ20W	3737
D3TF10P	3735
R12GD18A	3735
P13SM22G	3735
S5VF10P	3732
D3PY9S	3731
I6RD23R	3730
D3GP13A	3727
M14LM22P	3725
I16LS24P	3724
S5GF10S	3723
D18TY26P	3723
H17TM22P	3722
R12AD23P	3717
D3GD18T	3716
S5VI21P	3715
N11PM22W	3714
H17QD23R	3714
S5PD23L	3713
D3PQ20G	3709
I6RM22G	3705
D18PG28C	3704
I6RH17L	3704
F10VW19V	3702
G4SH17P	3701
N11AD23G	3700
S5PG28V	3698
R12TH17P	3698
R12GY26R	3695
G2PI21L	3693
S5GG28R	3693
H15RY26G	3692
I6VM22P	3691
D3PG25A	3690
P13TM22R	3690
I6SD23G	3689
G4PM22L	3689
M14PS24P	3686
G25C	3684
N11SD23R	3684
I6RD18R	3684
H15RW19P	3683
I6GD18S	3683
M14LD23G	3682
A7RD23R	3682
G2PQ20S	3680
S5PY26P	3680
P13SW19P	3680
R12PY26A	3678
R12SD23G	3678
P13TM22P	3677
Y9PD23L	3677
N11GI16P	3676
S5PG25V	3675
R12PQ20A	3675
N11GW19A	3674
G4PM14R	3673
H17PS24R	3670
D18PD23L	3669
Y9RI21P	3668
D18LD23R	3668
F10PQ20T	3667
P13LQ20L	3667
D3PI16A	3664
F10GH17P	3662
D3HN11G	3661
H15PG25V	3661
F10SH15P	3658
N11GY27P	3656
R12PH17G	3655
S5LI21P	3655
H15PD23A	3653
G2RD23P	3652
M14PW19R	3651
R12PI16G	3651
F10PM14P	3646
A7VD23R	3644
G2PW19L	3644
F10PM14V	3641
S5PP13T	3641
D3PI16T	3639
F10VI21R	3639
R12PQ20H	3637
S5RI16P	3637
I16PI21R	3637
H17TD23R	3637
F10SD18R	3635
N11RW19R	3635
S24V	3634
N11Y	3633
I6PI21R	3633
I6AM22P	3631
I16GY27P	3630
D3PG28A	3629
S24*	3627
R12GQ20H	3627
M14GY27R	3626
I21PG28C	3626
D3AD18P	3626
M14PQ20L	3626
H15QM22P	3621
D3GI21A	3621
G4PH17S	3619
S5RD18R	3619
S5LD23G	3617
D3GQ20T	3615
R12GH17T	3615
F10PM22S	3614
D3NN11R	3611
I6VD23R	3608
S5GS24L	3598
M14RY26P	3596
D3PM22L	3595
F10LQ20P	3595
N11RY26P	3595
S5GN11A	3594
A7GH15G	3591
G4PD23T	3589
M14PQ20S	3588
S5GP13V	3587
R12GD18G	3587
R12PS24R	3586
Y9GD23R	3584
D3GN11E	3582
D23RS24I	3582
D3VM14R	3582
Y9C	3580
D3PN11L	3580
A7GQ20R	3579
Y9PH15L	3574
I6GI16G	3572
G2PW19S	3572
S5GM14G	3571
D3GP13V	3571
G4PI16P	3568
D18SM22P	3568
G2PI16L	3566
G2LH17P	3566
D3NH15G	3565
I6GI16P	3564
R12PI21T	3559
N11GM22A	3558
H17PM22L	3556
D3VG25P	3555
S5GY9L	3555
D3VP13T	3552
H15VD23G	3551
H17PD23V	3548
Y9RQ20P	3544
N11GQ20T	3543
F10TD23P	3543
D3AY9P	3541
D18PM22R	3540
G4RR12G	3538
I6RI16R	3538
H15LY26P	3537
N11PD18W	3533
S5TD18P	3532
H17PG28R	3529
S5PR12G	3526
D3VI21R	3525
D3GI21L	3525
I6PD23T	3525
N11TM22R	3525
G2PH17T	3524
M22PY27P	3522
S5GS24R	3522
N11PW19Q	3520
D3AM14P	3520
D18SD23G	3520
A7Q	3519
D23RG28P	3517
S5VM22P	3516
S5TS24P	3516
M14SM22P	3516
P13RD23A	3516
D3PG28P	3514
H15PS24R	3513
G2RN11P	3512
I6PH17R	3512
M14PD18G	3510
G2LD23R	3509
H17RG28R	3509
D3GH17G	3508
F10LH15P	3508
G2PM22A	3507
H15LM22G	3507
S5PP13L	3507
I6RI16G	3506
I6RR12P	3506
D3C	3502
D3PH15Q	3501
I6RD18G	3501
F10PI16S	3498
M14GG25R	3497
M14PY26P	3497
G4PM22G	3496
S5GP13A	3496
Y9GD18P	3492
D3GY9L	3492
D3GH17Q	3491
D3AW19G	3486
N11GH15P	3486
G4PW19S	3486
M14LW19R	3484
Y9PM22L	3484
I21PG28R	3481
P13LD23G	3478
H17PG28V	3477
M14PY27P	3474
F10LQ20R	3473
S5PM22G	3471
Y9PM14L	3469
S5TN11G	3468
A7RD23A	3468
G4Q	3467
A7GM22G	3466
A7GM14G	3465
F10LH15R	3463
F10VW19G	3462
D3GS24T	3462
P13RQ20P	3462
N11LW19G	3460
H15LQ20P	3459
H15LS24P	3458
H17PI21G	3457
R12PI21A	3456
I6GR12P	3455
M14TD23G	3454
S5AY9P	3454
F10PH17A	3454
D3PM14Q	3452
P13VM22P	3452
R12GD18T	3452
I16LM22P	3452
P13LM22R	3449
G4PQ20R	3449
S5TY26P	3448
D3TQ20P	3447
H15RD23A	3447
N11PG25P	3443
F10SM14P	3441
D3GD23T	3440
M14VY26P	3439
D3PR12S	3439
H15RS24R	3435
A7W	3433
D3TW19G	3433
S5RQ20P	3433
D3NR12T	3431
I6RH17T	3431
I6AD18G	3430
D3VM22G	3430
D18PG28R	3429
D3ND18L	3428
G2PQ20P	3428
P13HI21P	3427
H15RD23S	3425
I6AD18P	3423
D3HM14P	3421
S5TH15P	3420
D3PH15V	3418
I6N	3417
H15VI21P	3416
N11VI21P	3415
M14PQ20T	3415
D3VQ20R	3415
D3PI21V	3411
F10LW19G	3411
M22PY26G	3411
S5RH15R	3411
R12GI21S	3407
N11PY27R	3405
H17AD23R	3404
Y9RD18P	3404
F10LH15L	3403
D18PD23S	3402
I6D	3401
I6SD18P	3401
R12GY27P	3399
Y9GI21P	3397
D3PR12L	3397
W19PG28C	3396
F10LI16L	3396
Q20RG28R	3393
R12HI21P	3392
N11RI21G	3392
D3EY9P	3387
D3NN11S	3387
R12TD23R	3387
D3ND18T	3386
P13VD18P	3386
D18PG25A	3386
F10LW19S	3384
G4RD23R	3383
H15RG28P	3382
G4PI21R	3382
D3NM22T	3380
Y26C	3379
S5GP13G	3378
F10PM14R	3376
G2RH17R	3376
N11RS24P	3375
G4PI16L	3375
D23AG28R	3374
S5PI21G	3373
H17RD23P	3372
D18TD23G	3370
F10PQ20W	3369
I21PG25V	3369
S5LM22P	3368
D3NP13G	3367
G2PW19V	3367
R12SD23P	3367
F10VI21L	3366
R12AD23R	3365
D3PI16V	3364
D3PM14T	3361
S5WF10P	3360
D3PG25L	3360
G2PW19T	3359
R12GQ20S	3359
S5AI21P	3356
I6LM22P	3356
P13VQ20P	3352
Y9RH17P	3352
D23GY27P	3351
M14TI21P	3351
S5RY26P	3350
P13LH17P	3348
G4PM22S	3347
P13GI21R	3343
M14VI21P	3342
S5RW19T	3342
I6RD23S	3340
D3PF10T	3339
P13RM22G	3339
R12GM22T	3338
D3GY9A	3337
W19RG28C	3335
H17RG25P	3335
D3GS24L	3334
S5F	3330
R12AY26P	3330
F10LD18R	3329
D3YI21P	3328
F10VQ20L	3328
D3AI21R	3328
G2LD23G	3328
R12GY27R	3327
I6H	3326
D3GG25P	3324
M14RW19T	3324
D3NS24P	3323
N11GI21T	3320
I6RR12G	3320
D3PF10G	3315
P13RD18P	3314
M14GG25V	3312
A7GW19P	3311
G2TD23G	3311
Y9TD18P	3309
F10AH17P	3308
G4PP13G	3307
M22N	3306
R12GD23T	3306
H15LG25P	3306
A7RD18P	3306
D23PY27P	3304
G2PD18G	3304
I16VD23R	3300
M14GG25E	3299
D3AN11G	3298
I6VQ20R	3298
Y9PM14V	3297
M14PM22T	3297
P13LI21G	3297
F10TH17P	3295
G4PH17V	3295
R12AI21R	3294
S5PY27P	3294
G4RW19R	3291
G4RM14G	3291
G2RR12P	3289
M14PQ20R	3288
G4C	3286
G25Q	3285
D3RI21P	3285
D18RD23P	3284
G2PD23T	3284
I6RH15R	3283
H17RI21R	3282
I6AD23A	3281
M14SD23R	3279
R12GD18V	3278
[truncated: 254,470+ more rows]

## Sheet: PostIPTG1hour100uMIPTG
Mutation	Mutation count
M22P	735853
N11P	610007
D23R	579513
R12P	361493
D3P	355431
W19*	197155
M14*	127193
D18*	120812
P13*	111547
I16*	107531
Q20*	106064
N11*	84219
W19P	81970
F10P	71886
H17*	71075
R12*	69795
G4P	63939
Y9P	59826
D23*	59686
S5*	59377
H15*	52748
Y26P	50033
M22*	49053
D23K	48917
P13E	47554
WT	46961
G28R	46560
Y27P	46551
Y26G	43539
S24P	43483
R12E	41982
G2P	41319
I6G	40546
F10L	39447
A7R	37582
I6R	37463
F10V	36847
N11PI21P	34076
D3PM22P	33573
D3PI21P	33573
I21*	33234
G25P	33076
N11PM22P	31917
F10S	31555
G28V	31134
G28P	30954
I6P	30295
G2R	30105
D3PN11P	30072
G25V	29935
D3PQ20P	29098
D3PR12G	28665
D3GN11P	28379
H15PM22P	28376
Y26R	27862
N11PD23R	27820
N11PD18P	27784
D3PH17P	27343
Y9L	27125
R12GM22P	26445
G4R	26039
D3PD18P	25899
N11PH17P	25773
G25L	25738
D3GM22P	25376
D3PY9P	25304
Y9R	24869
Y27R	24694
D3GY9P	24477
S5PF10P	24421
H15RM22P	24248
N11PD18R	24190
F10PD23G	24036
G25R	24015
D3PR12P	23798
F10PH17P	23727
D3PM14G	23020
D3PF10P	22989
N11PD18G	22634
N11PM22R	22590
M14GM22P	22554
D3PM14P	22396
D3G	22351
D3PN11G	21909
F10PI21P	21730
H17PM22P	21631
Y9S	21599
R12PM22P	21583
D3PH15P	21567
F10A	21552
F10PM22P	21423
G4PD23G	21383
D3GD23R	21383
F10PD23P	21149
S5GN11P	21057
I21R	20995
D3GR12P	20849
Y26A	20725
R12GD23R	20692
D3PD23R	20621
Y27S	20527
I6A	20437
M14RM22P	20359
G2PD23G	20349
G4PD23P	20337
Y27L	20323
H17PD23R	20218
Y26S	20127
H15LM22P	20116
D3GF10P	20056
G28L	19952
M14PM22P	19940
N11PW19G	19763
N11PW19P	19621
Y9T	19355
G28T	19283
G4PH17P	19278
H15PD23R	19235
G2V	19184
N11PW19R	19138
D3NN11P	19120
N11GM22P	19038
N11PW19S	19007
D3NM22P	18956
Y26V	18815
N11PD18L	18810
D3PD23P	18768
G28W	18731
Y9G	18724
I6S	18712
Y9A	18554
N11PI21R	18537
N11PH17R	18496
R12PD23P	18477
N11GD23R	18468
S5PM22P	18464
D3PH15R	18389
Y27A	18228
F10PD23R	18193
S5GM22P	18189
N11PI16G	18046
N11PI21G	18030
Y9PI21P	17828
G2L	17751
A7E	17618
N11PM22G	17609
D3PH15L	17527
G4V	17336
S5RM22P	17329
F10G	17280
R12D	17271
Y9PD18P	17164
G4A	17039
D3PQ20L	17035
G28E	17000
N11PW19T	16994
S5GF10P	16984
G4T	16785
Y26L	16783
D18PM22P	16716
G2T	16629
S24R	16626
Y27T	16579
D3PM14R	16558
G2PI21P	16452
D3GY26G	16393
D3PH17R	16325
Y9PM22P	16215
Y26T	16067
R12PI21P	16058
A7G	16056
G2PD23P	16030
D3PM22R	16003
F10T	15990
P13RM22P	15987
I6GD23P	15962
D3PA7G	15890
D3PY27P	15881
F10PD18P	15874
D3PY26P	15833
D3PW19R	15781
R12GI21R	15743
F10R	15696
M14PD23R	15612
Y9PH17P	15572
R12PH17P	15476
D3PQ20R	15458
S5TN11P	15404
H15GM22P	15367
W19G	15354
D23N	15291
S5TM22P	15287
S5RD23R	15275
D3ND23R	15222
N11PI16R	15183
D3VD23R	15166
D3VF10P	15130
D3PI21R	15090
D3GY26P	15057
D3PW19G	14959
F10LI21P	14923
R12PD23R	14873
N11PS24P	14850
F10PW19R	14832
D3PM14L	14830
G2PD18P	14813
D3VN11P	14809
Y26E	14789
I6RH17P	14776
H15RD23R	14710
G4PR12P	14679
D3GM22R	14676
Y9PD23P	14634
N11PM22L	14626
I6RD23G	14620
G2PH17P	14550
Y9V	14543
H15RY26P	14513
S5RF10P	14460
D23G	14452
G4PD18P	14442
G2W	14440
I6GH17P	14438
F10PI16G	14427
D3VM22P	14424
F10PD23A	14420
S5PF10V	14407
S5GY9P	14382
I6GM22P	14194
F10VH17P	14187
N11PQ20R	14187
N11PQ20V	14151
G4PW19G	14142
D18PD23R	14141
N11PW19A	14133
D3PD18S	14117
A7GI21P	14059
D3PP13G	14004
Y9PW19P	13973
F10PW19S	13967
D3PH17L	13965
Y27G	13948
D3PI16P	13936
D3GA7R	13898
N11GI21R	13881
D3PQ20T	13869
H17RD23R	13856
D3PI16G	13849
D3PW19P	13833
G4PI21P	13822
G4PR12G	13644
G2PD18R	13610
N11PI16P	13574
F10LD23P	13566
G28Q	13545
D3PF10L	13520
F10LD23G	13502
Y9H	13452
D3PD23G	13443
W19K	13427
F10PH15R	13427
I16GM22P	13425
D3PD18R	13394
D3PH15G	13378
I6T	13349
D3PF10V	13334
D3PS24P	13306
G25E	13261
D3TM22P	13256
D3GS24P	13250
N11RM22P	13227
D3GF10L	13216
I6RI21P	13156
A7RD23G	13134
D3GW19P	13124
F10PM14G	13122
D3PW19S	13077
G2PM22P	13067
R12Y	13065
S5GD23R	13060
N11PD18A	13055
F10I	13014
F10VD23P	13013
I6PD23G	13007
D3PY26G	13000
D3GY27P	12992
Y9PD18G	12990
H15LD23R	12980
S5GY26P	12965
W19R	12957
F10PD18G	12916
H15PS24P	12890
Y9PD23R	12879
N11PM22T	12860
G4PD18R	12842
D3GI21R	12807
Y9PD23G	12798
D3PR12T	12791
F10PQ20R	12736
I6GD18P	12729
D3PD18G	12718
Y9Q	12681
S5PD23R	12671
N11PD18V	12665
F10PH17T	12661
G4RD23P	12651
R12PI21R	12641
F10PW19G	12625
Y9PH17R	12623
D3GN11G	12622
I6PH17P	12613
N11PD18T	12608
F10PH17R	12579
G4PH15R	12575
Y9PD18R	12552
N11PD18S	12419
D3PN11T	12410
Y27V	12409
D3GA7G	12403
I6GD23R	12376
D3PI16R	12326
D3GR12G	12309
D3PD18A	12308
F10H	12300
N11PQ20P	12280
G4PD23R	12259
N11PW19L	12249
M14GD23R	12246
G2PR12P	12222
I6RD23P	12202
D18GM22P	12195
N11RD23R	12159
F10PD23S	12138
D3PD18T	12116
H17PY26P	12099
D3GY9G	12081
Y9PH15R	12072
D3PP13L	12034
F10PD23V	12032
R12AM22P	12021
N11PQ20T	12006
M14GY26P	12006
D3VY9P	11991
F10PD23T	11987
S5PY9P	11956
P13L	11937
G4PQ20L	11930
N11PW19V	11906
D3GF10V	11890
F10PQ20P	11858
F10SH17P	11842
R12PD23G	11832
S5TF10P	11832
G2H	11820
S5RY9P	11820
G4PM22P	11807
D3PI21G	11793
I6RW19P	11770
I6RM22P	11770
Y9PI16R	11732
G2PN11G	11723
R12GS24P	11717
D3PW19L	11703
G4PW19R	11652
D18PY26P	11640
F10PH15L	11625
M14RD23R	11598
N11GW19P	11537
H15PY26P	11527
Y9W	11518
G4PD23A	11516
R12PD18P	11516
D3GY9S	11508
D18RD23R	11469
H17RM22P	11446
G4S	11434
G25W	11433
D3PM22T	11429
Y9PM14G	11429
D3PW19T	11419
G4RM22P	11411
D3R	11395
D23Y	11379
D3GW19R	11378
F10PW19T	11359
H17PY26G	11338
D3PN11R	11329
N11PI16V	11323
D3PP13R	11310
S5LN11P	11301
D18RM22P	11293
D3TN11P	11257
H17QM22P	11234
G4PM22R	11225
F10PD18V	11176
G4PI16G	11175
H17PG25R	11163
N11AM22P	11106
G2PW19R	11088
Y9PI21G	11085
Y9PM14R	11080
G4PH17R	11063
I21PY26P	11054
Y9PW19G	11050
G2PD18A	11047
D3PA7R	11031
F10VI21P	10983
N11TM22P	10966
D3PN11A	10965
F10PI16V	10964
Y9LD23G	10960
A7GH17P	10941
P13GD23G	10912
Y9PW19L	10902
I6PD18P	10894
F10VD18P	10888
Y9PW19S	10878
I6GI21P	10866
F10PI16L	10854
D3PH17T	10846
S5GR12P	10835
G2PD23R	10824
N11PM22A	10819
N11GW19G	10813
A7RM14P	10806
N11PI16L	10800
F10PQ20L	10800
Y9LH17P	10791
H15RS24P	10783
H15PY27P	10768
G4PM14P	10759
G4PI21G	10752
F10LW19R	10728
D3GF10S	10726
D3PD23S	10711
I16SM22P	10710
G2PD23A	10678
F10PH15P	10675
R12GY26G	10660
D3GW19G	10657
F10LI16G	10650
D3PR12A	10642
Y9RD23P	10627
M14LM22P	10611
R12PW19P	10608
N11PY27P	10566
A7RH17P	10564
R12GY26P	10518
N11PI21L	10515
H17PY27P	10513
F10LH17P	10509
I6PM22P	10491
G2E	10426
Y9PD18S	10423
S5TD23R	10422
P13LI21P	10416
N11PQ20L	10407
H17AM22P	10403
N11LM22P	10359
G4L	10354
Y9PD23T	10352
N11PH17L	10334
Y27Q	10331
G2RR12G	10331
R12PI21G	10331
G2RD23G	10323
N11PQ20A	10321
F10VD23R	10311
D3PY9G	10295
R12GM22G	10294
D3PP13S	10282
G2PI16G	10279
Y9SD23G	10272
F10PW19L	10263
N11PY26P	10254
D3HD23R	10247
G4PW19L	10239
G2PH15R	10235
F10LM22P	10224
R12TM22P	10218
Y9PH15P	10216
M14PG25P	10213
D3PS24R	10199
M14PI21R	10197
D3PP13A	10195
F10SI21P	10188
F10PI21G	10178
I6GD23G	10171
S5GF10L	10170
G2PR12G	10165
D3PD23T	10149
D3PD18L	10144
H17RY26P	10133
F10PH17S	10132
D3AM22P	10128
D3PP13T	10127
D3PW19V	10114
I6RD18P	10112
G4PM14G	10103
D3PD18V	10102
H17LD23R	10098
N11PM22E	10083
F10PM22R	10082
I21G	10079
D18PY27P	10074
R12GG28R	10045
F10PD18R	10043
Y9PH15G	10037
A7GD23R	10037
F10PH15G	10030
D3NW19P	10027
F10PW19A	10025
D3NR12P	10022
D3PW19A	9997
Y9GD23G	9993
S5PF10L	9993
M14P	9963
Y9PW19V	9963
F10SM22P	9942
R12PY26P	9921
R12SD23R	9912
G2RD23R	9897
R12PD18L	9893
S5GS24P	9892
G4PH15P	9875
D3PM22G	9870
G4PW19V	9869
H15RY27P	9848
G4PN11P	9842
I16RM22P	9831
Y9PQ20R	9821
D3GG28R	9801
Y9PD23S	9778
F10VM22P	9753
D3AD23R	9746
A7GI21R	9743
I6GH17R	9737
D3PI16S	9732
I6GD23A	9727
G4PD18G	9715
D3PS24G	9711
G2PM22R	9702
A7RD23P	9698
D3PN11V	9692
G4PW19T	9685
G2PH17R	9681
G4PD18S	9679
F10PD18A	9678
S5GY26G	9672
G4RH17P	9670
N11SM22P	9667
D3NY9P	9663
S5AM22P	9656
I16PM22P	9650
D3PF10S	9643
D3VF10L	9637
F10PI21R	9634
H17PI21R	9628
D3VA7G	9605
G4PD23L	9604
M14AM22P	9591
G4PI16R	9588
D3PY26R	9569
G2PW19G	9567
R12PY27P	9566
P13LM22P	9564
G2RD18P	9559
N11GS24P	9558
F10PD18T	9540
D3GY9R	9535
G2PD23S	9529
F10PD18S	9522
G4PD23S	9520
G4PQ20P	9519
Y9PW19T	9508
F10PW19P	9501
D3PP13V	9490
H17PS24P	9490
F10PD18L	9482
D3PY9L	9477
M14TM22P	9466
A7GD23G	9458
P13TD23G	9458
D3GI21G	9428
R12LM22P	9428
G2RI21P	9419
Y9PD18T	9415
A7GM22P	9407
D3PG25V	9393
F10LD18P	9388
G4RD18P	9382
D3PM14W	9380
I6GI16G	9369
D23RG28C	9365
N11GY26P	9365
Y9PD23A	9360
Y27E	9359
N11PG28P	9329
H17PG25P	9308
D3HM22P	9305
M22PG28C	9294
F10SD23P	9281
H15VM22P	9280
Y9PQ20P	9279
S5RF10V	9277
N11PQ20G	9276
R12G	9263
A7RI21P	9258
I6GI21G	9246
I21P	9242
G4PD18L	9237
H17LM22P	9231
P13SM22P	9228
D3VY26P	9210
R12GG28V	9207
P13GM22P	9202
F10PH17L	9197
G2PD23V	9191
D3PI21S	9188
D3AN11P	9178
G2PH15L	9175
D3GY9L	9160
P13TD23R	9160
F10PD23L	9148
H17RY27P	9132
R12PM22G	9128
Y9PQ20V	9119
N11PI16A	9116
D3GM14P	9088
N11PG28R	9084
Y9PW19A	9080
R12PY26G	9075
G25*	9070
G4PQ20G	9060
D3AF10P	9026
Y9RD23G	9022
I6M	9020
D3PY9S	9017
H17TM22P	8980
Y9PQ20L	8971
Y9PD23V	8969
F10VD23V	8951
G2PD23L	8951
G4PH17L	8922
I6GW19R	8922
G2PW19T	8907
D3PN11S	8907
H17RY26G	8901
F10SD23L	8890
N11PH17T	8890
D3PW19Q	8882
S5LD23R	8877
G4PI21L	8873
D3PI16L	8871
F10PM22G	8857
I6RR12P	8857
F10PI21V	8856
I6GD18R	8840
F10VD23A	8829
G2PI21R	8809
M22T	8805
G4VD23G	8803
N11PD18E	8802
G4RI21P	8802
H15RG28R	8795
Y9PW19R	8793
F10LH17R	8791
N11PI16S	8775
D3GP13S	8768
D3PQ20S	8760
F10VH15R	8759
D3PG28R	8757
A7VD23R	8750
S5RN11P	8744
I16AM22P	8729
I6GQ20P	8723
R12SM22P	8723
F10VD23G	8711
G2RH15R	8710
Y9RD23A	8708
A7GW19R	8692
G4PD18V	8692
G2PM14R	8691
S24K	8684
Y9PH17S	8683
Y9PM22R	8674
H17SM22P	8674
R12GW19P	8671
D3PI16A	8670
Y9PI16G	8661
S5GY27P	8637
I6GD18L	8624
S5PG28V	8620
I6PD23R	8606
F10SH17R	8601
G28D	8593
N11PY26G	8584
D18PS24P	8577
W19T	8574
D3PG25R	8574
D3GP13R	8565
R12PQ20L	8565
D3TD23R	8563
P13RM22R	8551
D3GG25V	8550
S5GG28R	8532
W19S	8519
F10VI16G	8512
I6PD18S	8512
P13RD23G	8507
S5PF10S	8505
D3GG28P	8498
I6RD23A	8498
G2PD18S	8490
F10VQ20G	8489
D3PD23V	8488
Y9LD23P	8480
D3PM22S	8474
G2RR12P	8470
D23PG28R	8464
D18P	8452
I6RD18R	8449
G4PM14R	8435
G2Y	8427
H17PG28V	8418
R12VM22P	8413
D3EM22P	8404
I6RD23R	8396
R12GG25V	8386
N11G	8374
N11PH17S	8374
G4RR12G	8374
D3NY26P	8370
G2M	8367
D3VY27P	8364
A7RI21R	8364
N11PH17G	8342
I6GW19G	8341
D18EM22P	8340
F10LH15R	8337
G2RM22P	8334
G4PM22G	8332
D3PM14A	8327
P13LQ20P	8322
R12GY26R	8320
S5GY9R	8319
P13VY26P	8310
A7RW19R	8306
Y27H	8295
M22PG28R	8289
Y9PI21R	8288
D3PG25A	8287
D3PH17Q	8283
F10GH17P	8281
F10PI16P	8274
I6PI21R	8267
A7GD18P	8262
N11PQ20S	8261
F10PI16S	8259
G2RD18G	8257
H17TD23R	8254
F10PI21L	8243
A7RD18R	8242
F10D	8231
H15SM22P	8228
G4PH17S	8223
D18PG28R	8221
H17PG25V	8216
D3GP13G	8196
N11PI21V	8195
N11PY27R	8195
Y9PM14P	8188
F10PH17A	8180
D3PG25P	8177
D3GP13T	8158
A7GQ20P	8149
F10VI21R	8147
I6RR12G	8138
H17PS24R	8137
D3NF10P	8135
H15LG25P	8135
P13TM22R	8134
Y9GM22P	8128
N11PI16T	8124
M14PY27R	8122
I6E	8118
F10LD23R	8107
G2PW19P	8106
S5TY9P	8105
Y9PM22L	8105
P13TM22P	8104
D3GY26A	8096
D18RY26P	8094
G4PQ20R	8089
F10PM14P	8087
D3PN11L	8086
H15QM22P	8083
R12GI21G	8075
D3TF10P	8074
M14RY26P	8073
G4PI16S	8065
H17GM22P	8064
F10PI16R	8063
D3PG28A	8059
S5PY26P	8053
N11PG25V	8045
D3PY9A	8043
I6RH15R	8038
G4W	8037
N11PG25P	8035
Y9RI21P	8029
S5AF10P	8015
F10VW19R	8008
N11VM22P	8006
Y9LW19R	8006
Y26C	7992
Y9PH17A	7989
G2PW19V	7989
R12GY27P	7986
G2RD3RG4NS5LI6*A7RE8QY9IF10CN11SR12NP13LM14CH15AI16LH17RD18*W19KQ20*I21LM22AD23YS24PG25TY26CY27RG28V	7980
F10LQ20P	7974
G2PI16L	7973
H17AD23R	7970
I6GW19S	7966
S5VF10P	7963
I6PI16G	7962
I16GY27P	7960
G2PW19S	7958
S5RR12P	7951
S5AY9P	7935
I6AH17P	7933
S5GF10V	7923
I6RM14P	7920
S24*	7916
G2PQ20G	7916
H15RY26G	7901
G4PI16P	7877
I6PH15P	7873
N11TD23R	7873
I6GQ20L	7869
D3NA7G	7868
F10PM14V	7864
G4PQ20T	7862
D3HN11P	7853
G4PH17T	7851
A7RD23R	7849
D23P	7842
R12LD23R	7838
S5LM22P	7835
D3PR12W	7834
I6RI21G	7828
G2LH17P	7825
D3PH17A	7822
I16GY26P	7822
R12PS24R	7822
I6RD18G	7810
D18PY26G	7805
I6RH17L	7804
S5PY26R	7799
G4E	7781
G2PM14G	7780
G4PN11G	7762
I6PH17R	7759
G4PH17V	7754
Y9PI16S	7752
G25M	7749
F10LD23A	7747
G2PD23T	7743
G2PD18G	7743
P13SD23R	7736
I6RM22G	7726
N11PD23G	7722
I6PI16R	7721
H15PG25V	7718
S5RY26G	7713
Y9GH17P	7712
S5RY27P	7710
F10SH15P	7708
M14GY27P	7699
D3PS24T	7696
D3PM22A	7695
D3PH17G	7695
G4RM14G	7691
D3GG25R	7690
P13VM22P	7672
M14PS24P	7662
S5PY27P	7660
S5RF10L	7651
N11PM22S	7649
F10PM22S	7647
M14GY26G	7641
P13G	7635
M14RG28R	7634
F10LH15P	7626
G2LD23P	7619
F10LQ20R	7616
I6AM22P	7612
G2PH15P	7611
M14LD23R	7609
Y9PH15L	7609
I6RD23S	7599
I6SD23P	7598
I6PI21P	7598
S5GF10S	7589
D3PF10G	7584
D23RS24I	7583
D3PM14S	7582
G2PM22A	7567
F10C	7566
H17QD23R	7561
D3AY9P	7560
R12PY26A	7557
I6GW19V	7541
D3PG28V	7540
G2PQ20T	7530
F10LI16L	7522
I21PG25V	7513
N11GY26G	7504
I6VM22P	7503
P13LI21G	7502
G25K	7501
F10PQ20G	7498
N11SD23R	7496
F10VI21G	7492
N11PW19Q	7491
H15PI21R	7490
G2RH15P	7488
G4PM22L	7483
F10TH17P	7474
P13GD23R	7472
H17PG28R	7472
D3PY27R	7469
S5AY26P	7469
D3VW19P	7469
M14GG25R	7465
P13VD23G	7455
D23PG28P	7454
Y9C	7453
N11PM22V	7453
G2RH17P	7453
D3VG25P	7447
F10PQ20T	7441
R12PD18S	7440
N11PG28A	7434
S5PS24P	7433
D3GS24R	7424
D23L	7411
P13SD23G	7407
G2SD3NG4LS5CI6AA7LE8RY9*F10KN11*R12LP13AM14YH15PI16TH17CD18RW19VQ20LI21SM22LD23PS24*G25RY26RY27SG28*	7406
G2Q	7405
Y9GD23R	7403
W19L	7402
I6RH17T	7387
N11PS24R	7386
A7GR12P	7385
D3GY27R	7380
D3HF10P	7374
I6PD23P	7368
Y26D	7363
N11PD18W	7363
G2PN11P	7355
H17RG28R	7354
H15RG28P	7348
I6LH17P	7348
H17PG28P	7344
F10PM14R	7343
D3PH17S	7336
F10PI21T	7334
Y9RW19P	7330
P13GI21R	7330
Y9SD23P	7326
P13D	7323
G4PD23T	7323
G4PW19S	7321
M14PY26P	7312
D18LD23R	7304
P13AM22P	7302
M14SM22P	7300
D23GG28P	7298
F10VI21L	7297
D3PG25L	7296
I16LM22P	7292
N11PQ20W	7286
S5TR12P	7286
I6RH17R	7285
N11PY26A	7279
D3PI21L	7276
D18GY26G	7273
I6GI16L	7273
R12PM22A	7269
G2PH15G	7264
D3PG25S	7264
Y9GQ20L	7261
M22PY27P	7259
D18PG28P	7258
M14WY26P	7257
D3PQ20G	7256
S5PG25P	7254
P13S	7250
D3PH15V	7249
I6GH17L	7249
Y26N	7245
G4PH15L	7245
G2PQ20L	7244
H15LY26P	7242
R12AD23R	7241
G4PP13R	7240
A7D	7230
H17P	7230
I6LM22P	7228
D3PD23A	7212
R12PQ20R	7206
S5VD23R	7205
G2PI16V	7199
G2LD23R	7199
A7RW19L	7195
Y9GD18R	7193
G4PP13G	7192
F10PH17G	7191
A7RD18P	7186
N11PQ20H	7183
Y9RH17P	7183
H17PG25L	7171
G2RN11G	7166
P13TI21P	7165
N11PG28C	7164
R12TD23R	7162
G2PH17T	7160
G2RD23P	7159
F10GD23G	7158
M14VY26P	7155
M22PG28A	7151
G2PW19L	7150
G4PI16L	7149
G2LD23G	7142
A7RQ20R	7135
F10PH17V	7131
D23RG28P	7131
M22R	7124
A7GH15P	7116
I6PD18G	7112
N11GY27P	7108
A7GR12G	7104
R12PH17L	7103
F10LD18R	7103
I6Q	7098
N11PW19E	7098
F10GD18P	7086
G4PD23V	7085
S5AN11P	7079
S5RY26P	7077
D18R	7069
R12GG28P	7068
D3GN11L	7057
A7RD23V	7050
D3PQ20A	7047
D3GG25P	7045
I6RN11P	7044
R12AY26P	7042
D3PM14Q	7040
S5TF10V	7039
D3GP13L	7032
P13T	7031
I6SI21P	7025
Y9LH15R	7016
F10PH15S	7015
D23S	7009
I6RI16G	7008
I6SD23G	7008
Y9PI16V	7003
I6PR12G	6993
I21PG28R	6987
D3PD23W	6983
G2PH17Q	6980
D3PH15S	6979
R12PG25P	6978
G2PQ20S	6976
M14RY26G	6972
H15QD23R	6963
P13GD23S	6960
P13VI21G	6959
Y9PM14V	6957
I6RI16R	6957
S5TY26P	6953
A7RD23A	6953
D3PD18C	6945
H15AD23R	6945
D3PM22L	6942
D3PF10T	6939
I6GR12P	6936
D3PG28P	6931
R12PD18A	6929
Y9RQ20P	6926
A7GW19G	6925
D18PS24R	6925
D3NY26G	6921
I6SH17P	6920
D3VY9L	6913
A7RD18S	6908
D23GY27P	6900
P13LI21R	6900
D3VA7R	6897
M14PY27P	6896
F10TD23G	6895
D3GY9A	6892
F10SD18R	6886
N11PI21T	6883
I16PY26P	6878
I6RW19G	6876
D18PY26R	6875
F10LW19G	6873
I6GD18S	6866
D18TY26P	6864
F10VW19L	6862
A7GM22G	6853
G2PQ20P	6852
S5WF10P	6849
M14RY26R	6847
P13RI21G	6839
F10LD23L	6835
F10VI16V	6834
M14RS24P	6831
M22PY26G	6827
F10TH17R	6827
D3PI21A	6820
S5RF10S	6818
R12PD18T	6814
I6LI21P	6814
W19SY26P	6812
F10VW19G	6808
A7RM22P	6804
F10PI21A	6803
W19A	6803
G4RD23R	6803
N11PH17A	6801
P13GS24P	6800
D3PI21V	6793
G2RN11P	6792
P13LD18P	6792
D3PI16V	6791
P13VI21R	6779
R12PH17R	6771
I6RD23T	6770
I16Y	6769
D3GG25A	6761
D3PR12L	6761
D3PR12V	6757
Y9LM14P	6756
H17SD23R	6753
S5EN11P	6749
I6GQ20G	6735
G2TD23G	6728
I6PM14P	6726
I6WI21P	6720
D3GF10A	6720
G4PW19P	6717
S5VN11P	6716
G2PD18L	6715
I6GQ20R	6712
Y9PI16P	6707
H17RG25P	6707
F10ID23G	6706
P13VD23R	6699
Y9PH17T	6698
G2RH17R	6696
I6AD23A	6691
I16TM22P	6687
D3GA7T	6677
I16SY27P	6676
N11GY26R	6673
Y9TD18P	6661
I6GD18A	6660
G2PI21G	6660
S5PG28P	6658
I6SD18P	6655
P13R	6654
Y9LI21P	6653
P13TQ20P	6653
Y9*	6647
R12PQ20V	6647
I6VD23R	6644
Y9PD23L	6643
D3GI21P	6643
S5PG28R	6641
D18PG25V	6640
G4PI21R	6640
D3PY26A	6639
G2PI16R	6638
F10AH17P	6638
G2SM22P	6638
F10SD18P	6636
G4C	6632
I16LS24P	6630
S5RG25R	6627
D18PY27R	6625
Y9SH17R	6625
D18GG28P	6623
I6PN11P	6622
G25I	6621
D23AG28R	6620
R12GY26S	6613
R12PI21S	6612
P13LD23R	6606
D3PM14V	6602
P13SM22G	6598
S5VM22P	6595
H15GY26P	6594
M14GY27R	6591
D18TM22P	6591
Y9PI21V	6589
G4VD18P	6579
D3PY9R	6579
N11PW19K	6578
I6AD23P	6578
I6H	6577
P13GI21G	6576
D3PR12H	6574
H17LS24P	6574
Y9PD18V	6567
G2PI16A	6562
N11GI21G	6559
W19RM22P	6552
F10VH15G	6551
N11PI21S	6547
F10TD23P	6545
Y9PH17L	6545
M14LY26G	6537
I6AD23G	6534
R12PM22R	6533
G2WH17P	6532
N11PI16H	6529
F10PD18Q	6528
Y9LM22P	6520
D18PY26A	6513
G2PD18T	6512
H15LS24P	6511
D3PM22V	6510
M14SD23R	6509
M14GG25E	6503
R12PD18V	6499
Y9GI21P	6498
F10SD23S	6494
H17PY27R	6492
Y9RD18P	6491
A7GQ20R	6484
G4PM14V	6483
G2PP13G	6477
I6GM14G	6476
A7GQ20L	6475
S5PG25V	6475
H17SS24P	6472
I6RI21R	6464
F10LI16R	6462
F10SH15R	6459
Q20RG28R	6457
F10LM14P	6453
D18RS24P	6442
F10VW19A	6437
N11RS24P	6436
G4VI21P	6435
N11GG28R	6434
H15PG28P	6433
I6GI21R	6433
S5TS24P	6428
D3PG28T	6427
F10LI21R	6420
G4PD18T	6412
F10LM22R	6408
D23GG28R	6403
F10VQ20P	6398
W19LG25P	6398
Y9TI21P	6397
D3PM14T	6396
M14PG28P	6392
Y9PM14L	6388
I21PY26G	6384
M14GG25V	6382
D3PN11E	6379
D3EY9P	6369
Y9PI16A	6369
N11PH15P	6369
D3PA7E	6366
S5PF10G	6365
G4SH17P	6358
S5EF10P	6357
D3VG25L	6352
Y9SH17P	6352
A7GW19P	6349
H15PY26G	6346
G2PI21L	6346
G2D	6341
R12PM22L	6341
I6PW19G	6337
F10VW19V	6337
P13RD23R	6325
I6N	6318
I6RW19R	6317
R12PQ20T	6314
D18SM22P	6310
G4PD18A	6308
I6AD18G	6305
A7RH17R	6304
G2VD23S	6301
S5VY27P	6298
G4RM22R	6292
I6RQ20R	6292
N11PW19H	6289
F10VH15P	6289
H17RS24P	6285
D3NF10V	6284
G4VH17P	6284
S5TY26G	6278
D3GY9T	6276
D3PY9T	6274
Y9PQ20A	6273
G2PM14P	6273
H15AM22P	6267
G4WD23G	6266
I6D	6266
G4VD23R	6264
A7ED23R	6262
G2RW19G	6260
R12GG25R	6258
S5RW19P	6257
H15RG25L	6254
M14GG28R	6243
D18TD23R	6240
F10LH15L	6234
N11PI16E	6232
D3PR12S	6230
S5GY9G	6222
A7RD18G	6222
I6RI21A	6214
M14RG28V	6213
I6GM22G	6208
D18RY26G	6208
N11PS24T	6206
H15PG25P	6205
A7*	6204
I6AD18P	6203
I6RM14R	6203
F10AM22P	6202
D3AR12P	6200
I6GI16P	6199
I6LD23R	6198
D23LG28P	6197
I6W	6195
G4RH17R	6195
R12PW19L	6195
P13AD23R	6188
N11PW19*	6187
P13RI21R	6185
G4PD23E	6174
D3GN11V	6174
P13HM22P	6172
Y9SI21P	6170
G2RD18S	6170
N11PD23E	6167
Y9RH17V	6167
Y27W	6166
H17TY26G	6166
F10LM14V	6165
F10PQ20W	6164
F10VD18R	6164
D23RG28R	6161
D18TG28R	6159
I6PM14G	6159
G4Q	6158
S5TF10L	6155
D3PY9V	6154
I6PW19T	6153
D3VY26G	6153
F10VH17R	6153
F10LH17L	6152
D3YM22P	6151
D3PI21T	6151
Y9E	6150
R12PG25A	6148
F10SH15G	6147
A7GD18R	6146
F10PH15V	6129
I6PW19L	6127
N11PG25S	6125
G28M	6120
M14WM22P	6119
M14LY27R	6118
I6L	6113
F10VH15L	6113
R12WM22P	6111
Y9PD18L	6111
D18RG25P	6111
W19GY27P	6110
D18PG25P	6109
A7GM14P	6108
F10LQ20V	6107
F10AD18P	6104
Y9SD18P	6103
G2RW19P	6096
G2PW19A	6096
D3GP13A	6095
D18RG28P	6095
G4PM22S	6093
I6GW19P	6093
A7LM14P	6090
G2PH17S	6083
Y9LD18G	6081
D3GY26S	6081
S5GG28P	6079
F10SD18G	6079
W19TY26G	6076
D3GG28V	6076
G28*	6075
G2PM14L	6075
N11PI21A	6074
D18GY27P	6071
I6PW19P	6069
F10PM14T	6061
F10RD23G	6059
P13SI21R	6059
G2LD18R	6057
I6RD23V	6055
I6WH17P	6050
I6PQ20P	6050
H17PY26A	6049
A7GI21G	6049
A7GW19L	6045
F10PW19V	6043
G4PM22T	6043
N11PY26R	6042
D3PA7V	6040
G2RD18R	6036
W19GD23R	6031
D3TY26P	6029
H15RG25P	6022
M14LS24P	6017
D3PI16T	6015
F10LD18L	6015
I6AW19P	6014
P13WD23R	6012
F10SD23R	6012
I6GR12G	6012
D3GG25L	6011
D23RG28A	6010
F10PI21S	6009
I16VM22P	6000
R12PD18R	5999
G2RI16V	5997
A7RM14G	5995
I6SD23A	5992
R12GG28E	5991
D3PI21H	5991
D3PI16W	5990
M14RG28P	5989
G2F	5984
D3HY9P	5983
I6RQ20P	5982
I16LY26P	5982
D18PG25R	5979
F10PM22A	5978
G2RI16G	5975
S5TY27P	5975
G2LD18P	5970
S5GY27R	5961
F10SW19S	5957
D3EF10P	5952
D3GG28A	5951
N11GG28V	5950
N11PH17V	5949
G4RW19T	5949
N11PH17Q	5948
D18ED23R	5947
F10SI16R	5943
F10LW19P	5938
S5GS24R	5938
N11PY26S	5937
G2PM14S	5937
R12GY27R	5935
G4PH15A	5930
A7RH15R	5927
P13QD23R	5924
D3PG28S	5922
M14VM22P	5921
Q20P	5919
I16AY27P	5919
Y27I	5917
D23PY27P	5913
F10LI16P	5913
G4PH15G	5909
D3NY9L	5907
M14PY26G	5903
I6PD18R	5903
S5TG28R	5903
S5GG28V	5901
I16RG28R	5900
D18LY26P	5899
M14SY27P	5897
R12PS24G	5891
Y9GD23L	5887
M14RG25R	5886
D3PQ20W	5885
F10VQ20L	5881
I6GI16S	5879
F10LD18G	5874
D18SY26G	5872
I16GY26G	5867
I16VY26P	5866
I6GD23V	5862
W19PY27P	5853
Y9PI16L	5853
N11PS24L	5849
R12PG25R	5847
F10VW19P	5846
Q20PY27P	5846
P13SI21G	5843
M14RY27R	5843
I21RY27P	5843
Y9M	5842
D3GG28L	5842
G2PI21S	5842
D3VF10V	5838
I6GM14P	5838
F10SM14P	5838
I16RY27P	5836
N11T	5832
S5WM22P	5831
R12PD18*	5827
H15WM22P	5827
N11PI21H	5819
G4PR12S	5819
D3NG28R	5816
G2PQ20R	5816
I6PQ20R	5816
G4RW19R	5815
I16RY26G	5813
H15PG25L	5813
G2VD23G	5810
Y9PD18A	5807
G4PH15S	5802
G4RD23A	5802
I21PY26A	5801
M14GY27S	5798
F10PQ20H	5796
G4PI21V	5796
H15R	5792
G4PH17Q	5791
S5KM22P	5790
H17TG28R	5790
P13AM22R	5789
D3AA7R	5788
I6PQ20T	5785
I6GD18G	5782
G2LH17R	5781
N11PS24G	5780
Y9VH17P	5775
G2PH17L	5773
G4PM14L	5773
P13LM22R	5772
F10RD23R	5771
Y9GW19T	5770
G2PM14T	5767
G28H	5766
F10LW19S	5760
D3PQ20H	5751
G2RD23V	5751
M14GS24P	5750
D3PY27T	5748
R12EI21P	5746
F10LI21A	5744
M22PY27R	5742
D3VF10H	5741
Y9PH15Q	5739
D3PH17V	5738
A7GD23A	5738
D3ED23R	5737
F10PH17Q	5734
G2PN11T	5731
G4AH17P	5726
A7GM22R	5726
F10VI16R	5725
F10LW19T	5725
D3RR12P	5724
I6PM22T	5723
G4RQ20R	5722
Y27N	5721
M14AG28P	5715
M14PD23G	5712
N11PD18H	5711
G4RN11G	5711
I6RH17G	5710
D18AD23R	5709
F10VD23S	5703
I6PI21G	5702
Y9GM14P	5700
D3SM22P	5698
G2PM22G	5696
H17RG25V	5694
G2RM14G	5691
H17LS24R	5690
Y9GD18P	5689
I6GI16V	5684
N11PG25T	5683
S5GG25R	5679
R12PY27R	5676
P13TG28R	5674
H15TM22P	5674
D3RF10P	5670
Y9RH17R	5670
R12PG25L	5669
D3VS24P	5667
S5LF10V	5667
D3NY27P	5666
R12PG25V	5662
H17R	5659
N11PG25A	5658
G2PN11R	5654
D3VY9G	5646
D23PG28V	5643
Y27*	5642
I6RD18L	5641
Y9PQ20W	5640
G4RI21T	5640
I16GY27R	5638
G4RI21R	5636
Y9LD18P	5633
I6PH15R	5632
G4PN11T	5630
I6RD18S	5630
A7GW19A	5628
F10AQ20P	5625
M14PG25R	5619
F10VI16A	5619
D23GG28V	5619
D3PD23E	5616
W19GY26P	5616
G4PN11R	5616
I21PY26L	5611
F10VW19S	5609
R12PI21T	5606
A7K	5603
R12SY26P	5601
S5LY9P	5598
P13LS24P	5594
I16HM22P	5593
R12HM22P	5593
S5GY9A	5590
H15VD23R	5590
F10VD18S	5590
Y9PM22S	5589
H17WM22P	5586
S5EY9P	5585
P13RY27P	5584
D3PQ20V	5581
G2RI16R	5574
M22RG28R	5574
I6PD23T	5573
D3PH15Q	5571
R12PM22E	5568
F10AD23R	5567
P13SS24P	5566
H17TY27P	5564
S5GY9L	5563
N11RY26P	5561
I6RQ20T	5561
I16VD23R	5559
I6RM14G	5557
I6GD18T	5556
I6GD23L	5554
P13TI21R	5553
H15LI21R	5552
I6AQ20P	5551
D18AS24P	5549
G4RD23G	5548
H17PY27S	5548
P13AS24P	5546
G4PI16V	5545
A7GW19S	5544
I6GW19T	5542
I16PY27P	5542
S5AF10L	5541
G2PI16S	5541
F10LD23S	5541
G4PM22A	5538
D3PS24A	5538
G2LD23L	5534
F10LD18S	5531
G4AD18P	5530
F10LM22G	5530
D3VY9S	5528
N11AD23R	5524
S5RG28P	5521
D3GG25T	5516
D3RM22P	5516
I16LD23R	5516
D3VY27R	5515
I6PD18L	5514
D3PR12E	5513
G2TD23S	5513
F10II21P	5511
F10LI21G	5507
G2WD18P	5505
R12GG25P	5504
D3VG28P	5496
R12PG28R	5491
F10AQ20L	5488
S5PF10A	5488
D3GA7L	5486
W19LY27P	5484
D3PN11W	5483
F10PH15T	5483
F10PM14A	5477
I6PM22R	5476
Y9LD23R	5471
F10PW19*	5469
F10VH17T	5466
F10PM22L	5466
D18VD23R	5463
G4AD23R	5457
W19SY27P	5456
F10SI21G	5453
F10PD18H	5451
F10TD23R	5451
F10SD18L	5450
I6SN11P	5450
D3PH15A	5448
I6SM22P	5447
P13LD23G	5438
G4VN11P	5436
Y9GW19L	5436
F10PD18E	5435
F10PQ20V	5434
Q20PY26P	5434
G2LM22P	5433
D3PW19*	5430
G2PQ20V	5430
G4RQ20P	5428
S5VS24P	5426
D18PY27S	5424
D18G	5423
G2LQ20R	5421
M14EM22P	5420
I16RG28P	5420
M14RG28T	5418
M14PM22E	5416
F10SI16G	5416
F10HD23G	5414
S5GF10G	5414
F10N	5409
S5GY9S	5400
I21Y	5399
G2PN11V	5398
N11RY27P	5392
D3PY26T	5389
R12TY26P	5389
I6RI16L	5389
G2RH17L	5386
I6SD23R	5384
D3VY9V	5383
D18SD23R	5383
P13HI21P	5380
A7ED23P	5377
N11RY26G	5374
P13AI21G	5373
F10GD18R	5373
F10PI16W	5368
F10GD18T	5368
R12PY26R	5368
Y9SM22P	5367
N11EM22P	5363
S5PY9R	5362
D3PD18H	5361
I6WD18P	5361
P13GY26P	5359
F10VH17L	5359
N11RG28P	5358
A7PM22P	5357
S5PG25L	5357
D23AG28P	5348
M14WD23R	5347
W19V	5346
F10GW19P	5345
F10PI16A	5340
R12GY26A	5339
G4AM22P	5339
H15P	5338
F10RI21P	5334
I16RS24P	5334
N11GY26A	5333
Y9LH15P	5331
Y9PH17V	5330
Y9RM22R	5329
A7LM22P	5327
G2N	5326
F10LM14G	5325
D3VG28R	5325
G2WR12G	5323
Y9LQ20P	5322
I6RQ20G	5320
D3GF10H	5318
D3PA7T	5312
F10VD18A	5312
F10GD23A	5311
F10AH15R	5310
I16GG25V	5310
D3GY9V	5308
G4RD18R	5308
G2PI16P	5306
G4D	5305
S5AD23R	5305
A7RD23S	5305
M22PY26P	5303
G2QH17P	5298
G2PI16T	5296
A7GH15L	5296
M14PG28R	5294
N11PW19C	5293
N11AY27P	5293
G4TM22P	5293
F10PH15A	5293
D18VM22P	5290
G2TD18P	5290
P13RW19G	5286
M14LG25P	5285
I6RH15P	5284
G4PI21A	5280
N11GG25R	5279
I6PD23A	5279
Y9PM22G	5278
I6PD18T	5274
S5AY27P	5266
N11PI16W	5266
F10LQ20G	5265
D3NA7R	5263
S5WD23R	5263
P13TD18P	5262
F10PH15Q	5258
H15RG25R	5254
A7RM14W	5252
G4PW19C	5252
G4RD18G	5252
G2RW19T	5250
F10PQ20C	5248
R12SG28V	5246
F10VD23T	5245
D23LG28R	5241
M14QM22P	5240
M14TD23R	5238
P13RW19P	5238
Y9GI16G	5236
I6AI21P	5235
Y9GD23P	5232
Y9PM22T	5226
I16VY27P	5224
Y9PH15A	5224
P13SG28R	5223
F10PM22T	5220
G2RM22A	5217
I6AD18R	5215
D3PD23L	5213
I6RI16S	5212
F10TD18P	5208
M14RY27P	5207
I6SM22A	5204
Y9GH17R	5203
D18AG28R	5200
D3SY9P	5198
D3GY27T	5197
I6GQ20T	5190
Y9SD23A	5190
G4RH15P	5189
N11PM22Q	5188
F10SW19R	5188
I6PI21V	5184
P13LY26P	5182
Y9AH17R	5180
G2VD18P	5179
G2PR12A	5179
D3PF10Y	5176
G2PD18V	5175
D3NS24P	5174
M14RY26S	5174
I6C	5172
N11RY26R	5170
G2LW19P	5169
D3PD18*	5165
I6PI16L	5163
H15LG28R	5162
D3*	5158
I6GH15R	5157
P13LY27P	5151
W19PY26G	5150
I6GM22L	5150
A7RI16G	5148
D3EY26P	5145
F10VD18G	5145
H15PS24R	5144
P13GY26G	5143
S5GG28T	5142
R12PG28P	5141
G4RD18T	5141
S5LF10L	5141
M22PG28P	5139
Y9PM14A	5137
Y9RQ20L	5136
M14R	5134
P13GM22G	5133
D18TY27P	5132
F10AD23L	5131
I16RY26P	5131
I6AW19G	5129
P13ED23P	5127
I6SR12G	5127
P13RG25A	5126
D18GG28R	5123
F10LH17A	5121
G2TD23R	5119
F10PQ20A	5118
F10VM22V	5116
G2AM22P	5115
N11SY26P	5115
S5VY26P	5113
I6RN11R	5113
F10LM22S	5112
Y9RD23V	5108
F10GI21P	5105
I6RW19T	5105
F10PM14W	5103
Y9PM22V	5102
N11PD18Q	5102
I16PY27R	5097
F10PD23W	5096
G4SN11P	5096
S5PF10R	5096
Y9LD18R	5096
S5RY9L	5095
A7RQ20G	5091
H17SY26G	5087
N11PG25R	5087
P13RY26P	5086
D3NG25L	5083
P13LM22G	5081
N11PY27S	5078
D3VY27G	5077
M14LY27P	5076
P13WI21R	5075
S5VY9P	5075
D3GN11E	5072
Y26*	5072
F10SQ20G	5072
G2RD23T	5071
H15GG25L	5071
W19GY26G	5070
G2HH17P	5069
G4AD18G	5068
G4PH17A	5067
G4PP13S	5066
S5MF10P	5064
S5PY27R	5062
Y9PM22A	5059
R12GG25L	5056
N11WM22P	5055
F10VH17Q	5054
R12TY27P	5054
M14RG28W	5053
G2RD23S	5053
G4PI16A	5052
Y9RW19G	5051
F10LD23T	5050
G4RH15R	5050
Y9PH17G	5043
I6AM22G	5041
H17RG28P	5041
Y9RM22P	5041
F10LM14R	5034
S5LF10P	5027
I6WM22P	5024
F10LW19V	5024
Y9GH15P	5018
P13QM22P	5017
R12PY26S	5016
N11ED23R	5015
G2PH17A	5012
I6PM22G	5010
Y9SH15R	5010
I6GM22R	5009
G2LH15P	5009
P13SM22R	5008
S5WY9P	5007
I6AD18L	5007
D3NI21R	5006
G2PI21A	5006
G2PH15S	5006
H17PY26L	5005
D23PY27S	5005
I6GN11P	5004
D3GP13D	5002
G4PP13A	5001
N11TG25P	4999
D3NF10L	4998
Y9PM14W	4997
[truncated: 271,216+ more rows]

## Sheet: PostIPTG1hour10uMIPTG
Mutation	Mutation count
N11P	487130
R12P	451600
M22P	448684
D23R	380794
W19P	332128
W19G	226877
D3P	221139
I21R	213379
P13L	192430
D23G	166091
W19R	160841
I21G	159135
P13G	152382
R12G	151586
M22R	141498
P13T	138190
P13S	138146
D3G	127137
P13V	117901
W19*	116836
W19A	114142
M14P	112532
W19L	109894
W19K	95613
P13R	78827
P13A	77505
M14*	74417
R12E	74040
D18*	72132
P13E	71683
Q20*	67514
P13*	64768
P13C	64162
I16*	60969
P13H	60223
D23P	58565
N11G	57149
WT	55008
P13D	53397
R12D	52547
W19S	52349
P13Q	51537
P13M	51281
W19V	51014
N11*	48379
P13N	48308
D23S	43983
H17*	43112
W19N	42892
P13I	41924
F10P	40793
R12*	40176
H15*	38763
G4P	38477
W19T	37442
D3N	36265
S5*	36116
D18R	35995
W19Q	35923
D23L	35489
D23*	35181
W19C	33966
Y9P	33930
M22G	33429
D23K	33398
P13K	33024
M22K	31728
Y26P	30315
M22*	30126
P13F	29677
Y27P	29532
G28R	27724
D3R	27175
S24P	27116
N11PI21P	25633
Y26G	25461
D3V	24807
H17P	24784
G2P	24535
A7G	24531
H15L	24139
P13W	24026
D18P	23885
I6G	23864
F10L	22980
Q20R	22896
D3PI21P	22442
A7R	22317
I21P	22302
F10V	22021
I6R	21936
D23H	21724
N11PD18P	21556
N11PH17P	21112
D23T	20786
D3PM22P	20437
N11PM22P	20221
W19D	19858
G28P	19789
D3A	19640
G28V	19589
I21*	19526
N11PD23G	19057
G25P	19035
I6P	18751
G2R	18656
P13Y	18560
R12PI21P	18176
F10S	18175
G25V	18152
H15PM22P	17990
R12S	17924
W19E	17762
S24R	17743
D3PN11P	17484
R12PD23P	17393
D3PR12G	17097
D3GI21P	17088
D3GR12G	17077
Y26R	16935
N11PD23R	16663
D3PQ20P	16646
D3PH17P	16584
I21K	16461
G4R	16391
W19I	16246
S5GN11P	16217
D23N	16106
R12GM22P	16067
D3GM22P	16042
M22E	15938
Y9L	15721
N11PD18R	15661
N11PM22R	15637
D3PD18P	15570
D3GN11P	15485
D3PD23G	15358
D3PY9P	15343
M14R	15178
W19H	15144
D18S	15126
D3PD23P	15025
Y9R	14857
Q20D	14852
G25L	14828
S5PF10P	14781
D23Y	14464
D3PR12P	14430
R12PD23G	14346
D3PH15P	14319
D23A	14318
D3PM14G	14289
N11PH17R	14254
N11GI21P	14207
H15RM22P	14147
Y26A	14104
Y27R	14055
M14PI21P	14027
F10PD23G	14004
N11PI16G	13995
G25A	13875
D3H	13856
R12GI21P	13821
D3T	13807
N11PD18G	13688
D23V	13683
D3PM14P	13600
H17PM22P	13467
F10PM22P	13449
Y27L	13424
D3GR12P	13420
G25R	13346
D3GY9P	13325
R12PH17P	13291
D3PN11G	13254
W19M	13235
D3PF10P	13165
M14GM22P	13092
F10PI21P	13025
F10A	13014
Y26L	13011
Y9S	12964
Y26S	12932
D3GH17P	12802
Y27S	12748
G28L	12698
N11PD23P	12656
G28T	12649
N11PW19P	12592
R12PM22P	12559
F10PH17P	12529
D3PD23R	12462
G4PD23G	12443
D3GF10P	12430
N11PQ20P	12427
H17PD23G	12355
G4A	12314
M14RM22P	12304
G2PD23G	12290
G28W	12237
M14PM22P	12233
N11PW19S	12177
D3GD23R	12173
D3NN11P	12126
F10PD23P	12091
G4PD23P	12038
N11PW19R	11997
D18G	11969
H17PD23R	11931
G2V	11901
R12T	11893
H15R	11890
N11PI21R	11878
R12PD18P	11865
R12H	11854
H15LM22P	11841
D3NM22P	11773
I6A	11770
N11PW19G	11763
R12GD23R	11745
R12GD23G	11727
G4PH17P	11686
N11GM22P	11580
H15PD23R	11563
D3GD23G	11517
M14K	11515
Y9T	11512
N11PM22G	11458
D3PM14R	11457
D3PH15R	11384
Y27A	11367
D3GM22R	11307
R12N	11281
I21S	11275
N11PI21G	11202
D3PM22R	11194
S5GM22P	11157
I6S	11110
N11GD23R	11054
N11PM22L	11042
S5PM22P	10978
N11PW19T	10974
Y9A	10963
Y9G	10952
M14PD23G	10873
D18PD23G	10840
I16R	10832
M14PD23P	10795
S5RN11P	10754
Y9PI21P	10746
Y26V	10733
D3GN11G	10729
F10PD23R	10673
D18PM22P	10661
G2L	10623
G28E	10616
Y27T	10530
D3GD18P	10515
Y9PD18P	10492
S5RM22P	10462
N11PQ20R	10443
D3GH15P	10409
G2T	10392
N11PI16R	10362
N11GI21R	10335
D3PH15L	10324
N11PD18L	10321
H15RD23R	10313
S5TN11P	10276
N11GD23G	10264
D3PQ20L	10243
S5GF10P	10229
G2PI21P	10200
N11PQ20V	10194
H15GM22P	10158
D3PI21R	10048
G4V	10026
F10G	10005
H17R	9986
S5TM22P	9986
A7E	9882
R12PD23R	9868
F10PD18P	9851
G2PD23P	9785
N11PW19V	9694
N11PW19L	9688
D3PY27P	9678
Y9PM22P	9666
N11GM22R	9666
D3ND23R	9650
S5RD23G	9635
H15P	9634
G4PI21P	9632
D3GD23P	9626
D3PW19R	9612
P13LI21P	9604
Y9PH17P	9600
P13RD23G	9575
F10R	9571
F10T	9528
M14GD23R	9516
R12GI21R	9498
D3PH17R	9484
I6L	9461
M14PD23R	9461
R12GD18P	9457
A7GI21P	9456
D23Q	9417
D3NR12P	9381
D18A	9378
D3PA7G	9371
D3GW19R	9320
N11PM22T	9317
D3VD23R	9292
D3VM22P	9283
G4T	9262
P13RM22P	9259
D3PQ20R	9240
N11GW19G	9202
D3VN11P	9190
N11PI16V	9172
Y26E	9170
D3PY26P	9170
Y26T	9152
S5GR12P	9112
I6GD23P	9111
G2W	9105
H17PM22R	9081
N11PH17L	9070
R12Y	9065
N11PW19A	9060
G4PR12P	9038
N11RD23R	9036
I6T	9032
D3GW19G	9005
I6RH17P	9003
G28Q	9000
R12GI21G	8980
S5LN11P	8980
D3PD18R	8978
D3PI16G	8966
D3PM14L	8954
N11PS24P	8939
N11PI16P	8932
D3PQ20T	8924
D3PI16P	8915
S5R	8902
Q20P	8878
G4PW19G	8871
S5PF10V	8821
S5GD23R	8819
D3PD23S	8797
H17PI21R	8796
S5RD23R	8777
D3PH15G	8771
D18L	8769
N11PD18A	8764
D3TM22P	8762
S5RF10P	8746
H15PD23G	8735
G2PD18P	8734
F10PW19R	8732
D3VF10P	8726
F10LI21P	8710
S5RI21R	8710
D18PD23R	8706
R12GD23P	8705
D3GM14P	8697
N11PD18V	8678
N11PD18T	8642
P13RI21P	8632
D3PD18S	8623
D3GY26P	8622
M14L	8601
F10PI16G	8601
R12PW19L	8596
D3K	8590
G4PD18P	8557
H15RY26P	8541
S5GY9P	8524
R12GM22G	8496
R12PM22R	8486
D3PW19G	8478
I6RD23G	8460
G4S	8453
I6PD23G	8448
D18T	8439
D3PP13G	8435
G25S	8419
N11PI16L	8412
D3PH17L	8402
F10PD23A	8386
G4PD18R	8381
N11PI21L	8379
F10VH17P	8378
P13GI21P	8378
D3GY26G	8374
Y9V	8373
M22L	8370
N11PQ20T	8366
D3PW19P	8365
H15PS24P	8344
F10PH15R	8315
D3GA7R	8315
N11GW19P	8281
A7L	8279
D3GY27P	8257
Y27V	8248
D3NR12G	8240
Y9PD18G	8220
H15LD23R	8207
D3S	8203
N11RM22P	8200
S5RR12G	8197
D3GW19P	8180
R12PD18G	8175
Y27G	8170
S5PD23R	8167
F10LD23P	8154
F10PW19S	8152
I6RI21P	8144
Y9PW19P	8118
I6GM22P	8071
A7RD23G	8068
M14PW19P	8053
Y9PD23G	8048
D3GP13R	8042
D3PD18G	8038
D3PF10V	8034
I6GD23R	8022
S5TR12P	8012
G2PM22P	8002
D3PW19S	7995
G25T	7968
N11PD23S	7968
M14RD23R	7960
R12PH17R	7927
F10I	7908
R12GH17P	7893
Y9H	7881
H15PI21R	7867
G4PR12G	7859
N11PM22A	7856
G2PH17P	7845
S5RR12P	7843
N11PD18S	7835
D3PI16R	7828
R12PI21R	7825
S5PD23G	7824
D3GF10L	7814
I16GM22P	7796
G4PH15R	7796
G4RD23P	7786
H17RD23R	7784
S5GY26P	7781
Y9PH17R	7771
D3PS24P	7767
D3VR12G	7764
S5RY9P	7763
N11PH17T	7759
D3GQ20P	7749
D3PY26G	7740
D3NW19P	7727
M14GY26P	7727
D3PN11T	7724
H15LD23G	7719
D3GS24P	7709
D3GH17R	7701
I6GH17P	7698
D3PN11R	7693
R12AM22P	7690
A7GH17P	7689
D3VW19P	7679
H17PY26P	7652
I6GD18P	7645
Y9PD23P	7642
Q20K	7641
F10LD23G	7638
R12PW19P	7636
G2PD18R	7622
D3PW19T	7612
D3GI21G	7602
D3PW19L	7601
D3PD23A	7590
R12PM22G	7563
G2PR12P	7561
F10PH17T	7559
I6RD23P	7539
F10PM14G	7514
D3PD18A	7514
G4PD23R	7498
D3PF10L	7486
D3NH17P	7475
N11PI16A	7472
Y9PD23R	7465
Y9PD18R	7458
D3PR12T	7457
A7GD23A	7457
H17RM22P	7450
D3GM14G	7445
M14PD23A	7441
S5GW19P	7434
N11PQ20L	7433
D18RD23R	7420
P13TI21P	7397
D3GH15R	7378
S5TD23R	7367
G25E	7355
R12PI21G	7348
M14RM22R	7344
A7GD23G	7334
F10PQ20P	7318
R12PQ20P	7309
D3PD18T	7295
R12GS24P	7291
H15PM22R	7279
D3GF10V	7275
G4PM22P	7273
S5TF10P	7247
D3GI21R	7233
R12GW19P	7221
F10VD23P	7220
F10PW19G	7218
F10PD18G	7208
N11TD23R	7197
N11AM22P	7192
Y9Q	7185
G4PW19R	7175
D18GM22P	7162
N11PH17S	7161
R12GQ20P	7150
I6RM22P	7142
H15PY26P	7140
P13LQ20P	7137
G2H	7116
N11PI21V	7111
Y9W	7105
G4PQ20L	7091
R12GQ20L	7089
N11PH17G	7088
D3NM22R	7086
G28A	7081
D3GY9G	7076
P13GD23S	7075
P13GD23G	7071
D3PW19V	7065
Y27Q	7058
S5RM14P	7037
Q20L	7037
D3GP13S	7019
A7GH17R	7014
Y9PH15R	7012
F10PD23S	7011
H17PM22G	6984
H17AM22P	6971
M14PD23L	6963
R12PQ20T	6962
R12PD18S	6962
N11GH17P	6948
F10PD23V	6938
F10PQ20R	6937
D18RM22P	6920
I6PH17P	6904
R12GW19G	6885
D3VA7G	6872
D3GD18G	6868
G2PW19R	6835
D3VY9P	6825
F10LM22P	6814
F10PW19T	6812
D3PD23L	6803
G25W	6795
H15RI21R	6793
H17QM22P	6791
N11PQ20G	6785
D18GD23R	6783
D3GA7G	6777
D3GM14R	6776
H15RS24P	6773
F10SH17P	6772
D18K	6766
Y9PI16R	6766
F10PH17R	6766
G4PD23A	6762
R12PW19R	6761
N11PQ20A	6754
D3PP13L	6753
D3PR12A	6752
A7GM22P	6749
N11A	6744
R12PQ20R	6741
D3NW19G	6740
G4PN11P	6738
P13SI21P	6727
R12PW19G	6722
D18PY26P	6714
G4RM22P	6711
G2PN11G	6709
D3PI16S	6705
F10VI21P	6694
G4PH17R	6692
D3PD23T	6689
S5PY9P	6680
D3PM22T	6675
F10PD23T	6673
I6RW19P	6672
F10PH15L	6666
S5AN11P	6663
D3PI21G	6654
F10PH15P	6649
G2PD23R	6647
D3NI21P	6638
F10PW19L	6637
N11TM22P	6632
N11V	6628
R12GD23S	6627
H17PY26G	6625
D3PA7R	6625
D3VM22R	6618
D3GH15L	6611
F10SI21P	6611
N11PH17A	6610
A7RH17P	6610
F10H	6591
S5VN11P	6582
D3GP13G	6576
Y9PW19S	6557
I6W	6540
N11PI16S	6513
Y9LD23G	6511
P13VI21P	6501
F10LW19R	6491
G2PH15R	6484
I16SM22P	6464
M14AM22P	6463
D3PH17T	6457
D3PS24T	6457
S5GF10L	6456
S5RM22R	6456
A7RM14P	6448
D3GY9S	6443
F10VD18P	6437
R12GG28R	6429
R12GW19A	6427
D3PP13S	6425
R12SD23R	6403
D3PP13R	6399
H15V	6391
G4PI16G	6391
D3GD23S	6386
H17LD23R	6374
F10PQ20L	6356
Y9PD23T	6353
D3GF10S	6348
R12PD18R	6348
I6RD18P	6345
D3AM22P	6344
N11PD23T	6340
D3AD23R	6337
D3GI16G	6328
G4PM14P	6327
Y9PM14G	6324
D3PP13A	6314
A7GH15R	6313
R12GY26P	6311
M14LM22P	6309
N11PY27P	6306
Y9PI21G	6306
D3HM22P	6304
D3TN11P	6301
D3GQ20R	6297
D3PD23V	6288
Y9RD23P	6288
N11LM22P	6288
I6PD18P	6286
R12PY27P	6281
G4PM22R	6280
F10VM22P	6278
I16PM22P	6275
F10PI16L	6265
Y9PW19G	6255
Y9SD23G	6255
G2E	6244
Y9PM14R	6241
S5RW19P	6233
M14RI21P	6232
D3GQ20L	6225
I6PM22P	6223
H15PY27P	6221
G2PD18A	6217
N11PG28P	6201
R12PD18T	6189
Y9PW19L	6187
F10PH15G	6171
F10PI16V	6168
F10PD18V	6164
Y9PD23A	6163
P13GD18P	6155
N11PM22E	6151
D3NW19R	6149
M22T	6147
H15RY27P	6147
N11PQ20S	6145
D3PN11A	6140
S5AM22P	6131
D23RG28C	6124
D3VN11G	6123
Y9PW19V	6117
I21PY26P	6114
I6GD23G	6107
A7RI21P	6107
R12GW19R	6103
Y9PH15P	6098
D3GP13T	6096
R12PQ20L	6096
Y9RD23G	6095
Y9PD23S	6088
D3VI21P	6081
A7RD23P	6073
D18PD23P	6068
D3PP13T	6066
G25M	6062
H17PY27P	6062
D3PM14W	6061
P13RD23P	6057
F10LH17P	6051
N11PY26P	6046
R12GY26G	6044
F10SM22P	6041
D3GP13L	6040
R12PD23A	6033
F10LI16G	6025
G2PI21R	6021
A7GD23R	6018
D3PW19A	6013
N11PD18E	6003
F10PM22R	6003
R12PM22A	6001
I16PD23R	6000
H17PD23S	5998
S5PI21R	5993
P13LM22P	5985
F10PI21G	5984
D3HD23R	5982
I6GI21P	5974
I16RM22P	5973
G4PW19L	5964
Y9LH17P	5962
N11E	5961
G2PR12G	5955
D3NP13S	5954
D3PM22G	5946
S5GS24P	5942
A7GD18P	5935
G4L	5934
R12LM22P	5920
S5RW19G	5915
D3GR12T	5904
M14TM22P	5903
R12PW19T	5899
G2PD23V	5893
D3GG28R	5884
D3PS24R	5880
F10SD23P	5879
M14PG25P	5874
H15RG28R	5874
N11GI21G	5872
Y9GD23G	5870
H15PD23P	5870
R12PY26P	5868
Y27E	5866
R12TM22P	5866
F10PH17L	5864
Y9PH15G	5863
R12PG28C	5861
D3GI16P	5861
D3NW19A	5860
N11PG28C	5859
D3PD18V	5858
D3GW19S	5856
H17TM22P	5850
G2RD18P	5845
H15PI21G	5843
D18PY27P	5837
R12PM22L	5836
G4PD23S	5833
G4PM14G	5830
I6GH17R	5828
A7GI21R	5827
M14PD23S	5822
H17LM22P	5822
R12GW19L	5818
F10PD18A	5811
G2PM22R	5802
G4PI21G	5799
D3ND23G	5797
A7GQ20P	5796
G2RD23G	5795
N11PH15P	5795
M14PI21G	5785
S5PW19G	5779
A7GD23P	5779
P13LD23P	5777
R12PS24P	5776
P13GM22P	5775
R12GH17R	5772
M14PI21R	5772
H15SM22P	5772
D3PS24G	5771
F10VD23R	5771
D3PD18L	5769
G4PD18G	5764
S5GP13S	5759
G4RI21P	5754
G4PH15P	5746
F10PW19A	5743
G2PW19G	5740
D3GR12A	5738
G4RH17P	5734
D3PY9G	5731
D3GW19L	5726
D3GD18R	5725
N11GS24P	5713
N11PQ20W	5709
G4VD23G	5709
D3NY9P	5705
M14RW19P	5699
R12PW19A	5698
D3GN11A	5696
G4PI16R	5693
D3NI21G	5687
G28D	5683
D3VW19R	5679
N11GD18P	5673
S5AR12P	5671
D3PQ20S	5670
N11GW19R	5669
D23W	5668
N11PG28R	5659
F10PD18R	5658
G2RD23R	5652
P13SD18P	5647
D3PM22S	5642
G4PQ20P	5640
P13TD23G	5636
D3PG28A	5632
Y9PQ20V	5632
D3GW19A	5632
S5PF10L	5627
P13RM22R	5625
Y9PM22R	5622
F10PI21R	5620
D3ND23P	5618
S5GG28R	5618
R12GG28V	5614
F10PH17S	5610
H17RY27P	5607
I6GI21G	5598
R12PD18L	5598
F10PI21V	5597
D3NY26P	5595
I6LH17P	5593
S5GY26G	5592
F10PD18L	5588
D18PS24R	5579
D3PY26R	5577
G4PW19V	5573
N11RW19P	5567
D3PG28R	5566
H15LI21R	5558
D3GY9L	5557
Y9PW19T	5555
D3VW19G	5553
H15GD23R	5548
A7GI16G	5545
N11GY26P	5545
D3VF10L	5545
Y9PQ20R	5543
A7GD18R	5540
H17RY26P	5537
N11PI21S	5535
D3PI21S	5531
Y9PD18S	5525
D3VM14P	5523
Y9PI16G	5521
G2RI21P	5519
D3GW19T	5516
Y9PQ20P	5506
N11SM22P	5497
S5TW19P	5495
I6M	5493
D3GM14T	5491
H15VM22P	5491
G2PD23S	5489
G2PW19T	5487
P13AD23G	5486
G4PD18S	5484
D23PG28R	5481
G2M	5478
I21E	5465
G2RH15R	5458
P13TQ20P	5455
Y9PQ20L	5452
P13SD23P	5450
A7GH15P	5447
S5PY26G	5446
H17PG25R	5445
I6GD23A	5438
G4PW19T	5438
F10LH15R	5433
R12PY26G	5431
G4PI21L	5429
M22PG28R	5424
F10PW19P	5418
I16LD23R	5414
F10PD18T	5411
D3PN11S	5410
P13SM22P	5404
A7RD18R	5399
H17PS24P	5398
N11PI21T	5395
N11PI16T	5394
N11PQ20H	5392
F10SD23L	5390
R12PQ20V	5390
G2RR12G	5388
P13GD23P	5387
H17SM22P	5384
R12PH17Q	5376
P13AI21P	5372
R12SM22P	5369
G2PI16G	5369
F10PD18S	5368
D3PN11V	5367
D3VY27P	5364
D3GM22G	5358
Y9LD23P	5356
F10LD18P	5356
Y9PW19A	5355
R12PW19S	5353
G2PD23A	5350
D3PM14S	5343
M22PG28C	5342
D3AR12G	5336
N11PG25V	5336
S5LD23R	5332
F10LD23R	5330
G2Y	5326
D3GG28P	5326
H17PG25P	5325
G4PH17L	5324
D3AI21P	5315
G4PD23L	5315
G2S	5314
I6GQ20P	5304
D3VY26P	5299
D3PM22A	5298
D3TF10P	5294
N11D	5293
D3PI16L	5293
H17QD23R	5292
D3PG25V	5288
R12GG25V	5284
N11PG25P	5274
D3NA7G	5273
G2PH17R	5273
N11PD23W	5270
D3GY9R	5270
S5GY27P	5269
H17RY26G	5266
P13TD23P	5258
D3PY9L	5254
D3VR12P	5254
Y27H	5252
N11AI21R	5252
N11SD23R	5249
S5PD23P	5245
N11PD23E	5240
D3GD18S	5238
I6GW19G	5236
G2PD23L	5236
D18PS24P	5235
I6RH17L	5232
N11PY26G	5222
D3EM22P	5208
D18H	5201
D3VI21G	5200
H15RI21G	5194
M14LD23R	5193
D23RS24I	5188
F10PD23L	5178
P13TD23R	5176
D3GI16R	5176
Y9PH17S	5175
M14GI21R	5173
N11PY27R	5173
N11GW19L	5171
D3NN11G	5170
D3GN11R	5169
G25*	5166
I6GQ20L	5166
D3NI21R	5165
F10PI21L	5163
N11PG28A	5159
G2RD18G	5156
I16GS24P	5140
F10LH17R	5136
D3GD18A	5130
I16GY26P	5127
G4PD18L	5126
D18EM22P	5125
F10VD23A	5125
D3TD23R	5123
D3GH15G	5118
N11PM22S	5118
S5RF10V	5112
S5AY9P	5103
G4PM22L	5101
G2PH15P	5098
D3PH17Q	5097
F10VD23V	5096
D3GP13A	5095
N11GW19S	5095
S24K	5094
G4AD23G	5093
F10VD23G	5092
D3AN11P	5092
I6C	5091
H15AD23R	5091
Y9PM22L	5091
I6GW19R	5091
S5RI21P	5086
G4RD18P	5078
D3HN11P	5077
H15RD23G	5076
D3NP13T	5070
A7GW19R	5069
R12PH17L	5067
D3GN11S	5066
M14RY26P	5065
I6RR12P	5063
R12PD18A	5060
I6RM14P	5054
G4PM22G	5050
H17GM22P	5050
D3PY9S	5050
D3PW19Q	5048
G2PH15L	5048
G4PD18V	5046
H17PS24R	5046
I6AH17P	5045
I6RD23R	5043
P13VD23G	5042
F10VI16G	5037
I6LI21P	5036
D3PM14A	5027
N11PH17Q	5025
D3PG25P	5022
G2RM22P	5018
A7GD18G	5007
H17AD23R	5007
H15PW19P	5004
D3ND18P	5003
N11T	5000
D3PP13V	4995
G4PM14R	4992
S5PF10S	4989
I6PI16G	4987
D3AR12P	4987
I6GD18R	4986
I6RD18R	4986
N11VM22P	4984
F10PM22G	4983
I16GY27P	4982
R12GY27P	4981
S5GY9R	4980
M14RI21R	4980
S5LR12P	4979
G2Q	4978
I16AM22P	4971
P13TM22P	4969
D3AF10P	4968
D3PF10S	4965
S5TY9P	4962
S5PP13G	4960
S5GW19G	4957
I6RR12G	4955
P13VM22P	4953
S5PG28V	4952
Y9PI21R	4951
D3PI21L	4947
F10LQ20P	4946
I6PD18S	4946
D3NM14P	4943
S5PW19P	4943
D3PD23W	4942
P13SD23G	4939
I6GD18L	4938
H17PG25L	4938
I6RD23A	4935
G2PM14G	4930
F10PI16P	4929
H15RM22R	4925
G4PH17S	4924
A7RI21R	4924
A7RW19R	4923
F10VQ20G	4921
G2PD18S	4921
G4W	4919
H17PG28V	4918
R12VM22P	4917
F10VH15R	4914
D3GN11L	4914
N11PM22V	4912
S5PS24P	4912
R12GW19V	4909
D3NF10P	4906
F10PI16S	4905
G2PN11P	4904
H15RY26G	4901
H17PG25V	4894
P13LD23G	4892
M14RI21G	4887
Y9PW19R	4887
H15LD23P	4881
F10D	4879
Y9PD18T	4879
I6GI16G	4876
H15QM22P	4872
G4SH17P	4868
H15LM22R	4865
H17PD23P	4864
G2PI16L	4860
G2RR12P	4851
R12GD23A	4846
R12GM22A	4844
I6PD23R	4840
Y9PM14P	4838
A7RQ20R	4837
S24*	4836
D3PR12W	4835
S5AF10P	4830
N11PS24T	4829
F10PI21T	4827
G2PM14R	4826
R12PI21T	4826
P13SM22G	4825
I21T	4823
A7VD23R	4813
M14GY27P	4809
F10Y	4802
M14PY27R	4802
R12LD23R	4799
M14PS24P	4794
D3GG25V	4791
I6RD23S	4791
H17PG28R	4788
N11PD23H	4783
G4PH17T	4783
D3ND18R	4780
F10SH15P	4780
Y9PH15L	4779
D3PH15V	4777
F10PQ20T	4775
S5GI21R	4775
I6PH15P	4774
F10PH17A	4774
R12PD23T	4771
I6RI21G	4770
P13LD18P	4763
M22PY27P	4762
D3PH17A	4760
D3GM22L	4756
Y9GH17P	4755
D3PI16V	4754
S5TY26P	4754
D3PM22L	4754
D23GG28P	4749
Y9LI21P	4748
G2RH15P	4748
D3GD18L	4747
I6PH17R	4745
G2PW19P	4743
D3VG25P	4742
D3PG25R	4740
N11PD23A	4737
M14PM22R	4736
H17TD23R	4733
G2LH17P	4733
A7LD23G	4722
G4PQ20G	4713
G4PI16S	4711
I16LS24P	4703
F10PM22S	4702
W19GD23P	4699
D3GW19V	4696
G2RH17P	4695
D3GY26A	4692
D18PG28R	4692
A7GR12G	4689
M14SM22P	4687
Y9SD23P	4686
I16GD23R	4685
D3GG25R	4678
F10C	4675
D3PN11L	4675
I6PI21P	4671
F10GH17P	4669
P13LI21G	4668
Y9GM22P	4666
F10VI21G	4666
S5VD23R	4666
G2PD23T	4663
Y9RI21P	4663
G4PI16P	4662
D3GG28A	4662
S5RF10L	4659
R12A	4657
R12PD18E	4657
D3GD23A	4652
S5VF10P	4649
N11PI21A	4644
R12GY26R	4642
G2PW19V	4639
S5RW19R	4639
G2PW19S	4638
D3ND18G	4635
D18PM22R	4633
F10PQ20G	4633
D3GN11V	4632
Y9PH17A	4632
I6GW19S	4628
S5PY26P	4628
S5AI21R	4627
N11PW19Q	4626
I6E	4612
G4RM14G	4611
D3PG25A	4610
Y9GD23R	4610
D3PH17G	4609
M22S	4608
I6RM22G	4608
F10SH17R	4606
D3PY9A	4605
I16LM22P	4605
A7GD23S	4600
W19SY26P	4600
M14PM22G	4599
D3HR12P	4598
I16Y	4596
N11GW19A	4596
R12PS24R	4596
F10PM14P	4595
G2PQ20L	4593
R12PI21S	4591
D3NM22G	4583
G2PQ20T	4577
G2PD18L	4577
H15LG25P	4576
G4PP13R	4575
D3PI16A	4574
G4PH17V	4574
S5RY26G	4571
D3PH17S	4570
D3AH17P	4567
D18PY26G	4562
W19GD23G	4557
F10PI16R	4554
D3PG28V	4551
G2PH15G	4551
R12PI16P	4550
D18PM22G	4550
G2PI16V	4542
D3NH15P	4540
G2PM22A	4538
D3GY27R	4538
D3PI21V	4533
D18PG28P	4532
G2LD23P	4531
D3TR12G	4528
N11PS24L	4516
H17PG28P	4511
F10PH15S	4510
N11PS24G	4507
I6SD23P	4506
D3TR12P	4505
N11PH17V	4505
G2RD23P	4505
F10LD18R	4504
I6RI16R	4503
D18TD23R	4501
N11GY27P	4499
F10VW19R	4498
I21PG25V	4494
I6WI21P	4493
R12AY26P	4492
D23RG28P	4492
D3TW19P	4490
H15PG28P	4490
D3PG28P	4486
N11VD23R	4483
R12EI21P	4482
I6RH15R	4482
G4PM22S	4476
D3VD23P	4475
M14GY26G	4474
M14GG25R	4470
S5AY26P	4470
D3PM14Q	4465
I21PG28R	4465
Y9PD23V	4461
P13VY26P	4458
H15QD23R	4458
H17RD23G	4457
Y26D	4451
D3PQ20A	4449
I6PI21R	4447
Y9GQ20L	4446
G4PW19S	4441
A7GM22G	4440
D3VP13L	4438
S5G	4436
N11PS24R	4435
F10PM14V	4433
P13GI21R	4432
F10TD23G	4430
D3GF10A	4427
I6RI16G	4427
G2PQ20G	4427
I21N	4425
S5PY26R	4425
P13GD23R	4422
D3GR12S	4421
Y9LW19R	4420
G4PW19P	4419
H17LD23G	4419
N11AD23R	4419
D3PI21A	4415
D3VD23G	4415
G4E	4413
N11GY26G	4410
G2PD18G	4410
R12PS24G	4409
D3VH17P	4409
N11PI21H	4406
D3TM14P	4406
Y9RD23A	4403
G25D	4398
A7GQ20R	4398
S5GF10V	4395
Y9GD18R	4394
Y9*	4391
I6SD23G	4391
F10VI21L	4390
I6GW19V	4387
M14RD23G	4385
D23RG28R	4384
M14GS24P	4382
D3GA7T	4381
M14PG28P	4380
N11PI16H	4380
F10GD23G	4380
D3VP13T	4378
S5LM22P	4377
D3PF10G	4374
P13SW19P	4372
N11GG28R	4370
Y9LM14P	4366
R12W	4362
S5GF10S	4362
G2PW19L	4361
D3PM14T	4360
H17L	4360
D3PM22V	4355
D3EY9P	4354
A7GW19P	4353
F10LD23A	4350
A7RW19L	4349
D3AY9P	4346
D3GI16V	4345
M14TD23R	4344
N11PW19E	4342
S5GP13T	4339
N11PI16E	4331
A7GQ20L	4329
H15RG28P	4327
N11PD18W	4321
R12GG28P	4321
D18RY26P	4321
D3PY9R	4316
D3HF10P	4314
N11K	4314
G25K	4309
P13HI21P	4307
G2PQ20P	4305
D18TY26P	4304
D3GD18V	4303
D3VA7R	4300
S5TR12G	4298
I6GW19P	4295
D3W	4294
N11GI21S	4293
S5RY27P	4292
A7RM22P	4292
D3VS24P	4289
D3GP13V	4288
R12PQ20G	4288
Y9TD18P	4287
G2PD18T	4285
Y9PI16S	4284
D3PQ20G	4283
S5TF10V	4277
D3PG25L	4275
I6GD18A	4272
H15RW19P	4272
F10VW19G	4271
D23PG28P	4270
R12GI21A	4268
S5TI21R	4268
Y9TI21P	4267
R12PY26A	4267
M14G	4265
M14WY26P	4262
G4PQ20T	4259
Y26C	4257
F10PH17G	4256
F10PM14R	4255
H15PG25V	4255
I6GI16P	4254
S5TD23G	4254
P13LH17P	4249
M14PI21S	4248
Y9RW19P	4247
G28*	4246
G4PH15L	4246
M14RD23P	4245
D18ED23R	4243
G2LD23R	4243
S5RY26P	4240
A7GI16R	4238
D18GG28P	4238
M14SY27P	4238
I16VD23R	4236
G4PD23V	4234
R12GM22R	4233
S5PG28R	4233
F10SD18P	4233
G4PD18T	4232
N11GD23P	4230
M14RG28R	4230
H15LS24P	4225
Y9C	4224
P13VD18P	4222
H15VD23G	4222
G4VD18P	4221
D3GH17T	4221
I6PN11P	4218
A7RD23R	4218
D18PY26R	4218
P13TH17P	4215
A7D	4214
I6H	4213
R12PM22S	4213
D3NP13G	4212
G4PQ20R	4212
M14PY26P	4211
I6VM22P	4211
P13SQ20P	4209
G2RN11P	4209
H15LY26P	4208
G4PD23T	4207
F10SD18R	4207
G4AH17P	4206
S5VM22P	4202
P13SD23R	4200
I6GH17L	4197
F10LW19G	4196
D3GN11T	4195
P13AM22P	4195
G2RH17R	4195
Y26N	4191
F10LH15P	4189
S5PG28P	4187
D3NW19S	4184
D18LD23R	4184
Y9RH17P	4179
M22PG28A	4178
M14RY26R	4176
H15LI21P	4174
D3GM14L	4173
G2PQ20S	4171
R12GM22S	4168
I6RH17R	4166
N11GW19V	4165
P13TM22R	4165
S5TS24P	4162
Y9PM14V	4159
D3GY9A	4156
I6GQ20R	4155
S5PY27P	4154
D18PG25V	4153
R12GI21S	4153
P13VQ20P	4152
R12AI21R	4152
D3GG25P	4151
Y9RQ20P	4151
N11GQ20R	4150
S5RD23P	4148
D3PF10T	4146
S5PP13T	4145
F10VI21R	4145
F10LI16L	4145
I6RH17T	4141
M14VY26P	4140
I6RW19R	4140
I16SD23R	4140
P13RI21R	4139
G2RN11G	4137
D3Y	4136
S5PG25P	4136
M14VW19P	4135
G2PM14P	4135
I6PD18G	4135
D3PI16T	4134
I6RD18G	4134
N11GG28V	4127
D3PH15S	4125
S24E	4124
I6AD23A	4124
D3PR12V	4124
H17SD23R	4123
G4RR12G	4123
G2RW19P	4122
R12PI21A	4121
D3TI21R	4118
F10TH17P	4117
A7GH15L	4117
M14RS24P	4115
D3GH17L	4113
F10LD23L	4112
M14RY26G	4110
M14GI21G	4109
M14SD23R	4108
I6RM14G	4107
P13TD18P	4103
P13RD23R	4102
R12TD23R	4101
N11RS24P	4101
D3PR12L	4099
A7RD18P	4090
G4PD18A	4088
N11PI16W	4086
A7H	4085
I6Q	4085
D3GS24R	4085
H15AM22P	4084
P13SD23A	4082
S5TF10L	4079
I6AM22P	4078
S5PF10G	4076
G2PH17T	4076
H15RS24R	4075
D3AM14P	4073
D3TI21P	4072
A7RD18S	4071
P13SH17P	4071
R12PM22V	4069
I6SI21P	4069
P13GQ20P	4063
G4PN11G	4060
D18PY26A	4059
R12PG25P	4057
M22PY26G	4055
D18GY26G	4054
F10TD23P	4049
A7RD23A	4048
I6GI16L	4048
A7GH17S	4048
D3L	4047
H15PM22G	4046
G25C	4045
H17RS24P	4044
Y9PI16V	4043
D18Q	4039
R12GW19S	4035
M14GY27R	4034
D3VW19L	4033
N11RW19R	4033
D18GS24P	4032
F10GD18P	4029
D3GG25A	4029
I6GD18S	4028
Y9PD18V	4027
G4PM14V	4024
I6GR12P	4024
D18RD23G	4023
M14E	4022
I6LD23R	4021
I6GI21R	4020
G4PI21R	4018
D18RG28P	4016
I6AD23G	4015
P13TD23A	4011
I6SD18P	4011
F10LW19P	4008
G4C	4005
I16TM22P	4003
M14PY27P	4003
G2TD23G	4003
D18SM22P	4001
N11PW19C	4000
I21D	3998
D3PQ20W	3996
M14GW19P	3993
S5RI21G	3992
G2PI16R	3989
S5TY26G	3984
G4RD23R	3984
I6RN11P	3983
N11GD23S	3982
N11GW19T	3981
M14PW19R	3972
A7RD23V	3972
M14VM22P	3971
D3PD18C	3968
N11AW19G	3965
D3PR12H	3960
D3PG25S	3959
G4PI16L	3958
I6N	3955
G2PI21L	3955
W19RM22P	3953
I6PD23P	3950
S5GM22R	3950
D3PI21T	3949
S5EN11P	3948
I6VD23R	3945
G2TD23S	3942
N11PY26A	3942
S5RH17P	3942
P13LD23R	3942
D18SD23R	3940
G2PH17S	3939
R12WM22P	3937
F10AH17P	3937
H17SS24P	3937
D3AI21R	3934
F10VH17R	3931
I6RD23T	3930
F10LI21R	3929
I16PY26P	3929
F10VW19L	3925
D3PY27R	3919
A7ED23R	3916
H15RD23P	3916
P13TW19R	3915
Y9GI21P	3912
R12SD23G	3911
P13RQ20P	3911
F10VH15P	3910
D3NY26G	3908
A7LM22P	3907
D3PM14V	3906
D3VP13R	3905
G4RM22R	3899
A7GH15G	3898
I16RD23R	3897
I6AD23P	3896
I6PQ20P	3896
M14RG28V	3895
I21Y	3893
I6AD18G	3889
I6PQ20T	3888
N11GM22G	3887
P13AD23R	3887
G25I	3886
Y9SH17R	3885
D3PR12S	3883
P13RQ20R	3881
G4PM22A	3878
Y9PI16P	3877
I6PM22T	3876
S5PG25V	3876
D3AD23G	3875
D3VG28P	3875
D18PG25A	3875
D23AG28R	3874
D3NY27P	3873
R12GD23T	3873
F10LQ20R	3872
Y9PH17L	3868
D3VY9L	3867
G2VD23S	3863
Y9PD18L	3862
I16P	3861
H17PY27R	3861
R12PD23V	3858
D3VI21R	3858
D3TW19G	3856
I6PR12G	3855
A7GW19G	3855
P13RI21G	3853
G2D	3851
G4PD23E	3851
G4VI21P	3851
I6AW19P	3851
S5T	3850
Y9PQ20A	3847
I21PY26G	3846
D3NF10V	3845
F10AM22P	3845
D3HD23P	3842
R12PW19V	3842
S5GP13L	3840
S5GS24R	3840
S5GP13V	3839
P13AM22R	3838
Y27W	3837
I6PW19G	3837
Y9PD23L	3837
Y9GD18P	3835
P13GS24P	3834
D3AW19G	3832
D18TM22P	3831
R12AD23R	3830
P13VI21G	3829
R12PM22E	3827
F10VH15G	3827
D3GG28L	3826
F10VW19A	3826
F10PH15V	3824
F10PQ20W	3823
Y9PM14L	3823
R12GD23V	3822
M14RG28W	3821
I16SY27P	3821
D23GG28V	3820
N11PW19H	3815
D3NQ20R	3815
F10LM22R	3814
S5GI21G	3814
I6RI21R	3813
Q20RG28R	3811
A7GM14P	3810
F10ID23G	3808
D3TM22R	3808
D23RG28A	3807
F10LM14P	3806
G4PH15S	3806
D3GQ20G	3804
H15SD23R	3803
H17T	3802
R12GY26S	3802
P13VI21R	3802
D3GH15A	3801
G2RW19T	3801
I6WD18P	3799
F10VQ20P	3798
R12PD23S	3798
S5RF10S	3796
F10LH15L	3796
D3PA7E	3795
Y27*	3795
M14T	3795
I6RW19G	3793
H17RG28R	3792
S5RP13L	3791
P13WD23R	3788
N11RI21R	3788
N11PI21Q	3786
Y9PH17T	3786
H17TY27P	3786
S5GG28V	3785
P13RD23T	3781
H15RG25P	3778
S5WM22P	3776
H15GY26P	3776
D3AH15P	3776
R12PG25T	3775
D18TG28R	3775
Y9RD18P	3775
G2LD23G	3772
D3HM22R	3771
R12PQ20A	3771
Y9PH15A	3770
I6GD18T	3768
I6RD18S	3767
F10PM22A	3766
D3PG28S	3766
F10VI16V	3766
N11PD18H	3765
P13RH17P	3765
S5PP13R	3764
I6PW19T	3763
P13LQ20L	3763
I6AD18P	3759
D3VG25L	3751
I6LM22P	3751
F10VD18R	3750
D3ED23R	3749
P13GD23T	3749
D3VP13G	3748
R12GS24R	3748
P13SD23S	3747
F10PH17V	3747
G2RW19G	3747
N11PW19K	3745
D23LG28P	3745
I16RS24P	3744
Y9M	3742
W19LG25P	3742
P13HM22P	3738
A7GI16P	3737
H15PI21P	3736
I6PI16R	3736
S5VY27P	3733
R12SI21P	3733
S5GD23G	3732
G2LD18P	3732
P13LD23T	3732
R12GY27R	3731
D3NS24P	3730
Y9PI16L	3730
H17PI21G	3729
F10VQ20L	3728
D3HW19R	3728
G4VD23R	3728
I6PM14G	3725
D3RI21P	3725
S5RP13G	3724
D3VH15P	3723
M14Q	3722
D18Y	3721
I6GQ20G	3721
R12GD23L	3721
W19TY26G	3719
G2RD18R	3715
I21V	3714
P13AD23P	3714
D3GP13H	3712
P13ED23P	3711
S5GY9L	3709
D18PD23A	3708
D3VP13A	3707
W19GY26P	3707
I16AD23R	3705
D3AW19R	3704
H15PY26G	3704
D23PY27P	3704
S5WF10P	3703
R12TD23G	3702
G2RD23V	3699
G2PH17Q	3697
G2PI16A	3697
Y9LM22P	3697
D3EF10P	3696
G4PR12S	3696
F10PW19V	3695
I6SD23A	3695
S5EF10P	3692
A7RD18G	3692
P13AI21G	3691
D3GG25T	3688
I21A	3687
M14PW19L	3686
A7RD23S	3685
M14PI21A	3684
M14GG25E	3681
P13SI21R	3681
G2SM22P	3679
R12GD18L	3679
D3GA7S	3678
H15PD23S	3678
Y9LD18G	3677
P13TD23S	3677
D3PH15Q	3676
D3GG28V	3676
F10SH15G	3676
A7GM14R	3676
Y9PI21V	3675
I6WH17P	3673
D3ND18S	3672
G4Q	3671
D3AN11G	3670
D3NM14R	3670
D3PG28T	3668
D3GN11E	3667
R12PG25V	3667
M14LW19P	3667
N11RG28P	3665
H15PG25P	3665
D3GI16L	3665
P13TW19P	3663
H17PY27S	3663
D3PY27T	3663
P13LQ20R	3663
D3GM14S	3662
G2PH17L	3662
I6PM22R	3660
F10LD18L	3660
Y9E	3659
N11RY26P	3657
S5PF10R	3656
G4WD23G	3655
H15PS24R	3654
F10SH15R	3653
I6D	3651
A7Q	3650
F10RD23G	3650
N11PD18Q	3650
M14AG28P	3647
I16AY27P	3643
Y9PH15Q	3642
G2WH17P	3640
D3GH17G	3640
F10LM14G	3638
G4VH17P	3637
M14GG28R	3636
M14GY26A	3635
H15VI21R	3635
H17PD23L	3635
D18PG25R	3632
Y9SI21P	3631
D3AM22R	3631
F10PI21A	3630
M22V	3629
A7T	3629
I6GM14G	3627
D18N	3620
I6RQ20R	3620
D3PQ20V	3619
I6RM14R	3619
D3NG28R	3618
D3PN11W	3617
M14RG28P	3617
F10LI21A	3617
I6PM14P	3616
D3GG25L	3614
D3AP13L	3614
N11GY26R	3612
S5PD23S	3611
H17RG25P	3611
G2PM14L	3611
I6PW19P	3609
D3AW19P	3608
I6RI21A	3608
G4D	3606
Y27K	3606
D23GG28R	3606
D3SM22P	3604
G2RM22A	3604
D3YM22P	3603
M14LY26G	3602
M14PD23T	3601
D3NH15L	3598
D3PY9V	3597
S5TI21G	3596
G4PM22T	3596
D3HY9P	3594
G4AD23R	3593
R12PH17G	3593
H15LD23L	3593
I6PD23T	3592
S5GY9G	3591
W19PG28C	3589
F10VW19P	3588
H17TG28R	3587
I16PI21R	3587
R12L	3586
F10LQ20V	3586
N11PM22W	3585
M14LY27R	3584
F10AH15R	3583
D3VD18R	3583
I16LY26P	3582
G2PN11R	3582
W19GD23R	3580
M22A	3577
I6GW19L	3576
D3GI21T	3575
F10LH17A	3575
R12PD18V	3574
I16G	3571
A7GR12P	3571
D3VG28R	3571
D3VW19A	3569
H17TY26G	3568
P13WD23G	3567
S5KM22P	3566
P13VD23R	3566
D3HR12G	3562
D18GY27P	3561
P13LI21R	3561
P13LM22R	3560
P13LM22G	3559
D3GD23T	3559
G2PW19A	3557
P13GI21G	3557
Y9GD23L	3556
[truncated: 253,945+ more rows]

## Sheet: PostIPTG2hour10uMIPTG
Mutation	Mutation count
M22P	695439
D23R	576299
N11P	453015
W19P	320679
D3P	318415
R12P	273527
W19*	175663
I21R	116467
M14*	116197
D18*	109919
Q20*	102164
I16*	100554
P13*	100528
P13L	98256
N11*	77692
P13E	66030
H17*	65471
F10P	64866
R12*	62438
G4P	59387
H15*	58357
S5*	56389
Y9P	53252
D23*	52381
W19K	50243
D23K	49416
Y26P	45944
M22*	45354
R12E	43846
Y27P	43714
G28R	41959
WT	40741
W19G	40543
Y26G	40459
S24P	40187
G2P	38917
I6G	36878
F10L	35823
A7R	34160
I6R	33912
F10V	33765
D3G	32734
P13D	32449
P13N	32174
D3PM22P	31931
N11PI21P	31393
I21*	31268
N11PM22P	31098
P13T	30624
D3PI21P	30154
G28V	30038
R12D	29815
I21G	29544
G25P	29411
I6P	29223
P13M	29159
G28P	29151
D3PN11P	28529
F10S	28328
G2R	28211
H15PM22P	27432
G25V	27036
Y26R	27020
D3PR12G	25496
D3PH17P	25310
D3PQ20P	25117
N11PD23R	25056
M22R	25025
D3GN11P	24840
Y9L	24761
G4R	24464
R12GM22P	24458
N11PH17P	24260
N11PD18P	24096
D3GM22P	23585
D3PY9P	22948
P13V	22942
D3PD18P	22924
S5PF10P	22899
Y9R	22860
W19R	22667
N11PM22R	22620
H15RM22P	22609
R12PD23P	22575
G25L	22556
F10PD23G	22147
G25R	21924
D3GY9P	21788
D3PR12P	21722
N11PD18R	21496
D3PF10P	21096
D3PM14P	21056
Y26A	20984
D3PD23P	20977
P13G	20929
Y27L	20797
Y27R	20672
D3PD23R	20663
F10PM22P	20409
D23G	20361
F10PH17P	20087
M14GM22P	20010
D3GD23R	19973
H17PM22P	19900
R12PM22P	19885
Y9S	19833
D3PN11G	19829
F10PD23P	19687
F10PI21P	19675
D3PM14G	19608
G4PD23P	19437
D3GR12G	19363
D3GF10P	19206
Y26S	19181
D3R	19088
Y27S	19053
N11PD18G	19008
D3PH15P	18959
G2PD23G	18916
H15LM22P	18882
M14PM22P	18878
M14RM22P	18770
I6A	18725
H17PD23R	18693
F10A	18668
N11PW19P	18536
G4PD23G	18477
G28L	18466
G2V	18454
P13S	18451
G4PH17P	18399
R12GD23R	18384
N11PW19G	18298
Y9G	18254
G28W	18052
N11GD23R	18029
Y26L	18019
G28T	17930
D3GR12P	17928
H15PD23R	17917
N11PI21R	17823
P13I	17779
D3NN11P	17711
S24R	17601
S5PM22P	17600
S5RM22P	17541
D3NM22P	17540
N11GM22P	17314
N11PW19S	17206
Y9T	17147
S5GM22P	17105
D3PH15R	16991
F10G	16830
S5GF10P	16773
I6S	16672
Y9A	16599
Y27A	16597
R12PI21P	16444
N11PW19R	16444
P13C	16426
F10PD23R	16410
N11PI16G	16393
Y26V	16360
Y9PI21P	16329
D18PM22P	16315
G4V	16221
G2L	16191
D3PM22R	16178
S5GN11P	16091
Y9PD18P	15962
N11PI21G	15897
H15RD23R	15825
D23N	15668
D3PH15L	15527
N11PM22G	15515
D3GM22R	15508
Y27T	15314
A7E	15300
G28E	15293
F10PD18P	15276
G2T	15244
D3PA7G	15192
G4T	15136
A7G	15090
Y9PH17P	15066
D3PQ20L	15047
S5TM22P	15033
Y9PM22P	14987
D3PI21R	14877
P13RM22P	14776
G2PI21P	14673
N11PD18L	14650
R12GI21R	14632
Y26T	14605
F10R	14561
R12PD23R	14543
D3PH17R	14534
D3PM14R	14479
D3VD23R	14401
N11GI21R	14352
D3PW19R	14352
D18PD23R	14271
G2PD23P	14250
R12PH17P	14234
G4PI21P	14213
M14GD23R	14197
D3VM22P	14183
D3ND23R	14178
G4PR12P	14177
F10T	14161
D3PQ20R	14146
D3PY26P	14145
M14PD23R	14107
H15GM22P	14010
G4PD18P	13965
Y26E	13912
N11PS24P	13908
D3VF10P	13897
I6RH17P	13896
D3PD23G	13890
N11PH17R	13817
D3GY26G	13809
I6RD23G	13791
F10LI21P	13764
D3VN11P	13730
S5GY9P	13712
F10PD23A	13710
H15RY26P	13703
D3GY26P	13660
N11PW19T	13647
A7GI21P	13587
I6GD23P	13536
N11PI16R	13527
S5RD23R	13513
S5RF10P	13496
D3PW19G	13484
Y27G	13438
D3PY27P	13395
I6GM22P	13363
D3PW19P	13284
D3TM22P	13279
F10VH17P	13277
R12Y	13232
F10PW19R	13194
N11RD23R	13178
G2W	13175
I6GH17P	13158
Y9PD23P	13149
P13LI21P	13132
H15LD23R	13094
G4PD18R	13068
Y9V	12993
P13H	12986
F10PI16G	12984
G4PW19G	12972
S5PF10V	12942
N11PQ20R	12937
D3PD18R	12918
H17RD23R	12915
N11RM22P	12855
N11PW19A	12797
D3GN11G	12763
Y27V	12744
S5GD23R	12731
G2PH17P	12707
I6T	12647
G4PR12G	12644
F10PW19S	12616
G2PD18P	12611
D3GY27P	12606
D3PM14L	12599
W19A	12594
I6PD23G	12556
S5PD23R	12525
D3PI16P	12507
Y9PD23G	12478
N11GW19G	12426
D3PP13G	12406
D3PY26G	12391
F10LD23P	12357
F10PM14G	12350
D3GS24P	12345
A7RD23G	12301
Y9H	12260
D3PS24P	12235
D3PF10V	12210
R12PI21R	12206
Y9PD18G	12151
D3GW19P	12128
F10I	12107
I6RI21P	12103
F10PH15R	12084
F10LD23G	12075
D3GI21R	12065
G2PM22P	12058
D3PH17L	12054
H17RM22P	12025
R12GS24P	11986
H15PS24P	11962
D3PF10L	11949
G2PD18R	11934
D3PI16R	11915
Y9PW19P	11890
I6RD23P	11882
F10PQ20R	11862
D3GF10L	11860
G4RD23P	11841
M14P	11833
N11GW19P	11832
I6GD18P	11811
H17PY26P	11801
D3PD18S	11792
I6GD23R	11787
D3GA7R	11786
S5TN11P	11737
G4A	11701
G28Q	11670
G4PD23R	11667
D3PQ20T	11656
M14PD23G	11650
D3PN11R	11644
Y9PH17R	11639
I16GM22P	11636
N11PW19L	11636
M14GY26P	11633
M14RD23R	11605
G25E	11602
D3GW19G	11601
D3PI16G	11598
Y9PD23R	11588
S5RY9P	11577
R12AM22P	11554
D3PD18G	11544
D3PP13L	11484
D3GW19R	11460
N11PQ20V	11438
G2PR12P	11431
N11PM22L	11426
D3GF10V	11418
D3GA7G	11337
F10VD23P	11320
Y9Q	11315
D3PW19S	11298
D3PW19L	11283
N11PD18A	11283
Y9PD18R	11266
S5GY26P	11232
G4PH15R	11225
Y9W	11203
D3PH15G	11153
F10PH17T	11148
D18GM22P	11147
I6PH17P	11142
I6RM22P	11135
S5TF10P	11118
R12GM22G	11095
G4PM22P	11084
D18RD23R	11083
D3GY9G	11079
F10PD23V	11065
F10PH17R	11055
S5TD23R	11045
A7GH17P	11040
N11AM22P	11035
R12PW19P	11034
D3PN11T	11002
F10PD23S	10999
P13GD23G	10992
S5PY9P	10974
N11PW19V	10941
H15PY26P	10923
G2H	10894
F10PW19G	10859
R12G	10853
G2PN11G	10850
D18PY26P	10839
H17QM22P	10835
F10H	10828
H17PI21R	10826
G4PD23A	10815
G4PI16G	10807
D3GY9S	10782
A7RH17P	10777
D3NW19P	10770
R12GI21G	10749
D3PR12T	10731
D3PD23S	10694
D18RM22P	10672
N11PD18V	10640
H17AM22P	10637
N11PI16P	10634
G25W	10633
R12PD23G	10620
I6PD18P	10580
Y9PH15R	10576
D3GI21G	10572
N11TM22P	10563
P13RD23G	10560
N11PD18T	10525
N11PD18S	10519
I6RW19P	10511
F10PD18G	10466
G2PW19R	10452
F10PH15L	10452
D3PP13R	10427
D3VY9P	10408
N11PM22T	10341
D23Y	10329
G4PH17R	10326
I6GI21P	10302
D3PD18T	10294
F10PQ20P	10291
N11PY27P	10287
D3PW19T	10284
Y9PW19S	10282
Y9PI16R	10280
Y9RD23P	10272
Y9PM14G	10265
I16SM22P	10256
F10PD18V	10256
F10SH17P	10256
G4PW19R	10242
G4RM22P	10240
I21PY26P	10196
G4PM22R	10176
H17PY26G	10171
F10PD23T	10148
F10VI21P	10148
D3PD18A	10112
R12GY26P	10099
D3PA7R	10086
M14AM22P	10085
F10VM22P	10041
D3PH17T	10039
D3PW19V	10015
F10PM22R	10009
Y9SD23G	9992
H15RS24P	9991
Y9PH15P	9978
D3GP13S	9974
D3PI21G	9972
P13GI21P	9969
R12PD18P	9969
D3PY9G	9957
A7GM22P	9956
M14LM22P	9940
D3PM22T	9928
P13LQ20P	9927
D3VW19P	9917
R12GW19P	9906
G2E	9903
F10PI16V	9903
F10LM22P	9896
I16RM22P	9894
D3AD23R	9890
D3GI21P	9889
D3GF10S	9878
R12SD23R	9848
F10PQ20L	9830
H15PY27P	9824
D3TN11P	9806
G4PQ20L	9804
S5GS24P	9795
A7GD23G	9790
G4PM14P	9777
Y9PM14R	9759
H17PG25R	9749
W19T	9734
A7GD23R	9734
R12GY26G	9723
P13TI21P	9721
N11PM22A	9720
Y27Q	9717
D3PP13S	9712
R12TM22P	9707
F10PH15P	9707
D3VA7G	9702
G2PH15R	9694
I6RD18P	9688
Y9PI21G	9665
P13LM22P	9654
F10VD18P	9636
R12PI21G	9622
M14PI21R	9611
Y9LD23G	9593
G4L	9590
G4PQ20P	9578
I6GD23G	9565
H17LD23R	9565
A7RM14P	9559
G2PD23R	9549
A7RD23P	9543
D3HM22P	9530
H15PI21R	9526
G4PD18G	9522
F10LW19R	9522
H17LM22P	9506
D3GP13G	9501
S5PF10L	9500
S5GR12P	9495
I16PM22P	9490
D3GP13R	9488
F10PW19L	9488
D3PP13T	9474
F10PI21G	9468
R12LM22P	9461
Y9PW19G	9456
D3HD23R	9451
Y9PH15G	9450
F10SI21P	9442
G2PD18A	9441
D3PP13A	9424
M22K	9420
H17PY27P	9419
R12GG28V	9418
F10SM22P	9409
G4PM14G	9408
D3PR12A	9390
Y9PD23S	9384
A7RI21P	9384
H15VM22P	9358
F10LI16G	9352
G2PD23A	9350
D23RG28C	9346
N11PM22E	9329
D18PY27P	9325
D3PN11A	9307
D3PD23T	9307
F10PI16L	9305
F10PD18R	9300
D3AM22P	9291
G4PH15P	9285
R12PY26G	9271
S5GF10L	9270
G2PR12G	9267
F10PH17L	9260
N11PY26P	9238
N11PG28R	9235
I6GH17R	9211
D3GM14P	9210
N11LM22P	9194
D3PM14W	9185
R12GG28R	9185
F10PW19T	9181
G2RD23R	9176
G2RR12G	9163
D3GP13T	9155
D3NY9P	9146
H15RY27P	9133
F10VD23R	9129
R12SM22P	9113
F10PD18S	9101
H17TM22P	9099
F10LH17P	9089
D3PI16S	9074
D3VY26P	9073
Y9PW19L	9066
F10PW19P	9043
N11GY26P	9030
G2RI21P	9021
Y9PD23T	9010
M14PG25P	9007
G2RD18P	9002
G2PI21R	8998
G2PH17R	8990
G4PI21G	8989
Y9PQ20P	8988
Y9RD23G	8988
P13SM22P	8986
P13GD23S	8979
F10SD23P	8970
G4RH17P	8966
S5RI21R	8965
G4PW19L	8963
F10PH17S	8951
D3PM22G	8950
Y9LH17P	8943
D3PD18L	8935
G4PD23S	8933
G2RD23G	8929
S5GY26G	8914
Y9PW19V	8912
S5AM22P	8910
Y9PD23A	8862
G4PN11P	8861
G4PI16R	8837
I6PM22P	8830
I6GD23A	8825
W19L	8824
G4PD23L	8822
G2PM22R	8821
Y9GD23G	8815
N11TD23R	8815
D3PW19A	8810
D3PY26R	8807
P13TD23G	8796
H17RY26G	8794
H17RY26P	8789
D3PG28R	8785
N11SM22P	8785
H17PS24P	8782
F10PW19A	8769
P13GM22P	8769
D3PG28A	8761
N11PI16A	8761
D3PY9L	8755
Y9PQ20R	8740
G2PI16G	8734
M22PG28C	8727
H17SM22P	8725
H15SM22P	8698
S5RW19P	8696
I16PD23R	8684
D3VF10L	8682
F10PH15G	8675
D3PS24R	8669
R12PY27P	8661
G4PD18S	8654
D23L	8651
G2PW19G	8649
M14TM22P	8649
D18PS24P	8638
N11PG28P	8628
D3NY26P	8623
Y9PQ20L	8622
G2PH15L	8618
D3GP13L	8617
N11GS24P	8615
F10PD18L	8614
Y9PI16G	8595
H17PG25P	8591
F10PD18T	8584
Y9PD18T	8583
G4PI21L	8571
D3GG28R	8570
Y9PD18S	8555
S5RF10V	8553
D3PS24G	8551
G4S	8539
A7GI21R	8532
R12PY26P	8528
F10PI21R	8513
G25*	8510
F10PI21V	8500
G2PD23S	8498
I6GQ20P	8489
N11PI16V	8484
F10VD23A	8464
G2PD23L	8460
R12PD18L	8452
N11PQ20P	8451
D3PD18V	8449
F10PD18A	8431
H15RG28R	8424
H17RY27P	8386
D3PN11V	8377
P13TD23R	8365
F10SD23L	8349
M14LD23R	8336
G2PM14R	8306
S5GY9R	8293
D23PG28R	8288
G2PD23V	8279
S5LN11P	8273
Y9LD23P	8263
Y9PQ20V	8250
I6PD23R	8247
N11PQ20L	8247
Y9PW19A	8233
D3GY9L	8210
G2RD18G	8210
Y9PW19T	8198
D3GY9R	8196
S5GY27P	8195
W19S	8195
Y9PM22R	8193
H15LI21R	8184
F10LH17R	8174
N11PY26G	8165
S24K	8156
F10PM22G	8155
G4PW19V	8155
D3TF10P	8149
H17PS24R	8141
G2PH15P	8139
D3GG28P	8135
A7VD23R	8133
G2RM22P	8127
D3EM22P	8124
P13RM22R	8112
Y27E	8097
D3AF10P	8097
D3PI21S	8089
I6RD23R	8082
N11PI16L	8077
D3PM22S	8074
D3PG25V	8068
F10PD23L	8061
P13VI21P	8058
F10VD23V	8048
S5LD23R	8032
I6GI21G	8026
Y9PH17S	8025
G4PH17T	8022
I16AM22P	8017
G2M	8014
G4PH17L	8000
I6RD23A	7997
R12GG25V	7992
I6M	7988
I6GD18L	7988
F10VQ20G	7985
G4PD18L	7985
D3PF10S	7982
D3PP13V	7979
Y27H	7976
G4RI21P	7971
F10LD18P	7964
I6GW19G	7963
N11VM22P	7962
G4PD18V	7955
H17PG25V	7949
P13Q	7944
D3PY9S	7940
I6RR12P	7936
D23P	7935
G4PW19T	7934
D3PW19Q	7915
D3GY26A	7910
I6RD18R	7909
G2Y	7904
P13TM22P	7894
F10LD23R	7890
I6GW19R	7888
D3NF10P	7886
F10LH15R	7885
N11PQ20A	7883
N11PI21L	7882
D18EM22P	7869
G4PQ20G	7869
M14RY26P	7854
A7RD18R	7852
I16GY26P	7839
N11PD23G	7836
A7GW19R	7833
D3PQ20S	7831
G4RD18P	7824
D23RS24I	7823
I6RM14P	7823
F10LQ20P	7818
F10D	7817
D3NA7G	7809
H15RY26G	7804
H17GM22P	7804
F10VI16G	7800
A7GD23P	7777
G2RH15R	7772
M22PG28R	7760
A7RI21R	7753
G4VD23G	7733
H15PG25V	7726
D3PN11S	7715
D3VY27P	7714
D3TD23R	7710
H17PM22R	7701
F10GH17P	7694
G4PM22G	7681
D3PH17Q	7669
I6RR12G	7658
I6PI21R	7651
S5AY26P	7641
Y9PM22L	7629
N11PG25V	7622
I6GD18R	7612
R12PM22G	7610
D3PG25R	7597
D3PG25P	7594
G4PI16S	7594
R12VM22P	7592
F10VD23G	7591
Y9PM14P	7589
S5AF10P	7583
G28D	7582
G4W	7580
S5GG28R	7580
G25M	7578
P13RI21P	7576
S24*	7572
S5RR12P	7572
I6RH17L	7560
I6PD18S	7552
D3PY9A	7550
I6RI21G	7546
R12GY26R	7540
M22T	7535
G2PI16V	7534
N11PQ20T	7532
D3PR12W	7530
D3AN11P	7517
N11PI16S	7516
Y9RI21P	7512
A7GQ20P	7511
F10PI16S	7511
D3NM22R	7509
F10SH17R	7505
G4PH17S	7488
H15QM22P	7479
N11PH17G	7479
H17AD23R	7478
N11GI21G	7477
F10VH15R	7472
G2RR12P	7466
I6GQ20L	7463
M14PS24P	7459
S5PY26P	7455
N11G	7452
G2PI16L	7452
H15AD23R	7450
G4PI16P	7443
F10PI16P	7442
G4PM14R	7425
D3PI16L	7422
R12GY27P	7421
G2PD18G	7413
G4E	7412
N11PG25P	7403
P13VM22P	7402
D3PG25A	7399
S5GW19P	7396
F10PM14V	7395
G2RH17P	7390
D3PD23A	7386
D18PG28R	7386
D3GG25R	7383
F10PH17G	7381
Y9PW19R	7380
G2PD23T	7378
I16GY27P	7375
F10PH17A	7373
S5VD23R	7372
N11SD23R	7370
P13SI21P	7361
D23RG28P	7360
I16LM22P	7352
D3GG25V	7351
Y9PD23V	7350
F10PI21L	7348
R12PW19L	7343
H17PG25L	7339
D3NR12P	7338
S5LM22P	7337
R12PD18S	7332
M22PY27P	7324
G2Q	7314
G2PM14G	7314
F10VW19R	7310
Y9LW19R	7307
H17TD23R	7302
G2PD18S	7295
S5AY9P	7293
R12PM22R	7291
A7RW19R	7290
D3PM14A	7289
N11GM22R	7287
G2PW19T	7271
I6GI16G	7267
Y9PH17A	7267
G2PW19S	7260
S5PF10S	7252
D3AY9P	7251
G4PQ20R	7251
N11PG28A	7247
F10PI16R	7241
H17QD23R	7240
Y9RD23A	7240
D3PM14S	7229
I6LH17P	7227
Y9GM22P	7218
P13R	7216
I6E	7207
N11PH17L	7205
D18PY26G	7204
R12LD23R	7204
S5TY9P	7191
M14GY27P	7190
G2PN11P	7187
I6PH17R	7186
S5VF10P	7185
D3PS24T	7177
H15LG25P	7171
P13VY26P	7157
F10PI21T	7156
A7GD18P	7153
D18RY26P	7146
D3PI16A	7144
A7GD23A	7138
I6PI16G	7130
Y9PI21R	7130
N11GI21P	7118
S5TF10V	7118
I21K	7117
S5RF10L	7117
N11PY27R	7113
P13LI21G	7112
R12PS24R	7104
I6PD23P	7103
P13GI21R	7100
F10SD18P	7096
G4PP13R	7096
M14PY27R	7094
F10PM14P	7093
S5PS24P	7086
S5GF10S	7082
S5PG28V	7078
W19N	7074
N11PQ20G	7072
I6AH17P	7067
S5GF10V	7065
P13VD23G	7058
D3GH17P	7045
D3PH17A	7043
D3PH15V	7043
D3PY9R	7042
H17PG28R	7033
P13SM22G	7031
Y9LI21P	7026
G2PQ20T	7025
F10PQ20T	7024
S5RY26G	7017
H17PG28P	7013
I6GH17L	7008
A7RD23R	7002
I6RD23S	7001
N11PW19Q	6996
G4RR12G	6996
A7RQ20R	6993
D3PN11L	6990
I6PI21P	6987
G2LH17P	6985
G4PM22L	6981
I21P	6976
A7RD18P	6973
D18GD23R	6971
D23S	6967
F10SH15P	6967
I6GW19V	6963
I6RH17R	6945
F10LD23A	6930
I16LD23R	6919
M14SM22P	6918
D3PG28V	6911
I21PG28R	6908
H15QD23R	6905
Y9SD23P	6900
D3HN11P	6896
I6SD23G	6896
G4PD23T	6887
Y26D	6875
G2PW19V	6873
G2PD18L	6870
D23GG28P	6869
D3PD23V	6863
G4PW19P	6853
F10TD23G	6851
F10VI21R	6848
G2PW19P	6846
Y9RH17P	6846
R12PY26A	6845
G4PW19S	6842
M14VY26P	6839
Y9RQ20P	6838
N11GY26G	6830
D18LD23R	6830
Y9GH17P	6827
Y26C	6826
G2RH15P	6826
I6RH15R	6821
D3VG25P	6820
G2RN11P	6820
F10C	6819
G4PH17V	6818
I6PH15P	6804
D3PI16V	6802
I6RD18G	6800
F10VI21L	6800
D3PM22L	6798
S5PY26R	6798
N11GY27P	6792
D18PS24R	6779
D3PH17S	6776
D3PG25L	6776
S5TS24P	6774
G2LD23R	6772
I6GR12P	6769
S5RY27P	6763
F10PM22S	6760
G2PM22A	6744
I6RI16G	6744
G25A	6744
M14GG25R	6742
D3PM22A	6733
D3PH17G	6728
R12AY26P	6726
G2LD23P	6726
P13TM22R	6725
P13A	6711
G4RM14G	6707
D18P	6706
N11PS24R	6700
H15LY26P	6688
A7GM22G	6686
A7GH15P	6686
G2RD23P	6681
S5TY26P	6680
M14GY26G	6678
D3HF10P	6676
R12PI21S	6676
Y9C	6675
N11PY26A	6674
Y9RW19P	6674
G2PQ20G	6672
I21PG25V	6672
S5PG25P	6663
M14RY26G	6660
I6LI21P	6658
F10LD18R	6658
Y9PH15L	6657
Y9GQ20L	6654
A7D	6653
D3GA7T	6651
I6SD23P	6650
M14RY26R	6649
G2PH15G	6646
I6VM22P	6644
M14RM22R	6644
P13TQ20P	6636
D3GS24R	6629
A7RD23A	6628
G4PH15L	6627
G25K	6621
M14PY26P	6620
D18TY26P	6617
H15LS24P	6616
G2PQ20L	6609
M14WY26P	6604
Y9GD18R	6595
D3PM14Q	6593
P13LD23G	6593
I16LS24P	6580
M14PI21G	6575
P13SD23R	6574
G2RN11G	6572
Y9PI16S	6571
G2LD23G	6569
D3GG25P	6566
Y9GD23R	6561
I6GW19S	6558
F10VI21G	6552
R12PM22A	6547
I6PD18G	6542
D3PD23W	6527
N11PQ20W	6524
M14PY27P	6521
I6RH17T	6518
N11PI16T	6517
D18PG28P	6516
H15RG28P	6513
H17SD23R	6508
A7GW19P	6507
P13K	6502
Y9*	6493
F10PH15S	6489
D23PG28P	6487
W19SY26P	6484
D3PQ20G	6483
D3VP13L	6482
I16VD23R	6479
D3NI21R	6478
D3GY27R	6476
I16PY26P	6473
D23RG28R	6471
A7RW19L	6466
F10AH17P	6462
P13GD23R	6459
N11PH17T	6450
I6PI16R	6448
I6RN11P	6444
S5RY26P	6443
G4PN11G	6443
G4VD18P	6441
A7GR12G	6440
P13GS24P	6439
D3PI21L	6436
F10TH17P	6434
G2PW19L	6431
M22PY26G	6425
I6RW19R	6425
R12GG28P	6422
G4PD23V	6421
Y26N	6417
I6Q	6411
Y9TD18P	6410
I6GI16P	6404
D18TM22P	6403
G4PD18T	6402
S5VM22P	6400
F10VW19G	6398
D3GW19A	6396
I6RM22G	6395
I6WI21P	6394
M14SD23R	6392
P13HI21P	6390
M14RG28R	6386
P13SD23G	6386
D18ED23R	6383
D3PY27R	6382
M14RI21R	6381
D3PG25S	6380
I6AD23A	6377
P13AM22P	6377
G2PD18T	6376
H15PG28P	6369
D3PF10G	6367
M14RS24P	6361
Y9PM14V	6354
I6AD23G	6344
D18SY26G	6340
F10LI16L	6337
D23LG28P	6336
F10PM14R	6334
G2RH17R	6334
G2PQ20P	6330
N11PW19E	6324
G4SH17P	6322
F10GD23G	6321
H17PG28V	6316
P13RD23R	6308
G2PM14P	6306
M14GY27R	6302
R12PD18R	6300
D3GP13A	6295
I6GD18S	6295
D3GY9A	6281
F10LH15P	6281
D3GG25A	6280
A7RD23V	6274
Y9PH17T	6274
N11AD23R	6274
N11PI21V	6272
G4PI16L	6270
F10SD18R	6267
A7GQ20L	6265
I6RI16R	6263
D18GY26G	6260
G4VD23R	6257
M14RW19P	6257
G2PH17T	6256
Y9LH15R	6253
G4PQ20T	6250
I6GD18A	6250
P13LD23P	6243
D3EY9P	6242
N11PI16H	6242
I6PN11P	6240
G2PQ20S	6232
D3VY9L	6228
S5TY26G	6226
I6GI16L	6221
D3PG28P	6217
D3PI21A	6212
D18PY26A	6210
D3GF10A	6201
I6PW19G	6197
R12GD23G	6197
F10TD23P	6194
D3VA7R	6193
G4PM22S	6190
D3PM22V	6187
D3NY26G	6185
N11PM22V	6183
G4C	6182
I6SD18P	6174
I16TM22P	6173
F10RD23G	6170
H17RS24P	6170
G2RW19P	6169
F10LW19P	6168
S5PY27P	6167
M14TD23R	6166
F10LD23L	6160
I6GI21R	6158
R12AD23R	6157
D18GG28P	6156
G2PH17Q	6154
H15AM22P	6151
W19TY26G	6150
Y9PD18V	6148
M14VM22P	6146
S5PF10G	6145
F10LW19G	6143
Y9TI21P	6140
I6RQ20R	6137
I6AD18G	6136
F10LH15L	6134
G25I	6133
D3PY26A	6132
P13SW19P	6132
I6AM22P	6130
D3NF10V	6124
S5PG28R	6122
G2PI21G	6120
D3PM14T	6115
Y9PI16P	6115
Y9LD18G	6113
R12GY27R	6112
D3TW19P	6109
A7ED23R	6109
N11PG25S	6108
D18RG28P	6105
F10LI21R	6100
Y9LM22P	6099
A7RH17R	6098
A7RD18S	6098
P13LD18P	6096
F10LQ20R	6094
D3PF10T	6091
G4Q	6090
F10AM22P	6090
F10VH17R	6084
G4RM22R	6082
I6H	6081
A7RM22P	6081
R12WM22P	6078
G4PI21R	6078
D18R	6073
H17RG28R	6070
G4RD23R	6069
D3PI21V	6068
P13LI21R	6068
F10PQ20G	6067
S5RN11P	6065
I6GM14G	6063
Y9RD18P	6063
P13LD23R	6061
P13VD23R	6055
D18TD23R	6054
D18SM22P	6046
I6LM22P	6045
D3PG28T	6041
Q20RG28R	6040
F10PI21A	6033
H17P	6031
N11GG28R	6030
P13AD23G	6027
I16Y	6023
F10VH15G	6021
F10SH15R	6018
I6LD23R	6018
S5PG28P	6017
G4PD18A	6010
N11GY26R	6007
D3PM14V	6005
W19GD23R	5998
S5PG25V	5994
R12TD23R	5993
S5GG28V	5990
P13AM22R	5989
N11PH17S	5989
D3VG25L	5986
Y9PH17L	5985
H15GY26P	5981
P13RI21R	5980
I6VD23R	5978
I6GQ20R	5977
G2LD18R	5977
D3PQ20A	5975
I16AY27P	5974
N11PW19K	5973
F10VW19L	5972
M22PG28A	5970
N11PD18W	5965
I6AD23P	5958
R12PH17L	5957
I6AD18P	5952
D3VM22R	5952
D18PG25V	5946
Y9SH17R	5938
G4PM14V	5932
A7GH15R	5930
N11PM22S	5929
G2PI21L	5914
G2TD23G	5913
Y9GI21P	5912
F10VH15P	5911
W19RM22P	5911
H17SS24P	5911
A7GD18R	5910
F10PQ20W	5907
S5RF10S	5902
F10SM14P	5901
W19GY26P	5897
I6GQ20G	5896
P13LM22R	5895
M14SY27P	5891
I6PW19L	5889
Y9PI21V	5888
D18PY26R	5888
I6RM14G	5886
D3PH15S	5884
I6AW19P	5884
G4PM14L	5883
H15PY26G	5879
I6RD23T	5879
D3VG28P	5873
Y9LM14P	5866
D18LY26P	5864
A7RD18G	5862
Y27W	5857
I6WH17P	5854
F10LM14P	5840
R12PQ20L	5840
Y9PI16V	5835
F10PD18Q	5834
G4VI21P	5833
D3GG28A	5829
N11PY26R	5827
N11PI21T	5826
I16SY27P	5820
I6PR12G	5819
F10PH15V	5819
A7GQ20R	5819
P13RI21G	5819
R12PQ20R	5818
R12PG25P	5811
F10PH17V	5809
F10VD18R	5809
G28*	5808
Y9SH17P	5805
S5RF10G	5804
G2PH17S	5802
W19GD23G	5797
G2PI16A	5797
F10LH17L	5789
Y9PD23L	5788
I6PM14P	5787
W19LG25P	5786
D3NW19G	5784
N11PD18E	5784
F10LM14V	5779
G4PP13G	5779
I6PM14G	5779
Y9PM14L	5775
G4VH17P	5772
M14PG28P	5769
I6RI21R	5764
D18RG25P	5762
D3PR12S	5761
S5WF10P	5760
I16GS24P	5758
I6GR12G	5756
P13HM22P	5755
S5EN11P	5741
P13VI21G	5741
D3VS24P	5740
R12PD18T	5734
G2SM22P	5734
S5RP13L	5733
I6GW19P	5732
A7GW19G	5729
P13VI21R	5727
F10VI16V	5725
N11PQ20S	5725
D18PG25R	5725
G2LD18P	5720
I21PY26L	5717
M14RG28V	5716
I6N	5708
I6SD23A	5706
F10VQ20P	5702
I6RW19G	5702
D3PR12H	5697
S5RG25R	5695
F10ID23G	5691
A7GR12P	5687
D18TG28R	5686
H17PY27S	5686
D3TY26P	5684
D23GG28V	5683
I16LY26P	5679
F10SH15G	5677
F10LI16R	5672
M14WM22P	5671
H15RW19P	5671
I6RM14R	5668
D3PR12V	5661
D18SD23R	5661
D18RY26G	5659
H17RG25V	5659
F10SD23S	5658
I6PQ20T	5657
Y9PD18L	5657
F10VQ20L	5656
D3PI21T	5653
F10GD18P	5650
Y9M	5647
I21PY26G	5641
G4PR12S	5640
N11GG28V	5637
N11PH15P	5636
R12PG28R	5635
D3ED23R	5632
I6GW19L	5628
D3PA7E	5620
S5GY9L	5620
Y9PD18A	5619
N11RY26G	5619
S5TF10L	5618
I6RI21A	5618
P13AD23R	5617
H17RG25P	5615
R12GY26S	5615
Y26*	5611
H17PY27R	5610
I16VM22P	5607
P13AS24P	5605
A7PM22P	5604
D3GG25L	5602
I6SI21P	5601
M14GG25V	5600
D3GG28V	5597
D3NY9L	5596
G2TD23S	5593
N11RY26P	5593
H17TY27P	5592
M14GG25E	5591
P13GI21G	5591
Y9PI16A	5588
M14RG28P	5584
S5TR12P	5582
G2D	5579
I6GD23V	5579
G4AD23R	5579
P13SS24P	5577
N11PW19H	5576
D3PI16T	5574
G4PM22A	5572
H15RG25L	5572
N11PI21S	5571
I16RG28R	5570
F10SI16R	5570
D3RF10P	5569
R12PG25R	5569
I6GM22G	5566
P13QD23R	5565
G4PH15S	5564
M14PY26G	5562
G2PI16R	5562
D18AD23R	5545
D3VF10V	5544
S5PY26G	5534
I6D	5532
D3AA7R	5532
P13SI21R	5530
D3PY27T	5529
D3PY9V	5527
Y9E	5526
Y9PI16L	5526
Y9SM22P	5521
S5GY9G	5519
I6PM22T	5516
F10VW19P	5516
D23AG28R	5516
I6SH17P	5514
I6RD18S	5513
A7LM22P	5510
H17TG28R	5509
G2PW19A	5506
D3GH15P	5506
F10LD18L	5506
R12GG25R	5499
F10VD18S	5498
G2RD18R	5498
N11PD23H	5495
G2PN11R	5494
S5PW19P	5487
D3NS24P	5485
G4PD23E	5484
F10SD23R	5482
G2RD23V	5480
I16RS24P	5480
F10PW19V	5479
G2VD23S	5478
F10SD18G	5475
F10VH15L	5475
S5GG28P	5473
G4WD23G	5467
I6GD23L	5467
Y9SD18P	5464
D23GG28R	5463
F10AH15R	5462
G2RI16G	5460
M14GY27S	5456
I21PY26A	5449
D3GY26S	5446
D3YM22P	5445
F10LM22R	5442
F10PM22A	5441
G2PN11T	5441
I6PM22R	5440
S5GS24R	5440
M14GY26A	5439
F10LI21A	5436
H17TY26G	5433
I16RY26G	5432
I6GM14P	5431
S5TW19P	5430
Y27*	5428
M22PY26P	5424
P13ED23P	5421
S5WM22P	5421
P13WD23R	5421
D3VF10H	5420
F10VW19V	5420
P13LS24P	5419
A7GH15L	5418
N11PG28C	5417
N11PQ20H	5416
D3GY9T	5416
G4RD23A	5413
M14RY27R	5411
D3GD23G	5409
R12PD18A	5408
G2WH17P	5406
I6PQ20P	5402
D23PY27P	5399
D18RS24P	5398
F10SW19S	5398
D3GG28L	5397
I6GD18T	5395
R12EI21P	5387
F10PI21S	5384
P13AI21G	5383
N11RG28P	5382
I6PW19T	5380
G4RH17R	5380
D3GP13H	5379
M14LS24P	5379
G4PH15A	5376
H15PG25L	5376
R12GG25P	5375
M22PG28P	5373
Y9LD23R	5373
I6PW19P	5372
Y9PQ20A	5370
G4RN11G	5369
H15PS24R	5366
G28M	5362
R12PI21T	5362
P13LM22G	5358
H15PG25P	5358
S5AN11P	5358
Y9GD18P	5357
D3PY9T	5356
A7RI16R	5354
H17PD23G	5352
S5VY27P	5351
D3NY27P	5349
D3PG28S	5347
F10LW19S	5347
D3HY9P	5346
G4PI16V	5345
M14LY26G	5345
R12PH17R	5341
A7GM14P	5339
S5PF10R	5339
P13GM22R	5338
N11WM22P	5337
D23RG28A	5337
I16RY27P	5337
H15RG25P	5337
M14PD23P	5336
Y9GD23L	5334
N11PY26S	5334
S5EF10P	5332
G2RI16V	5329
D3GP13V	5326
S5PF10A	5325
F10LI21G	5321
A7GW19L	5315
D18PG25P	5314
Y9SH15R	5314
D3PQ20W	5310
S5WD23R	5308
Y9PH15Q	5307
I6GW19T	5306
I6PQ20R	5305
G4TM22P	5295
G2PM14T	5294
H17LS24P	5293
M14RG25R	5292
D18RY27P	5292
H17PY26T	5291
H15WM22P	5288
P13VW19G	5288
F10LQ20V	5286
G2PM14L	5285
M14GG28R	5282
F10PQ20A	5282
I6PD23T	5280
P13TI21R	5278
S5AD23R	5278
P13RW19P	5277
P13SI21G	5275
R12GY26A	5273
M14LY27R	5269
D3PN11E	5265
M14RY27P	5260
D23GY27P	5258
G2RM22A	5258
F10PQ20H	5257
D3PR12L	5255
G4AH17P	5253
Y9SI21P	5253
I6PH15R	5251
D18PY27R	5249
F10VW19A	5248
F10TH17R	5246
G2PH17L	5246
D3NG28R	5242
R12HM22P	5242
H17PY26A	5239
G4RW19R	5239
D3VY26G	5235
M14LG25P	5234
D3VG28R	5234
A7GW19A	5227
N11EM22P	5226
A7*	5223
F10LW19T	5222
A7K	5221
G4AM22P	5219
I16VY27P	5216
P13TW19P	5216
G4RQ20R	5216
H15TM22P	5214
F10VD23S	5214
I21Y	5212
Y9LD18P	5211
H15RG25R	5209
S5GG25R	5208
R12TY26P	5208
D3PQ20V	5206
I6SM22P	5203
D3EF10P	5202
Y9GI16G	5201
G28H	5197
S5PG25L	5193
G2PP13G	5193
D3AW19P	5191
D18GY27P	5191
N11RS24P	5191
D3PI16W	5186
F10LI16P	5184
N11PW19C	5182
I6PR12P	5180
I6RQ20P	5179
D18AS24P	5175
F10LD18S	5174
S5PY9R	5173
D3GA7L	5173
P13TD23P	5170
F10PH17Q	5166
R12PS24G	5164
S5LF10L	5164
M14PW19P	5159
H17RG28P	5158
P13RW19G	5158
N11PW19*	5154
A7RI16G	5153
M14EM22P	5151
R12QM22P	5151
I6GD18G	5150
N11PH17A	5148
M14AG28P	5145
D3SM22P	5144
G4TN11P	5144
F10AD23R	5142
F10VI16R	5141
G2VD23G	5137
I6RI16L	5137
P13TD23S	5135
F10VW19S	5135
G2RD18S	5131
Y9RH17R	5130
D3PD18C	5129
G4PH15G	5128
F10VI16A	5127
H15LG28R	5127
G4PW19C	5126
G2LQ20R	5124
D3RR12P	5123
G2LD23L	5123
I6RD23V	5120
Y9RD23V	5119
S5RM22R	5119
D3EY26P	5114
I16GG25V	5109
R12GG28E	5102
G2VD18P	5095
G2F	5094
W19GY27P	5094
Y9PQ20W	5090
G2WR12G	5089
F10LH17A	5089
G4PM22T	5088
M14QM22P	5086
F10LD18G	5082
G2LH17R	5073
W19PY26G	5072
M14PM22E	5068
M14PG25R	5068
D3GY9V	5067
F10PM14T	5066
D18SS24P	5063
F10LD23S	5063
G2RW19G	5058
G2PM22G	5054
D3NP13T	5054
G2PQ20R	5054
A7GD23S	5052
F10PM14W	5051
D3AI21R	5050
S5KM22P	5049
S5EY9P	5045
A7RM14G	5044
M14GS24P	5043
D18PY27S	5043
G2LM22P	5043
D3GY27T	5041
F10LM22G	5041
M14GI21R	5039
F10LM14G	5038
F10AD18P	5035
S5VY26P	5033
R12PW19A	5033
A7GI21G	5033
D3GG25T	5032
G2TD23R	5030
F10VH17T	5030
P13RY27P	5030
S5GY27R	5027
G2PN11A	5025
A7RH15R	5025
M14PG28R	5023
Y9GD23P	5019
F10AQ20L	5018
Y27K	5015
Y9RH17V	5013
R12SG28V	5009
D3PA7T	5008
F10PM22L	5007
A7RD23S	5007
G4RD18R	5000
D3VP13T	4998
D3NS24R	4996
I6RH17G	4996
M14RG28W	4994
A7ED23P	4993
I6GI16S	4993
I6SH17R	4991
I6GI16V	4990
G4RD18G	4990
G2PM14S	4989
F10VH17L	4983
F10N	4981
Y9LD18R	4979
S5VN11P	4975
N11PG25T	4972
G2PN11V	4971
D3PH15Q	4969
I6AM22R	4969
D3PA7V	4967
A7GD18G	4967
I6C	4965
R12PG25V	4964
D3VY9G	4960
Q20PY27P	4960
D3PW19*	4957
Y9GW19T	4957
P13TD18P	4957
Y9LQ20P	4956
F10PQ20V	4955
G2PI16S	4955
G4PN11R	4955
S5TY27P	4953
P13LI21S	4952
D18GS24P	4951
I6GN11P	4948
F10LW19V	4948
D3AA7G	4947
F10II21P	4941
W19GD23P	4940
G4PN11T	4940
F10VQ20R	4932
D3GW19L	4932
G2PI21S	4931
S5RY26A	4929
H15SD23R	4929
P13TG28R	4928
F10VD18G	4925
R12SY26P	4924
I6PD18R	4922
I16GY27R	4918
I6RN11R	4917
G4PH17Q	4916
S5CD23R	4916
N11GY27T	4914
Y9LH15P	4914
Y9AH17R	4911
D3NR12G	4910
A7RQ20G	4909
I16VY26P	4908
S5TG28R	4906
G2PQ20V	4905
W19V	4903
P13SD18P	4903
M14RG28T	4901
Q20PY26P	4898
Y9SD23A	4897
H17TS24P	4895
M14LY27P	4894
G4RH15P	4889
R12PY26R	4889
G2TD18P	4888
F10PI16A	4884
I6RQ20G	4883
I6RD18L	4882
Y27C	4881
I6AQ20P	4881
R12TY27P	4879
N11PD23E	4878
P13GY26P	4878
F10PH15T	4877
H17WM22P	4876
Y9PH15A	4876
A7RN11G	4870
R12PG25L	4868
F10HD23G	4865
G2N	4864
G4PI21A	4864
S5GG25P	4864
P13SY26P	4862
G4RW19T	4861
N11RY27P	4858
F10SI16G	4858
A7GW19S	4857
R12PG25A	4854
A7RD18L	4849
Y26Q	4848
A7GM22R	4848
G4PI21S	4847
F10RI21P	4846
F10SQ20G	4844
D3VY9S	4844
I21RY27P	4844
H17SY26G	4843
D18GG28R	4843
M22PY27R	4841
I16GY26G	4841
S5RG28P	4841
I6RD18T	4841
Y9PM22G	4840
S5VY9P	4838
H15R	4838
Y9GQ20P	4836
A7RM14W	4835
G4SN11P	4835
N11RI21R	4835
W19SY27P	4835
R12PD18*	4833
G2RM14G	4833
I16PY27P	4829
G2AM22P	4827
I16HM22P	4824
G2PI21A	4824
D3GR12T	4823
F10VD23T	4822
P13RY26P	4819
M22RG28R	4817
I6PD23A	4816
H17R	4815
P13GD23T	4814
W19LY27P	4813
F10PW19M	4810
M14WD23R	4809
G4RI21T	4805
S5LF10V	4804
G2PN11S	4804
P13LY26P	4799
G4PH17A	4798
D3GH15L	4798
D3VY9V	4797
N11PY26T	4797
P13LY27P	4796
G2PD18V	4790
D3PS24A	4789
F10VD18L	4787
D18AG28R	4786
D3VY9R	4786
D18VY26G	4784
D18VD23R	4783
D3PH15A	4782
G2RD23T	4781
I6L	4780
F10PM14A	4780
Y27I	4777
D3RR12G	4776
D23AG28P	4776
I6AW19G	4775
D3PF10Y	4772
I16RY26P	4769
R12VD23R	4768
G4PP13S	4765
M14RG25V	4764
S5AF10L	4763
H17PG28T	4760
H15PG25R	4759
Y9PM22T	4756
N11TG28P	4754
Y9PH17V	4753
G2VR12G	4753
I6SD23R	4753
D3GF10H	4752
Y9GM14P	4752
R12PM22L	4752
G4VN11P	4747
D3PM14E	4746
I6PD18L	4745
Y9GW19L	4743
A7SD23R	4741
D23PY27S	4741
N11PS24T	4739
Y9PM14A	4738
G4PI16A	4738
F10GW19P	4737
D23LG28R	4736
A7LM14P	4735
D3PI21H	4733
M14GG28P	4733
D3PG25T	4728
N11PD18H	4727
I6GM22A	4727
G4RI21R	4727
N11PG25A	4726
Y9LW19V	4723
F10RD23R	4722
F10PM22V	4721
D3PP13C	4720
Y9VH17P	4720
F10GD18R	4716
H15LG28V	4716
G2PI16T	4712
D23PG28V	4712
S5GY9A	4711
M14PD23S	4711
G2RW19T	4711
S5MF10P	4710
W19RG28R	4708
I6GH17G	4705
D3PD23H	4704
G2PH17A	4704
Y9GH17R	4701
G4TH17P	4699
D3NA7R	4698
D3VY27R	4698
D3GF10T	4696
I6RI16S	4692
D18LM22P	4689
P13SM22R	4689
D3PH17V	4684
D3VY27G	4680
G2LD18G	4679
N11PS24L	4678
M14GY26S	4677
Y9RD23R	4676
S5EM22P	4675
G2TI21P	4674
Y9GH15P	4674
G4RD18T	4674
D3N	4671
D3GW19K	4670
G2PI16P	4668
N11AY27P	4666
G4RW19V	4665
Y9RW19G	4665
F10PH15Q	4664
R12PY27R	4664
H15VD23R	4663
A7LW19R	4662
[truncated: 264,275+ more rows]

## Sheet: PostIPTG3hour10uMIPTG
Mutation	Mutation count
M22P	718834
D23R	508262
D3P	224505
W19*	177667
N11P	120002
M14*	115463
D18*	109684
Q20*	101451
P13*	98324
I16*	91435
N11*	75702
H17*	64939
F10P	63284
R12*	61762
H15*	58212
G4P	56408
S5*	55337
Y9P	51594
D23*	51184
M22*	44307
Y26P	43901
G28R	43729
Y27P	42982
D23K	40442
Y26G	39273
G2P	37167
I6G	36985
F10L	34721
I6R	33686
D3PM22P	33290
F10V	33211
A7R	32517
N11PM22P	32318
W19P	32095
S24P	31397
G28P	31395
G28V	30101
I21*	29262
G25P	29089
H15PM22P	28136
WT	28114
I6P	27900
F10S	27693
G2R	27502
G25V	26769
D3PN11P	26517
R12GM22P	26411
N11PD23R	25134
D3GM22P	24621
Y26R	23970
R12P	23885
Y9L	23743
G4R	23693
D3PR12G	23317
H15RM22P	23148
S5PF10P	22603
D3PY9P	22530
D3PQ20P	22233
Y9R	22214
D3GN11P	21922
Y27R	21686
D3PI21P	21536
M14GM22P	21520
G25L	21512
F10PD23G	21223
D3GY9P	21113
F10PM22P	20870
G25R	20728
D3PR12P	20547
H17PM22P	20466
Y27L	20349
R12PM22P	20291
D3PD23R	20239
F10PH17P	20000
M14RM22P	19767
F10PI21P	19709
D3PF10P	19537
D3PH17P	19522
M14PM22P	19519
G28L	19504
Y9S	19475
F10PD23P	19263
D3GF10P	19245
D3GD23R	19229
R12GD23R	19201
H15LM22P	19189
D3PN11G	19109
Y27S	19087
F10A	19011
G4PD23P	18917
D3PM14P	18771
D3NM22P	18697
G28T	18486
G28W	18348
S5PM22P	18292
S5GM22P	18207
N11GM22P	18181
N11PI21P	17971
G2V	17940
I6A	17821
H17PD23R	17711
H15PD23R	17689
G4PH17P	17613
G4PD23G	17508
D3PD18P	17501
Y26A	17493
S5RM22P	17380
G2PD23G	17357
Y9G	17341
N11PW19G	17221
Y9PI21P	16968
Y9A	16962
N11GD23R	16885
D18PM22P	16765
N11PW19P	16744
I6S	16722
Y26S	16692
Y27A	16535
N11PM22R	16496
Y9T	16316
D3NN11P	16226
F10G	16170
S5GF10P	16060
F10PD23R	15992
D3PM22R	15916
N11PW19R	15852
Y9PM22P	15728
Y27T	15706
G2L	15650
H15GM22P	15631
Y26V	15595
P13RM22P	15554
G28E	15527
Y9PD18P	15510
N11PD18R	15223
G4V	15070
G2PD23P	15008
S5TM22P	14957
G2PI21P	14925
A7E	14913
D3PI21R	14824
D23N	14741
N11PI21R	14638
I6GD23P	14576
G4T	14399
D3PY27P	14338
D3VM22P	14317
D3PW19R	14281
F10PD18P	14245
R12PD23R	14231
Y9PH17P	14180
D3VD23R	14171
M14PD23R	14158
D3ND23R	14134
D3GY26G	13996
G4PI21P	13977
D18PD23R	13852
F10R	13802
D3TM22P	13636
I6RH17P	13580
D3VF10P	13561
Y26E	13551
H15RY26P	13526
S5RD23R	13490
N11PI21G	13476
F10T	13474
D3PM14G	13462
Y26T	13440
G2W	13433
D3PA7G	13407
D3PW19G	13402
D3PY26P	13293
G2PD18P	13284
Y27G	13272
N11RM22P	13263
F10LI21P	13250
F10PI16G	13190
D3PH15P	13171
I6GM22P	13150
F10PW19R	13120
G4PD18P	13056
G4PW19G	13040
G4PR12P	13038
N11PS24P	12904
S5GY9P	12871
D3GR12P	12813
Y9PD23P	12799
D3PH15L	12734
I16GM22P	12706
F10PW19S	12683
D3PP13G	12675
G2PM22P	12664
D3PW19P	12640
H15RD23R	12632
I6GH17P	12604
F10PD23A	12589
D3PH17R	12573
F10VH17P	12567
S5GD23R	12502
Y9V	12478
H15LD23R	12469
F10PH15R	12467
N11PW19S	12426
F10PM14G	12391
H17RM22P	12383
G4PD18R	12369
F10LD23P	12357
D3GY27P	12349
S5PF10V	12345
S5RF10P	12334
R12Y	12275
D3GA7R	12273
D3PH15R	12253
I6RD23G	12230
G4PR12G	12206
Y27V	12188
I6RI21P	12171
I6RD23P	12120
Y9PW19P	12101
G2PD18R	12071
D3PY26G	12070
Y9PD18G	12004
G2PH17P	11975
D3GY26P	11973
Y9PD23G	11953
D3PQ20L	11925
N11PD18G	11921
N11AM22P	11795
I6RM22P	11769
D3PF10V	11768
D3GF10L	11752
I6PD23G	11748
G4RD23P	11737
D3GW19P	11698
Y9H	11663
G4PD23R	11594
G4PM22P	11579
S5PD23R	11570
A7RD23G	11560
I6GD18P	11554
D3VN11P	11535
D3PS24P	11533
F10I	11521
F10VD23P	11513
I6GD23R	11511
M14RD23R	11508
F10LD23G	11420
R12AM22P	11413
H17PY26P	11373
Y9PD23R	11333
D3GF10V	11326
F10PQ20R	11318
D18GM22P	11296
G4PH15R	11295
H15PS24P	11253
H17RD23R	11248
R12PI21R	11237
F10PD23V	11221
D23Y	11219
Y9PD18R	11206
F10PW19G	11170
D18RM22P	11139
D3PF10L	11138
F10PH17T	11120
D3GA7G	11107
Y26L	11085
M14GY26P	11068
D3GY9G	11046
N11TM22P	10972
F10VM22P	10963
G2PR12P	10949
S5RY9P	10944
Y9PH17R	10918
S5TF10P	10907
Y9Q	10906
D3GS24P	10904
G2PW19R	10887
D3VY9P	10867
G2T	10844
G25E	10817
N11PM22G	10811
D3PQ20R	10795
R12GI21R	10792
Y9W	10732
H17QM22P	10732
S5GY26P	10689
S5PY9P	10665
I6PH17P	10660
F10PD23S	10650
R12GS24P	10635
D3PM14R	10595
I16SM22P	10587
D3GY9S	10586
G2H	10576
D3PD23P	10575
G28Q	10564
G4RM22P	10548
I6PD18P	10530
F10PD23T	10491
D3GI21R	10476
F10SH17P	10413
M14AM22P	10412
M14GD23R	10404
D3PP13L	10398
D3PW19L	10359
Y9PH15R	10302
F10PH17R	10297
F10LM22P	10292
D18PY26P	10292
G2PN11G	10290
H15PY26P	10286
D3PP13R	10277
G4PQ20L	10261
F10VI21P	10260
I6RW19P	10237
H17AM22P	10237
I16PM22P	10231
H17PY27P	10230
F10PQ20P	10226
Y27Q	10224
F10PH15L	10224
A7GI21P	10223
W19G	10184
I6PM22P	10148
F10SM22P	10137
Y9RD23P	10116
F10PD18G	10115
Y9PM14G	10109
A7GM22P	10091
Y9PW19G	10059
I16RM22P	10047
G4PI16G	10032
G4PW19R	10021
F10PQ20L	10017
G4PH17R	9996
D3PW19S	9970
G25W	9969
A7RH17P	9915
H17PY26G	9871
F10H	9849
D23G	9846
I21PY26P	9843
F10PW19T	9832
D3AM22P	9826
G4PM14P	9799
F10PD18V	9778
N11PY27P	9777
R12GY26P	9775
F10PI16V	9762
Y9PW19S	9761
G4PD23A	9729
D3PH17L	9719
H15VM22P	9718
G4PM22R	9708
D3HM22P	9690
D3PM14L	9676
R12LM22P	9675
M22PG28C	9668
I6GI21P	9663
F10PH15P	9659
M14LM22P	9655
D3PA7R	9646
R12GG28V	9637
G4PM14G	9617
G2PD23R	9613
F10VD18P	9601
D3PP13S	9594
Y9PI16R	9584
H17LM22P	9582
R12TM22P	9574
R12GG28R	9573
S5GF10L	9566
N11SM22P	9548
Y9PH15P	9511
A7RI21P	9501
R12PD23P	9484
N11PD18L	9444
D3PP13A	9438
S5AM22P	9425
F10LW19R	9425
Y9PM14R	9415
F10PW19L	9410
F10PD18R	9398
A7RD23P	9398
F10LI16G	9377
G4PD18G	9372
H17TM22P	9353
D3GF10S	9349
D3PI16R	9344
Y9PI21G	9331
F10PM22R	9326
G2PH15R	9320
D3PN11T	9305
A7RM14P	9301
G2E	9299
R12SD23R	9290
H15SM22P	9289
H15PY27P	9283
G2PD18A	9277
H17PG25R	9274
Y9PD23S	9273
I6RD18P	9266
S5GS24P	9250
Y9SD23G	9246
P13LI21P	9245
P13LM22P	9244
H17LD23R	9242
D3AD23R	9242
D3PI21G	9221
N11LM22P	9219
N11RD23R	9199
D3NY9P	9198
G4PN11P	9195
N11PG28P	9192
D3PY9G	9176
F10VD23R	9176
W19R	9160
M14TM22P	9147
A7GD23R	9141
G4PD23S	9130
G2PM22R	9124
R12GY26G	9097
S5TD23R	9094
I6GH17R	9077
F10PI21G	9075
N11PW19A	9075
D18PY27P	9057
Y9PD23T	9056
D3PP13T	9040
F10SI21P	9035
D3PR12T	9024
D3PD23T	9018
F10PH17S	9016
G4PI21G	8992
G2PR12G	8978
D3PD18R	8961
G2RD18P	8961
S5PF10L	8942
Y9PW19L	8941
H15RY27P	8939
G4PH15P	8925
R12PY26G	8923
D3EM22P	8920
Y9LH17P	8909
Y9PH15G	8894
F10PD18L	8879
D3GM22R	8869
F10PH17L	8867
H15RG28R	8857
R12PY27P	8829
D3GG28R	8812
H17SM22P	8804
Y9RD23G	8802
P13GM22P	8800
Y9PW19V	8793
Y9LD23G	8790
I6GD23G	8787
D3VF10L	8782
F10LH17P	8771
F10PI16L	8766
D3PG28R	8755
N11GW19P	8726
D3HD23R	8721
F10SD23P	8713
F10PD18S	8711
G4L	8706
G4PW19L	8704
M14PG25P	8684
D18EM22P	8676
F10PW19P	8670
N11PM22E	8669
Y9PD23A	8668
N11PG28R	8661
M14PI21R	8654
Y9PD18S	8651
D3TN11P	8637
F10PI21R	8631
G2PD23A	8628
S5GY26G	8621
D23RG28C	8620
D23PG28R	8616
R12SM22P	8615
D3PY26R	8609
M22PG28R	8605
G2RR12G	8602
G4PD23L	8598
H15RS24P	8585
Y27E	8570
I6T	8565
Y9PQ20R	8561
D3PS24R	8537
P13SM22P	8536
D3PY9L	8515
N11GY26P	8513
Y9PQ20L	8493
G2PD23L	8477
F10PH15G	8474
G2RI21P	8459
G2PI21R	8456
H17PS24P	8452
F10PD23L	8452
I6RD23R	8451
F10PD18T	8439
R12PY26P	8428
G4PQ20P	8406
D3PW19T	8396
Y9PQ20P	8395
G2RD23R	8395
F10PD18A	8378
G2PW19G	8374
H17RY26G	8365
N11PY26P	8357
D3GG28P	8352
F10PW19A	8349
Y9PI16G	8347
D3PD18S	8345
G4PD18S	8335
G2PI16G	8334
P13TM22P	8305
I6GQ20P	8294
G2PH17R	8292
G2PD23S	8280
H17RY26P	8278
G4PI21L	8275
D3PN11A	8274
H17RY27P	8273
Y9LD23P	8260
G2RM22P	8258
S5GG28R	8248
I6GI21G	8243
D3VY26P	8232
D18RD23R	8230
Y9PM22R	8209
A7GI21R	8188
F10PI21V	8163
Y9PW19T	8150
F10VD23V	8139
G4PH17L	8136
D3PQ20T	8131
R12PW19P	8128
N11PY26G	8122
D3PM22G	8110
D3GY9L	8108
I6RD18R	8101
G4PI16R	8093
D3NY26P	8088
D3PW19V	8078
G4PQ20G	8078
D3PY9S	8074
I6GW19G	8072
Y9PW19A	8063
I16AM22P	8055
H15QM22P	8052
A7VD23R	8031
I6GD23A	8026
G2Y	8018
P13TD23R	8006
G2PH15L	8002
F10LD23R	7998
S5RF10V	7979
D3VY27P	7978
D3GY9R	7978
Y9PQ20V	7974
G2PD23V	7972
I6GW19R	7959
G2RD23G	7958
H17GM22P	7941
D3PW19A	7933
G4RD18P	7932
G4PW19T	7929
H17PG25P	7914
I21R	7899
Y27H	7898
I6GD18L	7896
D3PD18L	7893
I6RR12P	7887
I6PD23R	7887
I16GY27P	7885
D3AF10P	7874
G4RI21P	7874
G4RH17P	7869
A7RD18R	7865
Y9PD18T	7856
D3PG25V	7855
D3PI16P	7854
D23RG28P	7851
R12VM22P	7845
D3NF10P	7829
G4PW19V	7828
H17PG25V	7827
N11VM22P	7814
S5GY9R	7810
N11PH17P	7801
P13VM22P	7785
R12GG25V	7779
D3PG28A	7768
F10PM22G	7765
M22PY27P	7756
S5LD23R	7753
I6RD23A	7752
F10LD18P	7750
D3PG25P	7740
D3PF10S	7736
I6GD18R	7733
F10VI16G	7732
Y9GD23G	7721
Y9PH17S	7716
A7RI21R	7715
F10SD23L	7713
D3GY26A	7709
G2M	7707
P13RM22R	7687
G4W	7676
G2PW19T	7676
G4PD18L	7676
D3PH17T	7674
D3GG25V	7668
F10VD23A	7665
G2PW19S	7665
Y9PI21R	7661
D3PP13V	7657
I6PD18S	7647
D18PS24P	7642
R12GY27P	7631
G4PD18V	7630
P13TD23G	7630
I16GY26P	7626
H15PG25V	7623
G2PI16L	7623
F10LH17R	7617
Y9PD23V	7609
R12PD18L	7596
S5GY27P	7595
F10LH15R	7592
D3PD18V	7590
H17PG28R	7586
P13GD23G	7582
G25*	7572
M14SM22P	7564
A7GW19R	7544
I6RI21G	7542
D3PD18A	7540
D3TF10P	7534
F10D	7524
G2RD18G	7509
D23GG28P	7499
G2PM14R	7484
D3PN11R	7478
F10VW19R	7476
I6RH17L	7471
G4PM22G	7464
D3VA7G	7459
F10LQ20P	7459
D18PG28P	7449
G2PH15P	7447
I6RR12G	7441
S5PG28V	7437
I6AH17P	7436
G4PH17T	7436
H17TD23R	7434
M14RY26P	7431
G4PM14R	7431
D18PY26G	7417
F10PI16P	7412
S5AF10P	7412
N11PY27R	7408
N11GI21R	7404
F10SH17R	7403
F10GH17P	7385
G4VD23G	7382
H17PS24R	7380
I6RM14P	7374
I16LM22P	7373
M14GY27P	7363
G2RH15R	7350
G2PW19P	7347
Y9GM22P	7327
D3PD18G	7314
D3PG28P	7314
Y9PW19R	7313
S24*	7305
F10PI21L	7304
G2PM14G	7297
G2PW19V	7293
I6M	7290
S24K	7288
S5AY9P	7278
H17PG25L	7276
S5RY27P	7268
S5VF10P	7268
I6PI16G	7267
I6GQ20L	7253
F10VH15R	7251
G2PD23T	7247
G4PH17S	7244
H17PG28P	7242
A7RW19R	7233
H15RY26G	7224
I6PI21R	7224
G4PI16S	7220
G2PD18S	7211
M14PY27R	7200
S5TY9P	7194
I6GI16G	7190
Y9PM14P	7183
D3TD23R	7176
N11PG25P	7176
F10VD23G	7175
F10VQ20G	7160
G2RD23P	7140
G4PI16P	7133
Y9RI21P	7124
Y9PM22L	7112
F10PI16S	7106
M14P	7096
Y9RD23A	7096
F10PM14P	7092
F10PM14V	7086
R12GY26R	7081
G2RH17P	7077
S5LM22P	7068
S5PF10S	7067
N11PG25V	7066
Y9PH17A	7064
I21PG28R	7059
I6PI21P	7055
M22T	7052
M14GY26G	7045
D3PN11S	7045
F10LD23A	7040
D3PS24G	7039
N11GS24P	7037
F10PM22S	7030
G2Q	7028
G4PM22L	7024
G2PN11P	7020
F10SH15P	7018
S5PY26R	7016
D3PW19Q	7009
N11GY26G	7008
G2RR12P	7008
D3GG25R	7006
P13AM22P	6992
D3PG25A	6990
D3PM14W	6987
Y9LW19R	6987
I6E	6985
S5RF10L	6980
A7RQ20R	6980
G2RH15P	6979
G2PQ20T	6978
D3PG25R	6975
P13GI21R	6974
D3NW19P	6966
I6VM22P	6960
D18PG28R	6956
H17PG28V	6955
D3PY9A	6953
F10PH17G	6951
H15QD23R	6949
Y9GD18R	6949
D3PG25L	6945
M14LD23R	6939
D3PY9R	6938
G4PW19S	6923
D3PG28V	6921
H15AM22P	6921
S5RY26G	6921
G2LH17P	6921
H17AD23R	6898
S5PY26P	6893
Y9GD23R	6884
P13SD23R	6879
I6PD23P	6869
G4PH17V	6864
S5VM22P	6861
A7RD23R	6856
G2PD18G	6855
G2PH15G	6849
I6RD23S	6842
F10PH17A	6840
D3PI21S	6838
F10C	6834
H15PG28P	6827
D23PG28P	6826
F10PQ20T	6826
I6GR12P	6817
S5PS24P	6812
M14RY26G	6809
P13LI21G	6809
G2PI16V	6807
F10PI16R	6804
I6GW19V	6799
D18RY26P	6799
H15LG25P	6791
F10VI21L	6790
D3VG25P	6788
Y9RH17P	6788
G2PW19L	6784
I6SD23P	6782
Y9GQ20L	6782
Y9SD23P	6777
S5AY26P	6773
G2LD23P	6761
R12LD23R	6758
D3PR12W	6757
G4PQ20R	6757
S5TF10V	6752
D3HF10P	6744
I21PG25V	6743
A7RW19L	6743
I6AM22P	6742
Y26D	6741
D3PM22T	6740
S5GF10S	6739
I6PH15P	6737
N11GY27P	6732
D3PI16G	6731
Y9RW19P	6731
G4PD23T	6730
G2PM22A	6724
I6PH17R	6724
H17QD23R	6723
F10VI21G	6717
S5GF10V	6714
G4E	6680
D3AY9P	6671
G4PW19P	6671
F10VI21R	6654
D3GY9A	6649
I6GH17L	6646
F10SD18P	6646
N11PG28A	6645
F10PI21T	6639
I6RH15R	6636
N11PI16R	6627
G4RR12G	6618
D23RG28R	6613
G2PQ20G	6610
A7RD18P	6603
D3GY27R	6601
S5PG25P	6596
G4PP13R	6594
A7RD23A	6592
S5PG28R	6591
H15RG28P	6586
D3PR12A	6583
P13VY26P	6581
D18LD23R	6576
M14RG28R	6571
R12PS24R	6571
D3AN11P	6568
Y9PH15L	6566
D3PN11V	6562
I6SD18P	6558
I6RI16G	6555
N11PI16G	6550
F10PH15S	6550
A7GH17P	6548
F10SD18R	6544
I6PI16R	6543
Y9GH17P	6541
D3PD18T	6540
D3PN11L	6537
I6RI16R	6527
M14GG25R	6524
M14WY26P	6521
F10PQ20G	6521
F10TD23P	6506
Y9C	6504
M14GY27R	6501
G2LD23R	6473
M14PY27P	6470
I6PD18G	6466
G25K	6465
D18RG28P	6465
P13TM22R	6464
S5TY26P	6462
P13GD23R	6461
I6RD18G	6454
I6GW19S	6453
R12GG28P	6448
G2PQ20L	6448
M14PG28P	6440
I6RH17T	6436
G2RN11P	6434
F10VW19G	6431
N11PD18V	6427
Y9LI21P	6422
D23RS24I	6419
F10TH17P	6419
I6GD18S	6408
F10LD18R	6404
D3PF10G	6400
R12PY26A	6400
I6Q	6394
F10PM14R	6393
M22PY26G	6390
M14VM22P	6384
I21G	6377
I16PY26P	6373
M14RY26R	6372
D3PF10T	6368
D3PY27R	6368
Y9PH17T	6364
H17RG28R	6360
H15LS24P	6358
I16TM22P	6354
G4RM14G	6354
G4PH15L	6352
D3NA7G	6347
Y9PI16V	6342
D23AG28R	6330
N11PD18P	6321
D3GS24R	6319
D23P	6316
R12GY27R	6312
Y9*	6308
G4VD18P	6306
I6GQ20R	6304
H15LY26P	6299
I6RH17R	6296
G4PQ20T	6294
F10LI16L	6294
D3PD23W	6287
G4PN11G	6282
Y9PI16S	6278
G2PH17T	6274
Y26C	6272
A7GW19P	6271
S5PY27P	6269
Y9PH17L	6269
R12AD23R	6264
F10AH17P	6264
M14PY26P	6263
D3GF10A	6261
I6RM22G	6261
M14VY26P	6249
G4PD18T	6249
D18PY26R	6245
D3PI16S	6244
D3PQ20S	6242
D3EY9P	6235
N11GG28R	6234
G2PD18T	6233
N11PW19K	6232
G4PI21R	6232
A7GM22G	6226
I6GQ20G	6222
R12AY26P	6218
Y9RQ20P	6208
I6LM22P	6207
I6AD23A	6200
D3VG28P	6196
F10GD23G	6192
I6AD18G	6186
W19SY26P	6184
A7RD23V	6182
A7RD18S	6181
D3PM22S	6180
G2PI21L	6178
I6RN11P	6176
Y9PM14V	6172
M14PS24P	6170
N11PD18A	6170
N11PY26A	6169
D18GG28P	6167
G2PD18L	6160
I6RD23T	6159
I6PW19T	6157
S5PG28P	6154
A7RM22P	6153
D3PH15G	6152
G2PM14P	6147
G4PI16L	6147
F10VW19L	6145
S5RY26P	6144
P13AD23R	6143
Y9LM14P	6135
R12GW19P	6134
F10TD23G	6133
D3VA7R	6133
I6SD23G	6131
Q20RG28R	6129
G2PQ20S	6121
D18TM22P	6120
F10PH17V	6119
N11PS24R	6119
W19T	6117
D23LG28P	6110
R12G	6101
P13LD23R	6099
M14SY27P	6098
S5GG28V	6091
Y9LM22P	6087
D18GY26G	6082
D23PY27P	6081
D18TY26P	6077
D18SM22P	6077
A7D	6075
I6AD23P	6075
I16Y	6063
S5PF10G	6055
I6PN11P	6049
I6LD23R	6043
I6RW19G	6038
G2RH17R	6035
F10LH15P	6033
F10AM22P	6029
F10LH15L	6029
G2LD18P	6027
D18PG25V	6027
P13GS24P	6009
N11PW19T	6008
Y9TI21P	6008
S5TY26G	6005
I6RW19R	6004
G4RD23R	5998
F10LQ20R	5994
R12TD23R	5991
I6GI21R	5989
G2VD23S	5986
G4PD23V	5985
Y9PD18L	5985
Y9PI16P	5976
Y9SM22P	5971
N11PY26R	5967
G2RW19P	5965
G2PQ20P	5965
A7GR12G	5961
I6PM22R	5960
F10PH15V	5958
I6GI16L	5958
M14RG28P	5956
D3PG28T	5952
D3GG25P	5951
Y9SH17R	5949
I6RI21R	5948
S5WF10P	5946
F10LW19G	5946
I16AY27P	5945
F10VH17R	5944
M22PG28A	5944
R12WM22P	5936
D18SY26G	5936
F10VH15P	5935
M14WM22P	5931
M14GG28R	5930
I21Y	5927
P13RD23R	5925
Y9TD18P	5921
I16SY27P	5914
D3G	5907
G4PM22S	5907
H17TG28R	5901
I6RQ20R	5900
W19LG25P	5898
Y9LD18G	5889
I6GI16P	5888
N11G	5885
P13HM22P	5885
D3NY26G	5883
G4PD18A	5879
Y9RD18P	5879
W19S	5873
Y9PM14L	5872
F10LD23L	5870
S5PG25V	5869
P13LI21R	5867
G4A	5864
F10SH15G	5858
S5VD23R	5855
F10LI21R	5845
M14RG28V	5844
I6GD18A	5840
F10LW19P	5838
G2PI16R	5833
G4PM22T	5832
I6GW19P	5829
S5GG28P	5826
I16VM22P	5824
I6AW19P	5823
F10VD18R	5822
I6PW19G	5821
N11GG28V	5820
G2SM22P	5816
F10PW19V	5815
I6PR12G	5812
F10VW19V	5809
A7LM22P	5798
W19GD23R	5796
W19RM22P	5796
I6GM14G	5793
G2LD23G	5787
D23GG28R	5782
F10GD18P	5781
G4PP13G	5780
A7RH17R	5780
N11GY26R	5774
R12PG25P	5765
H17PY27S	5764
G4Q	5760
D3PA7E	5754
D3NF10V	5750
G2RN11G	5748
I21PY26G	5740
I6PM14P	5739
S5RF10S	5739
H17SD23R	5738
D18TG28R	5734
D3PM22L	5733
G4VD23R	5729
F10VW19P	5727
S5TN11P	5726
I16RY27P	5723
A7RD18G	5721
G2PI21G	5719
I6PM14G	5716
Y27W	5708
D3YM22P	5703
D3PH17Q	5695
G28*	5694
H17PY27R	5694
Y9PI21V	5692
W19TY26G	5690
M14GY27S	5690
G2WH17P	5689
G4PD23E	5685
D18GG28R	5684
Y9PD18A	5679
D18GY27P	5678
Y9LH15R	5677
F10LD18L	5676
F10VI16V	5673
I6VD23R	5666
D3PH15V	5665
I6PQ20T	5662
P13SI21R	5660
F10SH15R	5655
H17RG25V	5649
P13VI21G	5643
G2PH17S	5640
G4VI21P	5640
I6AD18P	5640
D3PY27T	5637
D3VY9L	5637
Y26N	5634
Y9GI21P	5634
N11PW19E	5632
I6AD23G	5632
M14LY27R	5627
P13VD23R	5623
P13RI21R	5619
S5WM22P	5616
I6RM14R	5613
D3TY26P	5612
M14GG25V	5611
I6PW19L	5611
D18PY26A	5602
D3GG28L	5595
A7*	5593
D3GG25A	5590
R12PG25R	5589
P13LQ20P	5588
I16RG28R	5587
D3PG28S	5586
S5VY27P	5584
S5GY9L	5578
A7GR12P	5577
I6RM14G	5566
H15WM22P	5565
H15TM22P	5564
H15GY26P	5558
D3VG28R	5558
S5RG25R	5552
M14AG28P	5551
G4C	5550
G4RM22R	5550
I6PM22T	5548
A7GW19G	5548
D18RY26G	5543
H17RS24P	5540
G4PM14V	5539
S5TY27P	5538
D23S	5536
D3PQ20G	5534
M14GG25E	5533
D3PN11E	5533
Y9E	5533
Y9PD23L	5533
G4PH15S	5532
W19GY26P	5530
H17RG25P	5528
D18LY26P	5525
F10PM22A	5523
D18P	5520
G2LD18R	5520
D3PM14A	5518
I6GR12G	5515
D3HN11P	5511
F10PQ20W	5510
I6GD18T	5510
D3GG28V	5510
H17TY26G	5508
F10VQ20L	5507
F10VD23S	5506
A7ED23R	5503
F10PI21A	5501
H15AD23R	5499
F10PI21S	5498
R12HM22P	5498
F10VH15G	5497
F10SM14P	5492
I6SI21P	5491
D3PY26A	5490
I6SH17P	5489
I6PW19P	5487
H15PY26G	5487
Y9PD18V	5487
R12SG28V	5486
P13LM22R	5485
Y9PQ20A	5481
S5GY9G	5480
M14SD23R	5480
G25I	5476
R12GY26S	5472
Y9SH17P	5472
N11RG28P	5470
M14EM22P	5468
G2D	5467
I6PD18R	5465
H15PG25P	5464
H17TY27P	5460
D3NG28R	5459
R12GG25P	5450
Y9GD18P	5449
F10SD23R	5449
S5EN11P	5448
D3PG25S	5447
G4PM22A	5445
I6RD18S	5444
G2PH17L	5443
M22PG28P	5442
I6GD23L	5441
G2PH17Q	5440
F10VH15L	5440
N11PW19Q	5435
D23GG28V	5435
G4VH17P	5430
G4PM14L	5429
P13VI21R	5429
F10PD18Q	5427
G2RM22A	5427
D18PG25P	5427
Y9LD23R	5423
S5TG28R	5412
F10LH17L	5412
P13E	5401
H17RG28P	5399
G4RH17R	5397
I6PD23T	5395
F10SD18G	5384
I21PY26A	5383
D18RG25P	5380
I6PQ20P	5379
G2RD18R	5379
N11PQ20V	5376
A7RM14G	5370
F10LM14P	5369
G2PN11T	5365
D3VF10H	5364
D3NY27P	5361
N11RY26P	5361
M14QM22P	5360
D3GY9T	5357
G4PH15G	5353
P13TI21R	5353
D3PH17A	5351
I6SD23A	5351
Y27*	5349
P13L	5348
F10SW19S	5347
N11PW19*	5346
F10LQ20V	5346
G4AD23R	5344
G28M	5343
S5KM22P	5339
M14RG28W	5339
D3VF10V	5338
G4RD23A	5336
I6PH15R	5333
M14GG28P	5330
M14LY26G	5326
G4RW19R	5322
F10AH15R	5318
I16GG25V	5315
F10SI16R	5315
I6GW19T	5314
Y9SI21P	5313
F10VI16R	5308
D18PG25R	5303
G2PM14L	5303
D3NS24P	5300
S5RF10G	5298
F10PM14T	5290
D3VG25L	5290
F10VW19A	5289
N11EM22P	5280
G2PN11R	5279
G2PW19A	5278
I6GD23V	5272
G4RW19T	5268
Y9GD23L	5265
I6GD18G	5264
F10RD23R	5262
F10VW19S	5261
P13AM22R	5259
R12PG28R	5259
P13QD23R	5258
F10LI16R	5258
Y9PI16L	5256
I6N	5255
F10ID23G	5251
G2PM14T	5245
I6GW19L	5245
G4PR12S	5245
G4AM22P	5243
I21P	5242
F10LM22R	5242
D3PQ20W	5241
R12GG28E	5240
D3GY26S	5239
G4PI21A	5234
D3PH17S	5234
F10LI21A	5233
D18PY27R	5231
D3SM22P	5230
G4PH15A	5229
F10PQ20A	5228
G28H	5227
D3GW19R	5227
S5TF10L	5227
Y9M	5226
Y9RH17V	5226
Y9PH15A	5220
D3RF10P	5218
F10PQ20H	5215
D3PW19*	5207
M14RG25R	5206
D3GP13T	5205
D3HY9P	5191
F10PM22L	5191
F10VD18G	5190
M22PY26P	5188
M14RY27R	5181
I6GM14P	5173
G2RD23V	5170
I16LY26P	5166
F10LD23S	5163
G2PM22G	5161
F10LM14V	5159
M14PY26G	5157
P13GI21G	5157
F10LW19T	5155
H17PY26A	5154
F10RD23G	5153
I16RY26G	5153
G4TM22P	5152
I6D	5151
D3NY9L	5151
H17WM22P	5140
D3ED23R	5139
Y26*	5138
S5EF10P	5136
S5PF10A	5136
F10VQ20P	5135
F10SI16G	5132
N11PD18T	5131
H15LG28R	5128
D18RY27P	5124
D23L	5121
F10LW19S	5121
G4WD23G	5118
R12GG25R	5118
I6RD23V	5114
F10SD23S	5113
D18PY27S	5112
A7RH15R	5101
D3GG25L	5098
N11PY26S	5094
G2RW19G	5085
D3VY26G	5079
G2RW19T	5079
F10LD18G	5079
N11TG28P	5076
D3PY9V	5075
F10LM22G	5075
P13WD23R	5069
D18RS24P	5069
Q20PY27P	5068
I6SM22P	5065
P13ED23P	5063
I16RG28P	5063
N11SD23R	5062
G2PI21S	5059
D3PQ20A	5058
G2LM22P	5054
F10GW19P	5049
F10LH17A	5048
S5PY9R	5048
D3PM14S	5046
D18TD23R	5042
G2RI16V	5040
D3EF10P	5039
R12PG28T	5035
S5GG25R	5035
G2PQ20V	5031
A7RD23S	5031
G2PI16S	5030
M14PG25R	5028
D23LG28R	5028
D3GA7L	5022
I16VY26P	5020
P13AS24P	5018
M14PG28R	5014
H15RG25R	5014
R12PY27R	5014
F10LD18S	5012
P13SS24P	5010
A7PM22P	5009
G2AM22P	5006
P13SI21G	5005
I6H	5000
Y9PI16A	4999
G2PP13G	4997
F10AD18P	4994
P13TG28R	4994
W19L	4992
F10LM14G	4992
I16VY27P	4991
D3PH17G	4991
G4PN11R	4989
Y9LD18P	4986
I6RI21A	4985
G4PW19C	4984
G2RI16G	4984
R12QM22P	4982
I6GI16V	4981
I6SD23R	4977
F10VD18S	4976
Y9GI16G	4973
Y9SD18P	4970
G2VD23G	4968
D3AA7R	4967
P13G	4961
H15RG25P	4961
Y9RD23V	4960
I6PI21G	4959
D3PI16L	4959
G2PI16A	4959
G2F	4957
D18VM22P	4957
D18ED23R	4957
R12VG28R	4954
F10SQ20G	4952
M14RY27P	4948
R12AG28R	4946
I6GI16S	4946
W19RG28R	4946
F10VI16A	4945
P13RY27P	4944
I6AW19G	4943
Y9RM22R	4943
F10PM14A	4937
D23GY27P	4936
Y9VH17P	4936
H17LS24P	4934
N11PI16P	4934
F10PH15T	4933
I16GY27R	4931
D3PD23S	4930
F10PH15Q	4928
S5GY27R	4928
A7RI16R	4928
Y9PM22G	4927
N11RY26G	4926
R12TY27P	4924
I6RQ20P	4922
W19GY27P	4922
D3PY9T	4921
H15RG25L	4918
N11PD18S	4918
N11RY27P	4916
G4PI16V	4916
D3VY27G	4915
I6GN11P	4915
G4RW19V	4913
R12PD18*	4912
Y9PM14A	4906
I6GM22G	4906
I6RN11R	4906
S5RG28P	4905
I6SH17R	4904
P13AI21G	4903
H17PG28T	4903
M14RG28T	4898
F10TH17R	4898
P13LY27P	4897
R12GY26A	4894
D3GP13L	4894
S5AF10L	4891
Y9PH15Q	4889
N11WM22P	4885
Y9PQ20W	4884
F10LI16P	4880
W19SY27P	4878
G4RQ20R	4876
I6PQ20R	4870
M22RG28R	4870
Y9PM22S	4858
D18AG28R	4858
H15VD23R	4858
N11GY27T	4857
A7GM14P	4857
I21PY26L	4853
I16VD23R	4853
D3EY26P	4852
H15PG28R	4852
D3PI16A	4847
G2RD23S	4845
G2VR12G	4845
M14LY27P	4844
W19PY27P	4841
A7GM22R	4834
H17PY26T	4830
H17PY26S	4829
H15PG25L	4828
Y9PM22T	4827
D3GF10T	4827
A7RQ20G	4823
Y9LH15P	4822
I21RY27P	4821
I6WM22P	4819
D3PI16V	4819
P13LS24P	4818
A7GW19L	4817
A7GW19A	4816
G2PM14S	4815
G4RN11G	4815
D3GP13D	4813
D3PR12H	4811
F10PW19*	4811
G2PI16P	4810
D23AG28P	4808
Y9GW19T	4808
P13GG28P	4808
Y27I	4807
Y9RH17R	4806
I6RH17G	4805
F10PH15A	4804
I6RI16S	4804
G2WR12G	4803
P13GY26P	4802
A7K	4801
G4PI21V	4800
D3GP13S	4799
H17P	4796
F10AD23R	4795
S5LF10L	4795
S5PF10R	4793
F10II21P	4792
Y9PQ20G	4792
D3PA7V	4790
D3GN11G	4789
A7RM14W	4787
N11AY27P	4784
D23PG28V	4783
I6SN11P	4783
P13SD23G	4783
F10SW19R	4781
G2TD23R	4778
P13TI21G	4776
G4RI21T	4776
I6TM22P	4775
Y9LW19V	4773
F10LD23T	4773
Y9TH17P	4772
D3PA7T	4771
R12SY26P	4767
I16HM22P	4765
I6PD23A	4762
I6RD18L	4760
D3NA7R	4758
W19PY26G	4757
D18AG28P	4756
I6AQ20P	4754
P13SG28R	4754
G2VD18P	4753
D3PM22V	4748
G4PI21S	4748
G2LH17R	4748
I6RH15P	4746
H17SY26G	4745
F10AQ20L	4744
Y27K	4743
D3VY9V	4742
I6RQ20T	4741
S5EM22P	4740
S5LF10V	4740
P13QM22P	4737
G4PH17Q	4736
P13RS24P	4736
F10AD23S	4732
F10PM22V	4731
A7GI21G	4731
D3PR12S	4729
F10VM22V	4726
D3PI21V	4725
N11SY27P	4723
F10VD23T	4720
R12PY26R	4720
I6RQ20G	4720
G2PN11S	4718
A7ED23P	4713
Y9PM22A	4713
G2VI21P	4712
F10PM14W	4711
A7RI16G	4710
S5VY9P	4707
Y9GD23P	4705
D3GI21G	4705
G4RD18T	4705
Y9LQ20G	4704
Y9AM22P	4699
G28K	4698
D3VG28V	4693
S5LY9P	4691
F10PW19M	4690
F10PQ20V	4689
Y9GW19L	4688
D3TY9P	4685
Y9LQ20P	4684
A7SD23R	4683
F10VH17T	4683
I6RW19T	4683
I16GY26G	4682
G2LD23L	4681
S5AD23R	4680
G4TN11P	4679
G2PD18V	4678
F10LI21G	4678
D3PF10A	4678
Y9GM14P	4674
I6RI16L	4674
R12PG25V	4673
F10LW19V	4672
F10PM22T	4670
G2QH17P	4669
Y9PM22V	4667
W19LY27P	4667
Q20PY26P	4662
I16RY26P	4662
D3PM14Q	4658
I6WI21P	4658
R12PG25A	4657
F10PH17Q	4655
G4PI16A	4654
F10GM22P	4653
F10VQ20R	4651
H17PY27T	4649
Y9RQ20L	4648
D18TY27P	4647
D3GY27T	4647
Y9LD18R	4645
Y9SH15R	4643
D3PM22A	4641
S5GG28W	4640
W19A	4638
P13S	4637
I6RI21S	4637
N11EY27P	4635
G2WD18P	4635
D3VY27R	4635
W19K	4634
D18VY26G	4634
W19TG28R	4634
H17SS24P	4634
D3VY9G	4632
G2RD18S	4630
I6GH17G	4629
R12TY26P	4628
I6PI16A	4626
D3RM22P	4625
M14RG25V	4623
A7RW19P	4622
I6RD18T	4622
P13GM22R	4620
I6PI16L	4620
G2PI16T	4619
D3PG28L	4618
D3GF10H	4617
Y9CM22P	4617
A7RW19T	4616
D3GA7T	4615
S5EY9P	4614
D18LM22P	4614
M14GY27T	4607
Y9RW19G	4603
M14LG25P	4602
I6GQ20A	4602
G2LQ20R	4602
I6PW19R	4601
Q20VY27P	4600
F10VW19T	4598
F10PI16A	4598
A7RN11G	4595
P13WM22P	4592
I6LI21R	4592
G2PN11V	4589
I6PD18L	4589
H15WD23R	4588
A7RM22T	4588
S5WD23R	4584
G2N	4583
N11PG28T	4579
N11PM22T	4577
F10LM22S	4577
D3PP13C	4575
F10LM22A	4575
I6RI21T	4574
F10GD18R	4572
M22PY27R	4567
I6AI21P	4565
P13GD23S	4565
M14GG28T	4564
P13GY26G	4564
I16PY27R	4564
D18AD23R	4563
G4PN11T	4561
S5GY9A	4560
R12PG25L	4558
G2RD23T	4557
P13SY26P	4556
D3GY9V	4555
G4RH15P	4551
A7RQ20L	4551
D23PY27S	4548
D18R	4547
D3PG25T	4546
I16PY27P	4537
Y9AH17R	4537
G2RQ20P	4536
I6AW19L	4534
F10VD18L	4534
P13RY26P	4533
Y9TM22P	4530
R12PI21G	4530
R12PG28P	4529
S5AY26G	4526
P13R	4526
I6GM22L	4524
Y9GH15P	4522
H15PG28V	4520
G4TH17P	4520
A7VM22P	4520
I6GM22A	4519
M14TY27P	4518
Y9PH17V	4517
S5LF10P	4517
G2PR12A	4513
F10RI21P	4512
D3PI21T	4510
I21PY27P	4510
Y9PD18H	4509
M14LS24P	4509
S5VY26P	4508
F10PI16W	4507
G28D	4497
D3NG25L	4496
D3VY9R	4496
F10GH15P	4494
Y9RM22P	4493
G2PI21A	4489
G4RI21R	4488
D3VY9S	4487
I16LG28P	4484
F10VM22T	4483
W19PG28R	4482
G4PP13S	4481
G2PN11A	4479
F10VD23L	4477
Y9PM14W	4475
D3AY26G	4475
G2RD23L	4475
S5PG25L	4471
F10RD18P	4471
D3GP13G	4470
S5MF10P	4469
G4RD18G	4468
I6GH15P	4466
S5HF10P	4465
F10PD18E	4465
Y9GH17R	4465
I6RQ20L	4465
I21PY26R	4464
I6PR12P	4463
F10VH17L	4460
Y27C	4458
N11PY26T	4457
G2RM14G	4457
S5RY9L	4455
F10PD23W	4454
G2RI16R	4454
G4VN11P	4453
S5MM22P	4451
W19GG25R	4451
G2LW19P	4450
S5GN11P	4449
P13WI21R	4448
S5AY27P	4447
N11TG25P	4446
G4SN11P	4445
M22PY26R	4445
Y9GQ20P	4444
G2LD18G	4443
F10VM22L	4442
F10SD18L	4442
D3PR12E	4441
Y9TD23P	4440
I6GH15R	4439
I16WM22P	4438
Y27N	4436
W19VY26P	4436
G4PW19A	4435
D23RG28A	4434
I6AD18R	4432
D3VY26R	4432
F10LM22L	4432
I6ED18P	4429
S5GY27L	4429
G4RQ20P	4428
I6PM22G	4426
I16PG25V	4426
S5GG25P	4426
P13EI21P	4425
F10HD23G	4425
I6GQ20T	4424
S5GG28T	4423
H17LY27P	4422
I6AM22R	4421
N11PQ20R	4417
I6GW19A	4416
F10SW19P	4416
G2PQ20R	4415
D3PD18*	4414
F10AD23L	4412
S5GF10G	4407
F10TD23R	4407
I6PD18T	4405
G2LI21P	4405
I6RM22V	4404
R12VG28P	4402
M14VG28R	4402
D18EY26P	4401
W19GY26G	4399
A7RD18L	4398
Y9PI21A	4394
Y9RM22A	4393
S5PY27R	4392
I6GD23S	4391
R12GG25L	4391
S5RY9R	4387
D3SY9P	4385
M14WD23R	4384
G2RW19R	4384
N11PM22A	4383
P13LY26P	4382
F10SH17S	4380
D3NF10L	4379
I6SH15R	4372
M22GY27P	4369
H15RY26R	4369
Q20PG28R	4366
F10SI21G	4366
D18SD23R	4366
A7LW19R	4364
F10SW19L	4363
N11ED23R	4358
S5RW19P	4356
I6PI21V	4354
I21PG28V	4354
D3PY26T	4353
D18VD23R	4352
D23TG28R	4351
I6RH15L	4351
G4PH17A	4350
D18RG28R	4349
F10PM22E	4347
D3NY9G	4347
Y9RD23R	4347
F10VM22A	4342
S5GY9S	4342
A7GD23G	4341
H15PG25R	4341
D3AY9G	4340
F10AQ20P	4340
W19RY27P	4340
D3PI21L	4338
H15RG25V	4337
S5GG25L	4336
I16LY26G	4334
R12LY26G	4328
D18GG25P	4327
I6GD23T	4322
Q20RY26P	4321
Y9RD18G	4321
Y9RD18R	4315
M14AD23R	4314
I6RM14L	4313
G2RQ20L	4311
G2PI21W	4305
W19V	4305
G2PM14A	4305
D3PR12V	4305
I6PH17A	4305
D3PY27S	4304
G4AW19P	4303
G2PM14W	4300
G4RM14R	4299
H17RY26S	4298
S5PG25R	4297
I21RG28R	4297
A7RQ20A	4296
N11GG28T	4293
G4PW19E	4290
I6AD18L	4290
A7RD23L	4290
G4RD23G	4289
D3AF10L	4289
N11GG25R	4288
F10PD18H	4287
D3PY27A	4286
G2LH15P	4286
G4RD18R	4283
N11*H17P	4281
I6GM22R	4276
G2PQ20A	4274
M14PY27G	4272
F10RD23P	4271
S5RG28R	4271
G2RW19S	4271
Y9GM22R	4267
Y9PH15W	4265
Y9LH17A	4265
D18AY27P	4265
I6GM14R	4261
H17RG25L	4260
I6SR12G	4260
I6GH15G	4259
F10GI21P	4256
S5WF10V	4255
I6PD23L	4252
D3RR12P	4251
R12PY27S	4250
F10LM14A	4249
H17PY26E	4247
D18HM22P	4247
A7SM22P	4247
G4RM14V	4246
D3GG28T	4245
P13SM22R	4245
F10GD23A	4244
H15LG28V	4244
F10PQ20C	4243
D3EY9L	4242
F10IH17R	4239
F10LQ20G	4238
R12EM22P	4237
D3EY27P	4237
D3PY26S	4237
D18WY26P	4236
I16RS24P	4236
D3PF10H	4234
H17PY27A	4234
Y26Q	4231
I6RH17S	4230
D18AY26G	4230
Y26K	4229
Y9GI16R	4225
I6SM22A	4223
I21TG25V	4223
S5WY9P	4222
A7RM22L	4222
F10SQ20S	4222
I6RW19S	4221
G4RW19S	4220
F10VH17Q	4217
F10N	4214
F10GD23P	4213
[truncated: 239,734+ more rows]
