# Supplementary material for: High-Throughput Screen Reveals the Structure–Activity Relationship of the Antimicrobial Lasso Peptide Ubonodin
Source: ACS Cent Sci. 2023 Mar 1;9(3):540–50. doi: 10.1021/acscentsci.2c01487 (PMC10037499; doi:10.1021/acscentsci.2c01487)
Supplement: Supplementary file 4 — oc2c01487_si_004.xlsx [file oc2c01487_si_004.xlsx]

## Sheet: Naive
Mutation	Mutation count
WT	794531
G4P	128253
S5P	84919
S5G	83359
G4R	82197
F10P	76562
Y9P	73080
I21P	73062
I6G	71080
S5R	66723
R12G	64991
N11P	64512
Q20P	62377
G4A	60758
M22P	59566
D3G	58394
F10L	56258
G4V	55379
I6R	53462
H17P	52574
D3N	52309
S5T	51246
I16G	51162
G2P	51116
Y27P	49742
R12P	48158
Y26G	47441
Y26P	46941
D23G	46533
M22G	45295
I16P	44927
S5A	44848
M22R	44060
G28R	43825
N11G	43579
F10S	42976
G4S	42747
S24P	42375
Q20R	42121
A7G	41760
H15R	41637
M14P	41438
H15P	41156
M14G	40230
Q20L	40002
D3V	39959
D18P	39887
I6P	39755
F10V	39739
D3P	39710
G2R	39437
G28A	38682
G28V	38620
G4T	38124
H17R	37769
D23P	36896
S5V	36873
D18G	36347
M14R	35639
S5L	35097
Y9G	34165
Y9R	33993
D23R	33737
I6V	33355
Y9L	33110
G25V	32964
Y27R	32720
S24G	32307
G4L	32194
I6A	32156
S24R	31994
G4D	31614
D18R	31475
G28P	31453
A7R	31375
G4W	31157
A7P	31023
I16R	30619
N11R	30594
Y9S	30345
I21G	29742
I21R	29573
H15G	29429
Q20T	29277
S24T	29226
M22L	28778
Y26R	28714
D23A	28713
G25A	28679
Q20G	28459
I16L	28311
D3A	28257
I6S	28213
S24A	27797
I16V	27765
I6L	27221
Y27S	26920
H15L	26590
G25P	26581
M22A	26545
S5W	26319
I16S	26303
G25R	26292
N11T	26139
W19G	25986
M22T	25947
Y9T	25717
G4E	25647
G25L	25471
G25S	25415
G2V	25391
I21L	25328
W19R	24988
G2L	24936
G2S	24901
G28S	24771
W19P	24754
P13R	24739
I16A	24631
D3T	24602
Y27G	24548
F10I	24463
F10A	24422
M14L	24093
Y26A	23993
G2A	23991
Y27A	23881
D23S	23817
N11A	23763
G2DD3VG4LS5AI6AA7QE8PY9VF10TN11TR12NP13LM14LH15KI16FH17MD18RW19AQ20SM22KD23MS24IY26VY27SG28N	23749
Q20S	23705
R12A	23371
P13G	23128
Y26S	23108
G25T	22930
Y27L	22893
F10G	22835
G28T	22828
N11S	22820
D18S	22664
H17L	22654
D3H	22495
A7V	22404
Q20A	22063
H17G	21931
Q20H	21795
P13L	21708
I16T	21543
S5E	21470
D18A	21232
P13S	21219
Q20V	21003
I21T	20984
M22V	20861
R12L	20797
W19L	20744
Y9A	20742
I21A	20605
W19S	20570
D23L	20503
F10T	20464
R12S	20447
A7S	20411
S24L	20315
A7L	20292
S24V	20285
D18V	20182
G28W	20057
N11L	20032
M14T	20018
I21S	19840
M22S	19837
G28C	19707
Y9V	19643
D3E	19505
W19T	19494
R12V	19492
D18L	19242
I6W	19190
Y27T	19137
R12T	19077
G28L	18594
G2T	18484
P13A	18232
D23V	18167
M14S	18066
G28E	18001
I21V	17983
H17T	17971
H17A	17903
D18T	17858
Y26L	17816
H17S	17789
P13T	17786
M14V	17236
W19A	17188
S5Q	17016
M14A	16994
N11V	16962
A7T	16856
D23T	16803
I6E	16646
I6T	16457
F10R	16371
R12W	16215
M22E	15942
G4H	15940
S5C	15885
P13V	15884
Y26V	15836
W19V	15788
I16H	15773
Y9H	15752
Y26T	15743
F10H	15513
M14W	15461
H17Q	15397
G4C	15357
Q20W	15228
Y27V	15127
M22W	14652
H15Q	14559
H15S	14468
D18E	14359
S5H	14357
S5M	14242
F10C	14232
F10Y	14085
A7W	13730
H15A	13548
S5K	13524
D23E	13421
Y26E	13404
Y9W	13385
N11W	13271
I21H	13115
G25W	13060
I16W	12954
G2H	12950
H15V	12750
G4Q	12740
G2W	12691
G25C	12677
Y9Q	12657
S24W	12397
A7E	12390
F10W	12359
H17V	12320
Y26W	12245
R12H	12124
G28D	12045
S5D	12042
I16E	11977
M14Q	11720
N11E	11530
Y27H	11518
I6D	11332
G25E	11315
I6C	11180
H15W	11130
Y9C	11110
Q20E	10944
M22Q	10891
G2E	10697
S24H	10646
Y27E	10615
D18W	10595
S24E	10593
R12E	10412
G2C	10375
I6H	10331
I6Q	10276
M14E	10268
D3S	10262
G25D	10259
M22K	10122
S5*	10100
D18H	9830
S24Q	9783
Y27Q	9681
I16D	9646
Q20M	9619
G25M	9616
S5N	9571
R12Q	9465
D23W	9436
N11Q	9427
D3Y	9379
I16C	9305
Q20*	9234
G28Q	9218
G4N	9031
S24C	8937
Q20K	8932
P13W	8930
M14H	8924
Y26C	8894
S24I	8849
Y9E	8795
D23H	8648
P13Q	8630
S5I	8601
P13H	8538
I16N	8533
F10D	8491
G2Q	8476
H15T	8392
G2D	8322
I21Q	8311
Y9*	8293
W19H	8193
A7Q	8135
Y27W	8090
H17W	8081
G25*	8069
W19Q	8058
Y27C	8029
D18Q	8022
I21W	7998
M14K	7992
I6N	7958
Q20C	7863
I6M	7752
H15C	7731
W19C	7719
W19E	7531
H17C	7437
A7H	7357
P13C	7336
Y9M	7328
I16F	7328
D18C	7306
W19*	7305
R12D	7266
G25K	7249
A7C	7229
R12C	7218
F10M	7208
S24K	7204
N11K	7126
G28H	7119
G25I	7081
I16M	7077
N11H	7059
I16Y	6929
M14*	6928
P13E	6894
S24M	6884
Y27D	6872
G25N	6739
W19K	6719
S24N	6667
Y27*	6642
Y26D	6618
I16Q	6570
G25F	6568
D23Q	6562
D3R	6548
A7D	6508
Y27N	6456
S24*	6405
Y26*	6402
S24D	6274
I6*	6253
I6K	6229
I6F	6197
G28M	6177
Y9D	6066
G4M	6035
A7*	6002
P13M	5994
I21C	5943
A7M	5928
G25Y	5928
Y9K	5918
Y9F	5867
H17D	5833
G28*	5799
F10N	5789
H17E	5776
W19M	5776
P13D	5712
N11*	5674
W19N	5666
H17N	5656
P13*	5654
Y26H	5593
Y27K	5528
I6Y	5514
Q20N	5508
N11M	5507
G28K	5492
D18*	5489
A7K	5479
Q20D	5349
G2M	5324
G25Q	5305
N11D	5296
M22*	5287
S5Y	5284
G4I	5278
H15E	5253
I16*	5234
P13K	5202
Y27M	5186
D3I	5159
I21E	5134
N11C	5103
I16K	5081
D18K	5004
G4Y	5001
Y26K	4977
Y9N	4949
Y9I	4942
G2*	4898
D23C	4816
P13F	4774
R12N	4774
R12M	4763
D18M	4751
Y26N	4722
S5F	4715
P13Y	4696
Y27F	4667
I21F	4656
Q20Y	4621
W19Y	4580
H15D	4572
I21D	4570
G2N	4557
G2Y	4548
R12K	4529
I21N	4487
D18Y	4486
P13N	4483
I21M	4463
F10*	4437
W19D	4411
S24Y	4383
Y26M	4377
Y26Q	4360
G2K	4286
G2F	4236
Y26F	4234
P13I	4212
D18N	4212
R12*	4157
R12Y	4068
F10Q	4056
Y27I	4052
M22H	4051
D23Y	4049
M14C	3980
W19I	3845
M22I	3833
H15Y	3736
H17Y	3703
Q20I	3662
D23M	3603
D23K	3603
W19F	3602
H15*	3578
D23N	3553
R12I	3544
M14I	3541
Q20F	3539
G25H	3528
G4*	3508
H17*	3504
D3K	3473
A7Y	3456
A7F	3400
G2I	3394
A7N	3387
N11Y	3372
D23*	3281
D18I	3270
G28N	3242
H17K	3240
H15N	3183
G28Y	3181
M14N	3175
D18F	3159
S24F	3145
D3L	3120
H17I	3087
N11I	3078
A7I	3061
F10E	3014
H17F	3007
I21Y	2965
H15M	2936
Y26I	2874
H17M	2872
G4K	2854
H15F	2833
G4F	2735
D23F	2525
G28F	2511
R12F	2508
D3W	2399
G28I	2388
H15K	2302
M14D	2269
I21K	2264
H15I	2242
M14Y	2202
I21*	2164
N11F	2123
F10K	2103
D23I	2059
M22C	1807
D3C	1745
S24IG28C	1615
M22N	1598
M14F	1494
G4PG28C	1288
G4PS5C	1263
M22F	1224
G2DD3VG4LS5AI6AA7QE8PY9VF10TN11TR12NP13LM14LH15KI16FH17MD18RW19AQ20SM22KD23MS24FY26VY27SG28N	1211
M22D	1191
G4RG28C	1050
Y9PG28C	1039
E8D	997
Q20PG28C	915
M22Y	901
S5PG28C	849
D3*	811
I21PG28C	791
Y26VG28C	789
G2KD3IG4IS5FI6RA7LE8IY9RF10NN11IP13KM14CH15*I16LH17LD18RW19HQ20GI21SM22DD23KS24TG25LY26QY27V	788
S5GG28C	782
D3Q	770
D23GG28C	756
S5RG28C	730
R12GG28C	727
F10PG28C	719
D23TS24I	659
D23PS24I	644
Y9PS24I	641
D23SS24I	636
Y26AG28C	632
D3F	626
D3EG4IS5AI6EA7YE8FY9NF10RN11PR12MP13HM14II16DH17WD18QW19RQ20MI21DM22SD23GS24YG25YY26GY27*G28K	615
I6GG28C	608
G4RS24I	607
Q20PS24I	593
I21PS24I	587
N11PG28C	568
H15PG28C	566
D3M	554
R12PG28C	551
M22PG28C	547
G4PS24I	540
G4VG28C	539
Y26*G28C	538
Y26PG28C	534
I16GG28C	532
Y26DG28C	525
F10LG28C	524
Y26GG28C	521
I6RG28C	521
D18EM22I	514
D23RS24I	508
H17PG28C	507
D23RG28C	496
G4SG28C	496
S5AG28C	491
S5TG28C	486
H17QD18E	486
G4AG28C	484
G4DG28C	470
S5PS24I	463
Y26VY27F	458
G4WG28C	456
I6PG28C	456
Y9SG28C	456
Q20TG28C	450
G2DD3VG4LS5AI6AA7QE8PY9VF10TN11TR12NP13LM14LH15KI16FH17MD18RW19AQ20SM22KD23MY26VY27SG28N	449
G2DD3VG4LS5AI6AA7QE8PY9VF10TN11TR12NP13LM14LH15TI16FH17MD18RW19AQ20SM22KD23MS24IY26VY27SG28N	445
Q20RG28C	439
D18PG28C	438
S5RS24I	437
S24IY27P	432
D23PG28C	425
Q20LG28C	421
I16PG28C	419
S24IG25P	419
H15RG28C	415
R12GS24I	414
M22GG28C	411
F10VG28C	409
Q20SG28C	407
E8G	406
G4LG28C	401
S5GS24I	400
F10SG28C	395
S5VG28C	392
G4PS5R	392
H17RG28C	390
S24PG28C	384
I6AG28C	382
R12PS24I	381
M22GS24I	373
S5LG28C	373
Q20SS24I	370
D18GG28C	370
G4SS5C	369
F10IG28C	364
Y9RG28C	356
A7GG28C	355
M22RG28C	355
D23AG28C	348
M22AG28C	346
H15GG28C	346
I16VG28C	346
F10PS24I	345
N11GG28C	339
H15LG28C	336
Y9LG28C	335
H17QS24I	335
G4PH17Q	331
M14PG28C	328
Y9SS24I	327
G4WS24I	324
M14GG28C	322
Y9TG28C	319
G4PD18E	319
Y9GG28C	318
S24RG28C	317
I6VG28C	313
I16SG28C	313
G4SS24I	310
Y27*G28C	309
D3NG28C	308
I16GS24I	308
Y26SG28C	308
H15PS24I	307
S24IY27R	307
D3VG28C	303
I16LG28C	303
I6GS24I	302
I16RG28C	299
Y26AY27F	297
Q20AG28C	297
H17PS24I	297
S24TG28C	297
M22LG28C	294
G4RD18E	293
G4RH17Q	292
D18RG28C	292
M22VG28C	290
Q20TS24I	289
S5PD18E	288
Y9PD18E	287
I6SG28C	287
N11PS24I	284
S24GG28C	283
D23SG28C	278
S24IG28R	277
R12LG28C	276
S5WG28C	274
H17QG28C	272
S24IG28S	272
Y9VG28C	270
M22RS24I	270
F10PD18E	270
A7VG28C	269
F10LS24I	268
H17QD18P	267
I6RS24I	267
G2VG28C	266
I16PS24I	265
H17AG28C	265
M14LG28C	264
H17GG28C	263
W19RG28C	263
S5GH17Q	262
I16AG28C	261
I6PS24I	260
Y9AG28C	260
M22PS24I	259
I6LG28C	259
E8DM14G	257
G25VG28C	257
G4RS24IG28C	257
Y9PS24IG28C	257
N11RG28C	257
R12WG28C	254
G4VS24I	254
D18SG28C	254
D3GG28C	253
I21SG28C	253
S5AS24I	252
I21RG28C	251
G4TG28C	250
Y9PH17Q	250
S5GD18E	250
Y26RG28C	249
I16TG28C	249
P13RI16DH17WD18QW19IQ20MI21EM22SD23GS24YG25YY26GY27*G28K	248
M22TG28C	248
D18AG28C	248
D18EI21P	248
P13RG28C	248
H17LG28C	245
S24IY27S	244
S5TS24I	243
G4SS5R	243
Q20PS24IG28C	242
Q20GG28C	242
D18PS24I	241
S24IG28V	238
G4LS5C	238
G4AS24I	238
F10LD18E	238
W19GG28C	237
H15QH17Q	237
R12AG28C	235
S5RH17Q	235
S5RD18E	235
S24IY27L	233
W19PG28C	232
I6TG28C	231
I21PS24IG28C	230
F10PH17Q	230
D23EG28C	228
D23LS24I	227
S24AG28C	227
N11TG28C	227
M14RG28C	227
G2AG28C	225
I6GD18E	225
S24IY27A	224
D3AG28C	223
R12SG28C	223
I21LG28C	222
W19LG28C	221
D23WG28C	220
Y9HG28C	220
Q20LS24I	220
G2DD3VG4LS5AI6AA7QE8PY9VF10TN11TR12NP13LM14LH15TI16FH17MD18RW19AQ20SM22KD23MS24FY26VY27SG28N	219
D18EM22P	219
Y9AS24I	218
G4PI16S	218
G4CG28C	217
D18EQ20P	216
F10GG28C	215
D3GM22I	215
R12VG28C	213
D18TD23AS24DG25YY26GY27*G28K	212
F10AG28C	212
S5PH17Q	212
H17RS24I	212
F10LM14I	211
I21SS24I	210
I6AS24I	210
F10SS24I	210
H15QM22I	210
R12GH17Q	209
W19SG28C	209
I21GG28C	209
S24IG25R	209
I16SS24I	209
R12GD18E	208
F10TG28C	208
A7RG28C	208
M22AS24I	207
D18VG28C	207
S24IY27G	207
R12PD18E	207
S24IG28A	205
D18GS24I	205
G4LS24I	204
G4HS5C	203
M22VS24I	203
W19TG28C	203
P13SG28C	203
S5VS24I	203
N11SG28C	203
S5LS24I	203
F10VS24I	201
I6GH17Q	201
D18EY26P	201
I16GD18E	200
H15SG28C	200
Q20AS24I	199
I21AG28C	199
N11PD18E	199
S24IG28T	198
R12PH17Q	198
I6GE8D	197
M22ES24I	195
F10IS24I	193
D23HS24I	193
D18EG28C	193
Y9VS24I	192
N11LG28C	192
I6VS24I	191
G4PM22I	191
S5CG28C	190
S24IY26P	190
Y27*G28T	190
S24IY26G	189
R12TG28C	189
A7PG28C	189
I16VS24I	189
D18EM22G	188
H17VG28C	188
Y9RS24I	188
D18LG28C	188
Y26*Y27*G28C	188
H15QD18E	188
D23VG28C	187
F10LH17Q	187
D18TG28C	186
H15RS24I	186
H17QM22I	186
Q20HG28C	185
M14TG28C	185
D18EQ20R	185
M14IH15QH17QD18EQ20HM22IY26*Y27*	185
H15QG28C	184
H15VG28C	184
H15QD18EM22I	183
G4DS24I	182
G25AG28C	182
H17QM22P	180
H15AG28C	179
D18RS24I	179
H15WG28C	178
D23LG28C	178
Q20WG28C	177
Y26DG28W	177
M22SG28C	177
Q20VG28C	177
H17QI21P	177
S24IY27T	177
I16RS24I	177
Q20RS24I	176
S5DG28C	175
N11AG28C	175
H15LS24I	175
H17SG28C	175
G4HG28C	173
M22TS24I	173
D18EY27P	172
I21TG28C	172
D23QG28C	171
Q20SY26*	171
D3VS24I	171
S24IG28P	171
H17TG28C	170
A7SG28C	170
I6RD18E	170
S5HG28C	169
H17QY27P	169
H17QD18R	169
H15GS24I	168
S5GM22I	168
Y9GS24I	167
G25SG28C	167
I6RH17Q	167
P13LG28C	167
G2AD3TG4CS5DI6DA7KE8SY9AF10QN11IR12YP13AM14RH15FI16DH17KD18NW19DQ20WI21RM22ID23QS24PG25AY26EY27FG28Y	166
M22EG28C	166
S24VG28C	166
Q20SY26N	165
S5AD18E	164
N11PH17Q	164
F10SD18E	164
R12WS24I	163
S5TD18E	163
G2PM22I	163
M14IH15QH17QD18EQ20HM22ID23EY26*Y27*	163
D3PG28C	162
I6PH17Q	162
G25LG28C	162
M22LS24I	162
A7GS24I	161
H17AS24I	161
H15PD18E	161
R12LS24I	161
F10YG28C	160
E8DM22P	160
G4AD18E	160
D18EY26G	159
D3NM22I	159
I21RS24I	159
P13GG28C	159
H17QD18A	159
S5EG28C	158
W19AG28C	158
I6PD18E	158
S24IY26R	158
D18ES24I	158
S5TH17Q	158
E8A	158
G4CS24I	157
R12QG28C	157
H15PS24IG28C	157
G4VD18E	157
H15RD18E	157
I16PD18E	156
E8DR12G	156
H17QQ20P	156
H17QS24P	156
D18EQ20L	156
H17QD18T	156
M14IH15QH17QD18EQ20HM22ID23ES24IY26*Y27*G28C	156
N11VG28C	155
G4LS5R	155
D3GE8D	155
M14IM22I	155
P13TG28C	154
I16AS24I	154
A7LG28C	154
D23RS24IG28C	154
R12GS24IG28C	153
D18ED23G	153
Y9TS24I	153
S24IG28L	153
I6WG28C	152
S5QG28C	152
H17PD18E	152
I6SS24I	152
S24LG28C	152
D18EG28V	151
G2PG28C	151
S24IG28W	150
N11GS24I	150
D18ES24P	150
G4VH17Q	150
I6GM22I	150
I21TS24I	149
G4PE8D	149
F10SH17Q	149
G2RG28C	149
S5GS24IG28C	148
D18EM22R	148
Y26DG28V	147
F10RG28C	147
G4YG28C	146
P13AG28C	146
D18EG25V	146
S5RS24IG28C	146
S5PM22I	146
G25EG28C	145
H17QD23G	145
Y9SS24IG28C	145
H15PH17Q	145
F10LM22I	145
F10PM22I	145
H17QM22G	144
W19RS24I	144
H17LS24I	144
Y9LS24I	144
D18SS24I	144
I16HG28C	143
S5MG28C	143
R12EG28C	143
F10HG28C	143
M14AG28C	143
W19VG28C	143
M22SS24I	143
H17VS24I	143
S5AH17Q	143
H17QG28R	143
D23CS24I	142
G4PS24IG28C	142
H17QD18G	142
S5RN11K	142
S24IY27V	141
H15GD18E	141
H17QM22R	140
Q20SS24IG28C	140
S5RF10P	140
Y26VY27FG28C	139
M14LS24I	139
G4PW19R	139
F10CG28C	138
D3HG28C	138
M14SG28C	138
R12SS24I	138
S5KG28C	137
G4HS5R	136
S24IG25L	136
S5PS24IG28C	136
D23TG28C	135
G4AH17Q	135
Y9SD18E	135
Y9SH17Q	135
Y26DY27*	134
R12PS24IG28C	134
I21VG28C	134
G4AM22I	134
Y26DG28R	134
I16LS24I	134
M14GS24I	133
E8DN11G	133
Y9RH17Q	133
N11RS24I	133
D18EG28R	133
G25RG28C	133
G4RI16S	133
N11PM22I	133
S5RR12P	133
F10VD18E	132
I21PM22I	132
H17QQ20R	132
M22WS24I	131
Y26DY27F	131
S5NG28C	131
E8DM14V	131
Q20KG28C	131
S5GI16S	131
H17QY26P	131
I21LS24I	131
I16TS24I	130
M14PS24I	130
H17GS24I	130
G2DD3VG4LS5AI6AA7QE8PY9VF10TN11TR12KP13LM14LH15KI16FH17MD18RW19AQ20SM22KD23MS24IY26VY27SG28N	130
H17QS24T	129
I16DG28C	128
Y9WG28C	128
S24IG25A	128
N11TS24I	128
I6PE8D	127
G2PE8D	127
H17QG25V	127
D3NH17Q	126
D23PS24IG28C	126
D18EG28A	126
D18EW19T	126
A7HE8D	126
A7TG28C	126
H17QG28A	126
F10TS24I	126
F10WG28C	125
D23YS24I	125
D3PM22I	125
I16VD18E	125
D23SS24IG28C	125
H15TG28C	125
G4PM22K	125
S5LH17Q	125
I16WG28C	124
D23NS24I	124
R12AS24I	124
H17QY26G	124
W19PS24I	124
D18EW19P	124
I16SD18E	124
D18ES24R	124
Y27*G28R	124
G4WS24IG28C	123
A7VS24I	123
R12QS24I	122
D3NS24I	122
G4WH17Q	122
I16TH17Q	122
D18AS24I	122
G4RH17QD18E	122
H15QH17QD18EM22IY26*Y27*	122
Y26*G28V	121
M14RS24I	121
I6LS24I	121
M14ID18E	121
Q20TS24IG28C	120
G4TS5C	120
H15SS24I	120
G4AI16S	120
G25TG28C	120
I6AD18E	120
Y9RD18E	120
D18LS24I	120
S5RM22I	120
S5RF10L	120
G2AD3TG4CS5DI6DA7KE8SY9AF10QN11IR12YP13AM14RH15FI16DH17KD18NW19DQ20WI21RM22ID23QS24PG25AY26VY27FG28Y	119
M14VG28C	119
D23TS24IG28C	119
D18EM22L	119
S5TM22I	119
D18ED23R	119
I6EG28C	118
M22WG28C	118
D3NE8D	118
G4SD18E	118
G4SH17Q	118
G4RM22K	118
S5WS24I	117
D3GS24I	117
A7GD18E	117
G2VS24I	117
S5VH17Q	117
D18ES24T	117
I16RD18E	117
D3VM22I	117
H17QD18S	117
M14RM22I	117
D18EM22A	116
W19GS24I	116
D18ED23P	116
W19LS24I	116
I6RS24IG28C	116
G4QG28C	115
I21AS24I	115
D3GD18E	115
Y9GH17Q	115
G4VM22I	115
Y27*G28V	115
S5RI16S	115
D18EY26R	115
F10SM22I	115
Y27*G28S	115
S5RP13T	115
G4PM14I	115
H15WS24I	114
M14WG28C	114
I16NG28C	114
M22GS24IG28C	114
H15QS24I	114
I21GS24I	114
P13RS24I	114
H17SS24I	114
G4RS5R	114
S24IY27Q	113
Y9DG28C	113
F10IH17Q	113
S24NG28C	113
G4TS5R	113
W19SS24I	113
D18EG25L	113
H17QY26R	113
H17PM22I	113
H15QH17QD18E	113
G2RM22I	113
G4RW19R	113
S5RW19R	113
D23IS24I	112
Y9CG28C	112
H17QS24G	112
S5VD18E	112
M14PD18E	112
H15RH17Q	112
D18EQ20G	112
H17QD18L	112
H17QW19R	112
I6LD18E	112
G4RM22I	112
I16LD18E	112
M22KG28C	111
S5IG28C	111
D3VD18E	111
D18VS24I	111
F10VH17Q	111
D18EI21G	111
G4PN11K	111
M22ID23P	111
S5RI21P	111
S5RR12S	111
I16FG28C	110
H17QG28V	110
F10PS24IG28C	110
D18EW19S	110
I6RE8D	110
H15QH17QD18EM22I	110
R12GM22I	110
I21HG28C	109
G2DD3VG4LS5AI6AA7QE8PY9VF10TN11TR12NP13LM14LH15KI16FH17MD18RW19AQ20SI21VM22KD23MS24FY26VY27SG28N	109
D18ES24G	109
G25PG28C	109
D18EG25A	109
P13SS24I	109
I16EG28C	108
Y9EG28C	108
D3PE8D	108
D3ND18E	108
Y9PI16S	108
I6VH17Q	108
I16GH17Q	108
D18EI21R	108
S5RD23Y	108
N11EG28C	107
H15VS24I	107
S5PI16S	107
Y9GD18E	107
S5GE8D	107
I6VD18E	107
I6SD18E	107
H15LD18E	107
A7GM22I	107
G4VS5R	107
I6QG28C	106
R12VS24I	106
H17NG28C	106
D3TM22I	106
D18EI21A	106
H17QG28P	106
G2RE8D	106
S5PW19R	106
S5GW19R	106
A7RS24I	106
Q20PM22I	106
I16YG28C	105
I6CG28C	105
P13VG28C	105
H17QG25A	105
H17PS24IG28C	105
G4PF10Y	105
S5RF10Y	105
D18GM22I	105
F10ID18E	104
F10PI16S	104
S24IG25V	104
D18PS24IG28C	104
I16AH17Q	104
D18EY27S	104
H17QY27R	104
D3GM14I	104
M14PM22I	104
M14IH15QH17QD18EM22ID23EY26*Y27*	104
G4WD18E	103
D18WG28C	103
G4AE8D	103
N11GH17Q	103
H17QD23P	103
D18ES24A	103
E8DQ20P	103
H17QI21G	103
H17TS24I	103
S5LD18E	103
H17QS24R	103
S5RW19C	103
D3AS24I	102
G4DH17Q	102
E8DN11P	102
R12AD18E	102
F10PW19R	102
W19TS24I	102
F10AS24I	102
D18EM22T	102
H17QW19P	102
I6AH17Q	102
M14PH17Q	102
F10LI16S	102
H15QH17QM22I	102
H15RM22I	102
G4AS5R	102
S5RM22P	102
Y9HS24I	101
S24IY27E	101
F10GS24I	101
I16GS24IG28C	101
Y9TH17Q	101
D18EG28P	101
D18ED23A	101
I16SI21P	101
A7PE8D	101
E8DI16R	101
F10LW19R	101
D18EY27R	101
Y9LD18E	101
Y9QG28C	100
D23AS24I	100
I6GS24IG28C	100
H17QD23A	100
G4VI16S	100
D18EG25P	100
N11LS24I	100
S5RF10I	100
H17QW19L	100
G25DG28C	99
Y26EG28C	99
G4DD18E	99
H17QQ20L	99
G4AW19R	99
D18EG25S	99
H17QY27*	99
D23MS24I	98
G25CG28C	98
Q20SM22I	98
Y26TG28C	98
Y9AS24IG28C	98
N11SS24I	98
D18EQ20V	98
D18EY27*	98
M14IH15QH17QD18EM22ID23ES24IY26*Y27*G28C	98
I6DG28C	97
E8DY26P	97
D18EM22S	97
M22PS24IG28C	97
G2DD3VG4LS5AI6AA7QE8PY9VF10TN11TR12NP13LM14LH15KI16FH17ID18RW19AQ20SM22KD23MS24IY26VY27SG28N	97
E8DH17P	97
H17QM22L	97
H15QH17QD18EM22IY26*	97
A7RE8D	97
H17QY26*	97
F10LM14IH15QH17QD18EW19CM22ID23ES24IY26*Y27*G28C	97
S5RM14I	97
S5CS24I	96
H15AS24I	96
D3GH17Q	96
S5PE8D	96
G4SS24IG28C	96
D18EI21L	96
I16SH17Q	96
H17QG25S	96
H17QG28S	96
H17QG25R	96
D18PM22I	96
F10DG28C	95
S24HG28C	95
A7EG28C	95
Q20AS24IG28C	95
D3VH17Q	95
D18TS24I	95
I16TD18E	95
S5GN11K	95
G4RS5I	95
A7LE8D	95
H17QG25L	95
F10PM14I	95
G2X	95
S24IG28E	94
S24CG28C	94
Y27HG28C	94
Q20HS24I	94
G2AS24I	94
D18EW19A	94
A7GH17Q	94
E8K	94
D18EG25R	94
S5RQ20H	94
G4NG28C	93
D18HG28C	93
D23HG28C	93
M14GH17Q	93
R12TS24I	93
Q20GS24I	93
I16SQ20P	93
Y9VS24IG28C	93
M14GM22I	93
H17QD23R	93
S5RY9*	93
Q20*G28C	92
S5*G28C	92
I16AD18E	92
Y9AH17Q	92
G4RN11K	92
N11SD18E	92
M14RD18E	92
R12LD18E	92
H15QD18EM22ID23EY26*Y27*	92
G2PM14I	92
Q20MG28C	91
S24WG28C	91
P13RI16DH17WD18QW19IQ20MI21DM22SD23GS24YG25YY26GY27*G28K	91
I16HS24I	91
I16MG28C	91
N11GD18E	91
G2PD3V	91
G4RS5C	91
M14GD18E	91
F10GD18E	91
H17QQ20G	91
N11PI16S	91
H15QH17QD18EY26*	91
M22RS24IG28C	91
Y9PM22I	91
M22IY26*	91
M14IH15QD18EM22ID23EY26*Y27*	91
M22QG28C	90
R12ES24I	90
D3TG28C	90
R12WD18E	90
R12HG28C	90
G2DD3VG4LS5AI6AA7QE8PY9VF10TN11TR12NP13LM14LH15KI16FH17MD18RW19AQ20SM22KD23MS24IY26GY27SG28N	90
D3EG28C	90
D18EQ20H	90
I6AE8D	90
D3HM22I	90
D3GW19R	90
H17QI21R	90
G4LD18E	90
D18EW19L	90
I6LH17Q	90
S5GM14I	90
S5RG25V	90
S5RS24R	90
I16CG28C	89
Y9*G28C	89
H17QM22T	89
I6GI16S	89
G2PI16S	89
D18EI21T	89
H17QY27S	89
Y27*G28P	89
I6GM14I	89
M14IH17Q	89
R12DG28C	88
S5*I6L	88
Y26HG28C	88
Q20PY26N	88
H17QS24A	88
G4TS24I	88
I16SM22P	88
Y9TD18E	88
R12PW19R	88
H17QY26S	88
G2LG28C	88
N11GM22I	88
G4PM14K	88
S5TW19R	88
S5RM22K	88
F10CS24I	87
N11WG28C	87
Q20EG28C	87
I6PS24IG28C	87
I6GF10Y	87
D18EY27G	87
H17QI21L	87
S24IY26L	87
R12LH17Q	87
G4PR12S	87
S5RI6G	87
D18EW19R	87
M14RH17Q	87
G2SG28C	87
R12PM22I	87
H17WG28C	86
S5QS24I	86
F10YS24I	86
Q20KS24I	86
F10LS24IG28C	86
D18EY26*	86
P13RD18E	86
S5RN11P	86
G2LM22I	86
I6RM22I	86
F10IS24IG28C	85
P13WG28C	85
S24IY26A	85
Y9NG28C	85
M22AS24IG28C	85
G2KD3NG4DS5WI6RA7IE8QY9PF10AN11ER12FP13YM14RH15FI16HH17DD18AW19EQ20VI21NM22TD23FS24GG25YY26FY27*G28*	85
R12GI16S	85
D18EM22V	85
D23GS24I	85
D18EY26A	85
I21VS24I	85
S5PN11K	85
S5AM22I	85
G4PY27*	85
M22IS24P	85
H17RM22I	85
D3AM22I	85
G2PS5R	85
W19RG28R	85
Y26*Y27P	85
M14ID23E	85
S5RW19L	85
S5RR12L	85
G25MG28C	84
I6HG28C	84
Q20WS24I	84
D3NI16S	84
S5AS24IG28C	84
G4PI6N	84
H15LH17Q	84
G4RI21N	84
H15QH17QD18EY26*Y27*	84
G4PI16N	84
D3PM14I	84
M14ID18ED23E	84
S5RG28V	84
Q20PI21E	83
D23YG28C	83
G2KD3NG4DS5WI6RA7IE8QY9PF10AN11ER12FP13YM14RH15FI16HH17DD18AW19*Q20VI21NM22TD23FS24GG25YY26FY27*G28*	83
Y26AY27FG28C	83
H17QW19G	83
D3NW19R	83
I6TS24I	83
N11PS24IG28C	83
H17NS24IG28C	83
M22ID23R	83
G2SM22I	83
G4AM14I	83
M14IH17QD18ED23E	83
M14IH15QH17QD18ED23E	83
W19*G28C	82
Q20VS24I	82
P13AS24I	82
D3VE8D	82
G2TG28C	82
A7PS24I	82
E8DM22R	82
D18EQ20T	82
D18EY26S	82
H17QS24IG28C	82
D18EM22IS24I	82
G4PI21N	82
D18EQ20S	82
Q20LM22I	82
H15QY26*	82
S5RY9P	82
M14IW19C	82
S5RF10V	82
S5GF10L	82
M22IY27*	82
H17EG28C	81
W19EG28C	81
R12PM22K	81
A7VD18E	81
G2PS5C	81
N11AS24I	81
G4VF10Y	81
S5GF10Y	81
S24IG25T	81
S5TN11K	81
M22IG28A	81
S5TF10Y	81
S5TF10I	81
G4RM14I	81
Y9KG28C	80
Q20NG28C	80
M22KS24I	80
R12GW19R	80
I16PS24IG28C	80
I16SM22R	80
E8DH15G	80
Y9VH17Q	80
M14LD18E	80
H15RS24IG28C	80
G4PW19L	80
S24IY26*G28C	80
R12SH17Q	80
S5RH17P	80
D3NM14I	80
N11PM14I	80
S5PM14I	80
W19QG28C	79
I21WG28C	79
S5ES24I	79
M14KG28C	79
Y27*G28W	79
H15GH17Q	79
F10RS24I	79
G4PP13R	79
Y9AD18E	79
H17RD18E	79
I6GW19R	79
D18ES24L	79
M22ID23G	79
I6VM22I	79
S5TY27N	79
G4RF10I	79
S24IG28D	78
Y27FG28C	78
R12WH17Q	78
D3NF10Y	78
I21QG28C	78
E8DM22G	78
G4PD23Y	78
G4PN11D	78
I16SY27P	78
G2PD18E	78
G4VS24IG28C	78
F10AD18E	78
D18EY27L	78
Q20LS24IG28C	78
I6SH17Q	78
M14IH15P	78
S5TM14I	78
I16PH17Q	77
W19VS24I	77
I6AS24IG28C	77
D3GI16S	77
D18EY27T	77
F10PN11K	77
H17QD18V	77
G4LH17Q	77
S24IY26S	77
H15PM22I	77
G4PF10I	77
S5RH15P	77
H15QY27*	77
S5RQ20P	77
H17QD18EM22I	77
S5PF10L	77
G2RM14I	77
D23NG28C	76
Y26DY27G	76
M14TS24I	76
E8DY27P	76
N11KG28C	76
D18EW19C	76
I16SD23G	76
S5PF10Y	76
S5PI21N	76
G4VW19R	76
H17QY27L	76
H17QS24L	76
A7RD18E	76
Q20HM22I	76
G4PP13T	76
S5RM22V	76
G4PY26*	76
G2KD3IG4IS5FI6RA7LE8IY9RF10NN11IP13KM14CH15*I16LH17LD18RW19HQ20GI21SM22DD23KS24TG25LY26LY27V	75
S5HS24I	75
E8DY9W	75
A7CG28C	75
D18QG28C	75
H17DG28C	75
R12CG28C	75
I6WS24I	75
G4QS5C	75
Y27LG28C	75
E8DY9G	75
D3GF10Y	75
F10VS24IG28C	75
S24IY27*	75
D18EG25T	75
H17QG25P	75
E8AM14G	75
G4PD18EM22I	75
Y9PH17QD18E	75
H17RS24IG28C	75
Y26LG28C	75
H15RI16S	75
S5GI21N	75
D18EG28S	75
Y9LH17Q	75
F10SS24IG28C	75
G4PY26N	75
A7RM22I	75
M22QS24I	74
I21SY26AG28Y	74
S5KS24I	74
S24IY27H	74
D3HS24I	74
F10PM22K	74
I6VE8D	74
E8DI16G	74
D18ES24V	74
H17NS24I	74
G2VD3A	74
D3PM22P	74
S5TI6N	74
M22IS24G	74
G4PH15Q	74
N11RD18E	74
M14LH17Q	74
G2PH17Q	74
G2SE8D	74
G4RM14K	74
S5TM22K	74
S5RI6L	74
S5RS24T	74
M14IH15QH17KD18EM22ID23ES24IY26*Y27*G28C	74
M14IH15QH17QD18EQ20HD23EY26*Y27*	74
M14IM22ID23EY26*	74
S24DG28C	73
S24IY27C	73
D18EG28E	73
R12HS24I	73
E8AY9G	73
G2AH17Q	73
R12PI21N	73
R12LS24IG28C	73
I16VH17Q	73
I16SH17P	73
G4TM22I	73
G4RI6N	73
I6RI16S	73
H15QH17QM22IY26*	73
G4VN11K	73
G4PD23E	73
H15QD18EM22IY27*	73
M22IG25A	73
S5RD18P	73
F10HS24I	72
I16WS24I	72
S5WH17Q	72
M14VS24I	72
D3PI16S	72
H17TD18E	72
S5TS24IG28C	72
F10TH17Q	72
D18ED23S	72
Y9*I21P	72
I16PM22I	72
A7SS24I	72
P13SD18E	72
P13TS24I	72
I16SG28R	72
D3GF10L	72
G2PW19R	72
Y9DS24I	71
G4ES24I	71
Y27DG28C	71
H15DG28C	71
D18YG28C	71
I21SS24IG28C	71
F10GH17Q	71
N11AD18E	71
S5VS24IG28C	71
D3GS5R	71
H15GS24IG28C	71
D18EG28T	71
H15SD18E	71
Y9SH17QD18E	71
H17QY27G	71
M14SS24I	71
H15LS24IG28C	71
E8DY26S	71
F10LM14IH15QH17QD18EQ20HM22IY26*Y27*	71
S5RM14K	71
H15QH17QD18EY27*	71
G4VM14I	71
S5RQ20R	71
M14IH15QH17KD18EQ20HM22ID23ES24IY26*Y27*G28C	71
S5MS24I	70
S24IY26W	70
G25WG28C	70
H15CG28C	70
G4YS24I	70
H17CG28C	70
I21WS24I	70
W19MG28C	70
S24IY27W	70
D3AH17Q	70
Y26NG28C	70
M14AS24I	70
D3AE8D	70
Y26AY27*	70
Q20PY26*	70
F10YI21P	70
H17QQ20V	70
H17QI21T	70
P13GS24I	70
G4RE8D	70
S5GD23Y	70
M22LS24IG28C	70
E8V	70
Y9PW19R	70
S24IG25S	70
D18ED23L	70
G4PW19C	70
E8*	70
P13RH17Q	70
N11SH17Q	70
D18EY26L	70
I16GM22I	70
G4RP13T	70
A7PM22I	70
M22IY27P	70
S5RI21N	70
M22IS24T	70
A7SM22I	70
S24IG28Q	69
Q20CG28C	69
R12WS24IG28C	69
I6MG28C	69
M22VS24IG28C	69
Y9NS24I	69
G4CD18E	69
Y26FG28C	69
H15TS24I	69
W19RM22P	69
F10YQ20P	69
H17QD23V	69
H17QY27A	69
G4PH15D	69
P13GD18E	69
G4AS24IG28C	69
D3EG4P	69
G2RS24I	69
G2LD3A	69
G4RY26N	69
R12SD18E	69
R12GM14I	69
G4AN11K	69
N11TM22I	69
G4AM22K	69
S5RD23G	69
Y9PM14I	69
P13LD18E	69
S5RP13Q	69
W19RG28A	69
G4PD23G	69
Y9LM22I	69
S5RD23R	69
M14IH15QH17QD18EQ20HM22ID23EY26*Y27*G28C	69
I16DS24I	68
Y27IG28C	68
S5FG28C	68
A7WG28C	68
G4EG28C	68
M22KY27N	68
E8DM22T	68
D3AD18E	68
Q20PM22K	68
R12PY26N	68
D18EQ20A	68
E8DY26G	68
F10PW19C	68
Y26*G28R	68
F10TD18E	68
Q20RS24IG28C	68
N11KI21P	68
G4PE8G	68
G4RH17N	68
F10SW19R	68
N11PW19R	68
M14IH15QH17QD18EQ20HM22IY27*	68
P13TD18E	68
M22IS24A	68
G4RD23Y	68
F10SM14I	68
S5RY27N	68
R12PS24R	68
G4PR12P	68
M14ID18EM22I	68
S5YG28C	67
M14QG28C	67
N11QG28C	67
D18HS24I	67
D23ES24W	67
S5IS24I	67
F10IR12P	67
G4PI6L	67
H17QS24V	67
G4PY26*G28C	67
Y9PY26*G28C	67
S24IY26GG28C	67
Y9GS24IG28C	67
E8AR12G	67
N11KG28A	67
P13LS24I	67
N11TD18E	67
S5RA7G	67
I16SS24IG28C	67
S5RI16G	67
G4PY27N	67
S5RP13R	67
M14IH15QH17QD18EQ20HM22IY26*	67
W19RS24R	67
G4VF10L	67
G4HS24I	66
I16QG28C	66
G25IG28C	66
N11HG28C	66
A7DG28C	66
H17QQ20H	66
D23ES24G	66
F10*G28C	66
H17QW19V	66
Y26*G28W	66
D3GN11K	66
N11KQ20P	66
R12PI16S	66
F10YN11P	66
P13VS24I	66
D3PH17Q	66
D3VS5R	66
H17QQ20A	66
F10YW19R	66
I6AI16S	66
A7GI16S	66
H17QW19T	66
W19RI21P	66
H17QW19S	66
Y26*Y27*	66
H15DI16S	66
I16SW19R	66
M22IY26P	66
S5RY27*	66
P13TM22I	66
W19RS24T	66
S5RM22R	66
Y9RM22I	66
S5RQ20L	66
D18CG28C	65
M14EG28C	65
M22*S24I	65
D3HF10Y	65
Y9WD18E	65
S5HH17Q	65
H17QM22V	65
I16SD23P	65
I6PI16S	65
I16SY26G	65
H17QM22S	65
I16SY26P	65
S5PM22K	65
H15QH17QY26*	65
H17SS24IG28C	65
S5PY9*	65
N11RH17Q	65
W19RQ20P	65
G2VH17Q	65
D18EI21S	65
G4RF10Y	65
E8DM22I	65
N11KG28V	65
M22IG25V	65
S5RY26N	65
R12SI16S	65
S5RS24P	65
F10LM22P	65
F10LM14IW19C	65
M14IH15QH17QD18ED23EY26*Y27*	65
M22ES24IG28C	64
W19HG28C	64
S5DS24I	64
D3TE8D	64
Y9FG28C	64
W19KG28C	64
S5NS24I	64
G2DD3VG4LS5AI6AA7QE8PY9VF10TN11TR12NP13LM14LH15KI16FH17MD18RW19AQ20SM22*D23MS24FY26VY27SG28N	64
D3PF10Y	64
S24IY26PG28C	64
R12AH17Q	64
H15AD18E	64
H17QM22K	64
D3PW19R	64
M14KQ20P	64
Y26SG28V	64
S5GM22K	64
F10YW19S	64
E8DI21P	64
S5TE8D	64
I21PY27*	64
D18EY27A	64
H17QY27T	64
Y9RS24IG28C	64
Y26*G28P	64
E8DD18R	64
E8DY9R	64
G2VD18E	64
N11AM22I	64
G4RY27N	64
M22IG28V	64
Y26*Y27R	64
P13TI21P	64
S5RY27P	64
F10LH17P	64
S5RY26*	64
D18RM22I	64
D18SM22I	64
M14IH17QD18EM22I	64
D23FS24I	63
G25NG28C	63
D3NY27N	63
G4CS24IG28C	63
P13QG28C	63
M14HG28C	63
D23*G28C	63
F10IM22K	63
H17QG28E	63
E8DG28A	63
E8DG25V	63
I6NW19R	63
A7GS24IG28C	63
F10YD23G	63
G4LS24IG28C	63
F10VW19R	63
G4AF10Y	63
H15PI16S	63
G4TH17Q	63
N11TH17Q	63
G4TD18E	63
D3PI21P	63
G2VG4P	63
S5TR12S	63
S5TR12P	63
M14II21P	63
F10LD23G	63
S5RY26P	63
S5RH17R	63
M22IS24I	63
F10LM14G	63
M22IY26G	63
M14IH15QH17QD18EM22ID23EY27*	63
Y9MG28C	62
R12ED18E	62
D18EG28W	62
Y27VG28C	62
I6NG28C	62
D23GY26*G28C	62
R12HH17Q	62
H17QG28W	62
N11VS24I	62
D18EQ20W	62
F10IW19R	62
I6VS24IG28C	62
G2PD3VS5C	62
D3VI16S	62
[truncated: 1,631 more rows]

## Sheet: CloningTransformation
Mutation	Mutation count
WT	420156
I21P	58587
N11P	57332
F10P	51918
R12G	47742
D23G	46710
H17P	46019
Y9P	44057
I6G	41648
G4P	41252
H15P	41106
M22P	41097
Q20P	39955
N11G	38146
R12P	37786
Y26P	37649
A7G	37611
D23P	37223
D18P	36703
M14G	36583
H15R	36421
D3G	35866
D3N	35114
G2P	34725
Y26G	34575
S24P	34463
I6R	33988
M14P	33813
S5P	33127
F10L	33119
Y27P	32851
S5G	30315
G28R	29874
A7R	29739
I6P	28999
H15L	27845
D3P	27728
M14R	27421
D23R	27247
M22R	27133
F10V	27071
S5R	26916
H17R	26795
D18G	26419
M22G	26134
G28A	25158
F10S	25149
H15G	25136
D18R	24531
D23A	24475
G28P	23869
D3V	23707
I16P	23450
G2R	23394
P13R	23355
G4R	23218
N11R	23159
Q20R	23050
S24R	22881
Q20L	22681
G28V	22579
S5T	22141
A7P	21836
W19P	21457
I6A	21241
I21R	21192
I21G	20843
W19R	20735
D23S	20662
N11T	20651
W19G	20614
P13L	20598
Y9L	20564
S24G	20243
I16G	20107
G25V	19813
P13G	19667
Y26R	19627
S24T	19591
Q20T	19500
D23L	19191
P13S	19172
I6S	19015
Y9R	19003
Y27R	18905
I6V	18894
G25P	18834
A7L	18690
I6L	18586
Y9G	18568
M14L	18053
D3T	17863
M22L	17842
D3A	17829
Y9S	17690
N11A	17674
D18S	17638
G4A	17606
P13T	17481
N11S	17422
H17L	17342
A7S	17332
G25A	17186
W19T	17177
S5A	17052
A7T	16966
G28S	16940
G25L	16888
D23V	16804
Y26A	16798
Y27S	16638
G25R	16524
W19S	16441
W19L	16438
M22T	16334
A7V	16321
S24A	16263
D23T	16205
H17T	16124
Q20G	16051
Y26S	16022
M14T	15864
M14V	15861
G25T	15622
N11L	15484
D18T	15407
G25S	15341
I21L	15177
G28T	15165
I21T	14933
M22A	14911
P13A	14807
G2S	14646
D18A	14612
D3H	14604
Y9T	14592
Y26L	14562
G2A	14540
I21S	14510
G2L	14410
R12T	14407
I16R	14349
S24L	14229
D18V	14156
G4V	14116
Q20H	14115
R12A	14061
G2V	14019
F10G	13903
D18L	13849
N11V	13786
G28W	13688
S5V	13646
Q20S	13645
Y27L	13605
P13V	13417
I21A	13396
R12L	13377
G28L	13298
M14A	13294
Y27G	13207
R12S	13207
M14W	13154
M14S	13132
F10I	13021
F10A	13011
H15A	12970
H17G	12936
I16L	12849
S5L	12744
G2T	12622
W19V	12526
M22V	12520
I6W	12479
M22S	12450
G4T	12323
Y27A	12261
H15S	12219
R12V	12199
W19A	12199
Y26T	12108
G4S	12074
H17A	12069
G28C	12053
Y9A	12029
I16S	11886
Y27T	11860
D23E	11843
A7W	11808
H15Q	11764
H17S	11737
R12W	11720
H17Q	11706
Y26V	11660
F10R	11621
F10T	11586
I6T	11577
I16V	11545
H15V	11492
G28E	11428
G2W	11397
Q20V	11116
S24V	11040
D3E	11010
I21V	10869
Q20A	10778
A7E	10739
Y9V	10585
I6E	10501
I16A	10433
D18E	10362
I16T	10026
Y26E	10010
I21H	9952
M14Q	9705
Y9H	9701
S5W	9658
R12H	9636
F10H	9528
Y27V	9342
D23W	8991
N11E	8976
F10Y	8916
N11W	8864
H15T	8813
G25W	8769
M14E	8673
D18W	8658
M22W	8630
G2H	8600
G4W	8540
G4L	8358
P13Q	8265
S24E	8156
S24Q	8050
W19Q	8006
Q20W	7979
H17V	7979
A7Q	7937
F10C	7915
S24W	7865
H15W	7850
D23H	7826
G25C	7818
I6Q	7776
M22E	7752
N11Q	7694
G25E	7676
G2Y	7668
S5E	7666
P13W	7656
D18H	7651
Y26W	7650
P13H	7639
Y9W	7635
S24H	7373
M22Q	7330
Y9Q	7248
R12Q	7203
F10W	7154
G28D	7153
I16H	7135
G28Q	7053
Y27H	7049
I6D	7025
A7H	6937
G25D	6916
G2E	6664
R12E	6661
W19H	6528
I21Q	6523
D23Q	6509
I6C	6444
D3S	6437
H15C	6408
P13C	6399
A7*	6394
G4D	6378
S5C	6354
G4E	6351
S24K	6348
D18Q	6337
D3Y	6318
Q20E	6300
P13E	6289
M14K	6266
P13K	6260
Y27E	6226
Y9C	6226
S5Q	6217
A7C	6210
I6H	6198
M14H	6185
G2M	6119
W19E	6096
M22K	6072
G2C	6068
W19C	6006
Y27Q	5957
W19*	5941
W19K	5932
G2Q	5874
D18C	5848
I16W	5750
G25*	5674
G25K	5651
F10D	5616
M14*	5560
Y26C	5527
H17W	5523
S5K	5514
A7M	5492
G2F	5479
Q20K	5472
I6M	5378
S5H	5375
G25M	5321
P13F	5317
Y26*	5317
P13*	5315
S24I	5311
G2N	5304
S5M	5284
Y9*	5205
N11H	5184
I6N	5170
W19M	5167
A7D	5157
A7K	5094
W19N	5046
Y9E	5035
N11K	5023
G28H	5009
S24C	4985
H15E	4983
G2I	4958
Q20*	4955
P13M	4946
D23C	4923
Q20M	4905
Y26D	4822
P13D	4811
S24*	4801
Y27W	4767
N11*	4734
H17C	4727
G2D	4721
G4C	4612
S24N	4611
P13Y	4601
D18*	4576
S5*	4504
G25N	4439
I21W	4432
G4H	4420
G25I	4407
I6K	4398
P13I	4397
R12C	4341
R12D	4339
S24D	4318
S5D	4299
I16N	4291
I16C	4273
S5N	4271
D3R	4246
P13N	4233
I16E	4222
Y27C	4202
D18K	4201
G28*	4179
Y26K	4171
Y27D	4115
I21E	4088
G28M	4083
Y26N	4064
G25F	4060
I6F	4055
G4Q	4043
G28K	4016
Y27*	3964
G25Y	3956
Y27N	3940
Y9F	3930
Y9M	3898
Q20N	3878
Y26H	3860
H17N	3834
F10M	3828
N11C	3822
G25Q	3798
I21C	3749
D18Y	3733
D18N	3718
N11D	3677
H15D	3675
H17D	3669
N11M	3661
Q20C	3660
H15Y	3607
Y27K	3581
I6*	3550
D18M	3549
D23Y	3510
Y9K	3509
G2*	3465
D23*	3450
H17E	3439
D23M	3435
I6Y	3419
D3I	3408
F10Q	3405
A7F	3390
F10N	3382
I21D	3378
Y26M	3302
I16Y	3250
S24M	3236
I16D	3203
S5I	3187
I16M	3183
W19D	3138
Q20D	3131
Y26Q	3100
D23N	3097
H15*	3082
S24Y	3063
W19Y	3053
A7I	3014
I21F	3011
R12K	3008
F10*	2985
I16Q	2975
I21N	2968
H15N	2963
M14C	2935
R12N	2927
Y27M	2901
W19I	2887
Y27F	2886
M22*	2865
H17K	2863
H15K	2842
D18I	2842
I21M	2834
A7N	2832
Y9D	2828
A7Y	2807
Y26F	2789
D23K	2749
I16*	2728
Y9I	2722
I16K	2670
R12M	2665
G2K	2653
Y9N	2652
H15F	2645
F10E	2643
M22H	2617
W19F	2611
D3K	2506
I16F	2455
Q20Y	2432
G28N	2406
Y27I	2403
Y26I	2344
M14N	2320
N11I	2320
H15M	2314
D18F	2303
R12*	2302
S24F	2287
N11Y	2267
H17I	2261
G25H	2235
G4N	2233
H17*	2232
H15I	2170
G28Y	2167
H17Y	2167
H17M	2162
M14I	2095
Q20I	2092
M22I	2080
R12Y	2077
D3L	2067
D23I	2047
D23F	2043
M14D	1958
Q20F	1933
G4M	1895
S5F	1877
I21Y	1876
I21K	1875
D3W	1859
R12I	1826
F10K	1781
G28F	1748
H17F	1701
I21*	1700
N11F	1648
M14Y	1633
S5Y	1620
G4I	1601
G28I	1415
M14F	1394
G4Y	1187
M22C	1177
M22N	1107
G4*	1074
E8D	1042
R12F	1012
D3C	996
S24IG28C	947
D23GG28C	901
Y26VG28C	871
G4K	798
D23PS24I	783
Y9PG28C	783
I21PG28C	727
Q20PG28C	686
Y26AG28C	657
R12GG28C	655
M22F	652
H15PG28C	641
D23TS24I	626
Y26PG28C	616
M22D	607
G4F	588
F10PG28C	559
D3*	547
G4PG28C	540
H17PG28C	535
R12PG28C	534
D23PG28C	530
Y26DG28C	529
D23SS24I	528
D3Q	523
M22Y	522
N11PG28C	522
Y26GG28C	466
I21PS24I	464
M22PG28C	440
D23RG28C	429
S5PG28C	425
D18PG28C	425
H15RG28C	417
I6GG28C	412
D23RS24I	402
I6RG28C	396
H15LG28C	396
Y9PS24I	392
Y9SG28C	387
D3M	386
F10LG28C	377
I6PG28C	372
H15GG28C	367
S5GG28C	362
N11GG28C	361
S24PG28C	358
G4RG28C	351
Q20PS24I	350
D23AG28C	344
E8A	344
A7GG28C	343
H17RG28C	340
H15PS24I	338
M14GG28C	332
Y26VY27F	322
E8DM14G	318
S5RG28C	318
D18GG28C	315
S24IY27P	303
R12GS24I	300
Q20TG28C	297
Q20SG28C	296
I6AG28C	293
F10VG28C	291
M22GG28C	286
Q20LG28C	282
Y26*G28C	280
S24RG28C	277
D18RG28C	275
F10SG28C	275
R12PS24I	273
M22RG28C	269
S5TG28C	266
Q20RG28C	263
D23SG28C	262
A7RG28C	259
W19PG28C	258
P13RG28C	258
Y9RG28C	257
E8G	257
W19RG28C	256
Y26AY27F	253
I16PG28C	253
I16GG28C	253
D18EM22I	252
S24IG25P	249
D23WG28C	245
N11TG28C	242
H17PS24I	242
M14RG28C	241
H17QD18E	241
M14PG28C	240
D3F	238
E8DR12G	238
D3VG28C	237
Y9TG28C	237
F10PS24I	234
H17TG28C	233
D3NG28C	232
M14LG28C	228
M22LG28C	225
N11RG28C	225
D18SG28C	225
Q20SS24I	224
Y26SG28C	224
M22VG28C	223
Y9LG28C	222
G4PS5C	221
H17LG28C	221
M22GS24I	219
D23EG28C	218
D3GG28C	217
H17QD18P	217
D18LG28C	217
Y9PS24IG28C	216
N11PS24I	216
S24TG28C	216
N11SG28C	215
S24IG28S	214
R12WG28C	213
D23HS24I	213
M22AG28C	213
Y26RG28C	212
W19GG28C	212
D23LS24I	211
S5AG28C	211
Y9GG28C	211
G4PS24I	210
I6SG28C	210
I6LG28C	210
A7VG28C	209
I21SG28C	208
D18AG28C	207
I6VG28C	206
I21RG28C	206
I6GE8D	204
D18PS24I	204
H17QG28C	203
R12LG28C	203
I6PE8D	202
E8DN11P	202
Y9SS24I	201
Y9AG28C	200
S24GG28C	200
G4RS24I	200
D23VG28C	197
W19LG28C	197
H15LS24I	196
Q20PS24IG28C	195
I6TG28C	195
S5PS24I	194
F10IG28C	193
D23LG28C	193
S24IG28R	193
H15RS24I	193
H15SG28C	192
D23QG28C	191
R12AG28C	191
H15AG28C	188
W19TG28C	187
M22PS24I	187
W19SG28C	187
I21PS24IG28C	186
D18VG28C	186
H17AG28C	185
P13SG28C	185
M22TG28C	184
Y27*G28C	184
I6GS24I	181
Q20TS24I	179
H17QS24I	179
M14TG28C	178
P13GG28C	178
G4VG28C	178
Y9VG28C	178
P13TG28C	178
H15GS24I	176
I16RG28C	176
D3PG28C	175
R12SG28C	174
G2AG28C	173
I6PS24I	173
A7PG28C	173
S24AG28C	173
N11LG28C	173
F10PD18E	173
H15VG28C	172
I21LG28C	172
Y9PD18E	171
I21TG28C	171
R12GD18E	170
I21GG28C	169
M22RS24I	168
S5LG28C	168
S5VG28C	166
Q20GG28C	165
H17GG28C	165
S24IY26G	164
H15PD18E	164
I6RE8D	164
D3AG28C	163
D18EI21P	163
H17SG28C	163
I6RS24I	162
S5RS24I	162
Q20AG28C	161
G25VG28C	161
N11AG28C	161
A7SG28C	161
R12GS24IG28C	160
S24IG28T	159
A7HE8D	158
G2VG28C	158
F10GG28C	158
S24IY27R	158
I16VG28C	157
P13LG28C	157
D18TG28C	156
Y9PH17Q	156
D18GS24I	155
H15QG28C	154
D18EG28C	154
R12VG28C	153
H17QI21P	153
F10LS24I	152
G4AG28C	152
R12PH17Q	152
I21AG28C	151
D18ED23G	151
S24IG28P	151
N11PH17Q	151
D18EY26P	150
S5GS24I	150
F10TG28C	150
M22SG28C	149
R12PD18E	149
I16SG28C	149
H15RD18E	149
N11VG28C	148
D23PS24IG28C	148
I16LG28C	148
H15PS24IG28C	147
D23TG28C	147
D18EQ20P	147
I16AG28C	147
Y9HG28C	146
Y9AS24I	146
N11PD18E	146
A7LG28C	146
M14AG28C	145
G2PE8D	145
F10LD18E	145
G4SG28C	143
D3NE8D	142
M14GS24I	142
D23CS24I	141
R12GH17Q	141
R12TG28C	141
H17QD18R	141
H15WG28C	140
R12QG28C	140
A7GS24I	140
Q20LS24I	140
R12PS24IG28C	139
Q20RS24I	139
D23RS24IG28C	139
F10RG28C	139
D18EM22P	139
N11GS24I	138
P13AG28C	138
D3PE8D	137
S24IG28A	137
S24IY27L	137
H15QH17Q	137
D3GE8D	136
I21RS24I	136
S5AS24I	133
G4DG28C	132
S24IG28V	132
H17QD23G	132
D18EY27P	132
D3GM22I	132
Q20HG28C	131
I6AS24I	131
Y26*Y27*G28C	131
S24IG25R	131
F10HG28C	130
E8DM22P	130
H15QD18E	130
D23HG28C	129
I16PS24I	129
A7TG28C	129
S24IY27G	129
F10LH17Q	129
S24IG28W	128
D18EY26G	128
I21SS24I	128
S24IY26P	128
F10PH17Q	128
N11PM22I	128
I16TG28C	127
E8DN11G	127
G4WG28C	126
M22VS24I	126
S24LG28C	126
S24IY27A	125
H15PH17Q	124
S24IY27S	124
D18RS24I	124
F10SS24I	124
E8DY9P	123
W19VG28C	123
H15SS24I	123
G25AG28C	123
Y26DG28W	122
R12WS24I	122
E8DI21P	122
G25EG28C	121
M14SG28C	121
Y9RS24I	121
G25LG28C	121
H17QD18T	121
F10LM14I	121
E8DN11T	120
I6GD18E	120
Y26VY27FG28C	119
H17VG28C	119
H17AS24I	119
Y27*G28T	119
M14VG28C	118
G25TG28C	118
F10AG28C	117
Y9SS24IG28C	117
Y9VS24I	116
F10YG28C	115
P13VG28C	115
G25RG28C	115
I16GS24I	114
S24IY27T	114
G4LG28C	114
F10PM22I	114
H15GD18E	113
A7GD18E	113
D18ED23P	112
D18EW19T	112
G4PE8D	112
S5PD18E	112
M14PM22I	112
F10VS24I	111
D23TS24IG28C	111
D18ES24I	111
G2PG28C	111
D18AS24I	111
S5RD18E	111
H17QM22I	111
A7EG28C	110
D3VE8D	110
S24IY26R	110
I6GH17Q	110
G25PG28C	110
A7LE8D	110
W19LS24I	110
R12HG28C	109
Q20VG28C	109
H17QY26G	109
S5TS24I	109
H17QM22P	109
P13RS24I	109
G25SG28C	109
M14WG28C	108
W19AG28C	108
H17PD18E	108
W19SS24I	108
N11TS24I	108
H17RS24I	108
H17QS24P	108
M14LS24I	108
D18SS24I	108
H15QM22I	108
Q20WG28C	107
I6LS24I	107
H15LD18E	107
D23NS24I	106
Y9CG28C	106
Q20TS24IG28C	106
M22SS24I	106
H15TG28C	106
M14PS24I	106
W19PS24I	106
H17QD18G	106
S5GH17Q	106
W19QG28C	105
G2RG28C	105
D23IS24I	104
I6AE8D	104
S24IY27V	104
Y26TG28C	104
E8DH17P	104
D18ES24P	104
Y9WG28C	103
Y26HG28C	103
M22AS24I	103
N11GD18E	103
E8AM14G	103
I6WG28C	102
E8DM14V	102
H15AS24I	102
I21TS24I	102
D18EW19P	102
D18TS24I	102
H17QY26P	102
H17LS24I	102
M14IH15QH17QD18EQ20HM22IY26*Y27*	102
W19RS24I	102
W19GS24I	101
A7VS24I	101
H17PS24IG28C	101
H17QY27P	101
I6RH17Q	101
H17QD18S	101
I6QG28C	100
Q20SY26N	100
D23GS24I	100
Y9TS24I	100
S5GD18E	100
G2RE8D	100
E8DY27P	99
G4TG28C	99
A7PE8D	99
H15LS24IG28C	99
A7RS24I	99
I6VS24I	98
H17VS24I	98
M22EG28C	97
A7GH17Q	97
S24IG28L	97
M22QG28C	96
R12EG28C	96
D23YS24I	96
D3VS24I	96
H17QS24R	96
F10SD18E	96
H17QD23P	95
H17TS24I	95
G4RD18E	95
G4PH17Q	95
A7RE8A	95
I16GD18E	94
D23SS24IG28C	94
R12SS24I	94
D18EG28R	94
I21HG28C	93
D18WG28C	93
H17QD18A	93
F10PS24IG28C	93
I6SE8D	93
I6RD18E	93
F10CG28C	92
M22WG28C	92
S24NG28C	92
Y27*G28V	92
N11GM22I	92
I16RS24I	92
H15RH17Q	92
Y27*G28R	92
I16HG28C	91
D3TE8D	91
R12AS24I	91
A7GE8D	91
R12LS24I	91
S24VG28C	91
Y26*G28V	91
D18EM22R	91
G4PD18E	91
E8DH15L	91
N11RS24I	91
A7RE8D	91
D23MS24I	90
Y26EG28C	90
Y26NG28C	90
D18VS24I	90
W19TS24I	90
M22TS24I	90
D3HG28C	89
D23YG28C	89
D18HG28C	89
F10IS24I	89
H15QS24I	89
H17QM22G	89
I21GS24I	89
I6PH17Q	89
D18EQ20R	89
S5WG28C	88
I16WG28C	88
D23*G28C	88
E8DI16P	88
Y9GS24I	88
I6SS24I	88
I21PM22I	88
S24IY27Q	87
D18EM22G	87
I21SS24IG28C	87
D3NM22I	87
E8DS24P	87
I16SS24I	87
S5PH17Q	87
N11SS24I	87
M14IH15QH17QD18EQ20HM22ID23ES24IY26*Y27*G28C	87
M22KG28C	86
N11PS24IG28C	86
I6TS24I	86
Q20SS24IG28C	86
S5PE8D	86
Y9SH17Q	86
P13SS24I	86
D18EQ20L	86
M22ID23P	86
D18PM22I	86
H15WS24I	85
Q20SY26*	85
I16VS24I	85
M22LS24I	85
H15RS24IG28C	85
H15QD18EM22I	85
M22ES24I	84
D3GS24I	84
N11PI16S	84
A7TE8D	84
D18EG25V	84
M14RS24I	84
I21LS24I	84
M14GM22I	84
D18EW19R	84
H17PM22I	84
I6EG28C	83
N11EG28C	83
Y27HG28C	83
S24IG28E	83
S5GF10L	83
E8DR12P	83
E8DD18G	83
S24IG25A	83
S5LS24I	83
D18EI21R	83
S24IY26L	83
M14IH15QH17QD18EQ20HM22ID23EY26*Y27*	83
R12QS24I	82
M14EG28C	82
D3TG28C	82
A7GE8A	82
M22PS24IG28C	82
D18EI21G	82
Y9AS24IG28C	82
H17QQ20P	82
M14PD18E	82
H17QQ20R	82
S24CG28C	81
S5CG28C	81
H15EG28C	81
G4WS24I	81
S5GE8D	81
I6PD18E	81
I21VG28C	81
Y26LG28C	81
D18PS24IG28C	81
D18EW19S	81
Y9RD18E	81
W19RD23G	81
D18ES24R	81
G2PM22I	81
D23NG28C	80
M22WS24I	80
F10WG28C	80
M14QG28C	80
G4RS24IG28C	80
S24IY26PG28C	80
P13GS24I	80
E8DM22R	80
H17TD18E	80
D18EQ20G	80
S5RH17Q	80
M14IM22I	80
S5PS24IG28C	79
Y9LS24I	79
Q20PM22I	79
F10LM22I	79
F10PM14I	79
F10DG28C	78
I6PS24IG28C	78
Y26AY27FG28C	78
H15GS24IG28C	78
I16PD18E	78
F10VD18E	78
D18ES24T	78
M14PH17Q	78
H17QW19R	78
I16SD23G	77
H17GS24I	77
I6LE8D	77
H17QY26R	77
H15PM22I	77
M14RM22I	77
P13WG28C	76
Y26DY27*	76
D3GD18E	76
D18EG25T	76
G4VS24I	76
M22GS24IG28C	75
Y9*G28C	75
Q20AS24I	75
E8DD23A	75
D3AE8D	75
E8DQ20P	75
F10PI16S	75
F10LH17R	75
D18EG28P	75
H17QM22R	75
F10VH17Q	75
D18EY26R	75
I6GM22I	75
S5HG28C	74
Q20KG28C	74
D3NS24I	74
W19CG28C	74
E8DH15P	74
I6SD18E	74
H17SS24I	74
E8DI16R	74
D18EG25L	74
S5RE8D	74
H17WG28C	73
R12DG28C	73
M22VS24IG28C	73
I16NG28C	73
D3PM22I	73
D18EM22T	73
A7GM22I	73
D3GM14I	73
H15RM22I	73
Y9HS24I	72
W19KG28C	72
F10YM22T	72
Y27*G28W	72
H17QI21G	72
P13LS24I	72
N11LS24I	72
H15QH17QM22I	72
G4SS24I	72
R12GM22I	72
H15CG28C	71
Q20EG28C	71
F10LS24IG28C	71
D18EG28A	71
S5VS24I	71
H15QH17QD18EM22IY26*Y27*	71
G2SE8D	71
M14II21P	71
H17QD23R	71
W19MG28C	70
W19EG28C	70
Y26DY27F	70
G2SD3AG4QS5II6YE8RY9FF10DN11KR12NP13DM14WH15RH17QD18PW19AQ20EI21FM22YD23RS24FG25HY26DY27AG28E	70
E8DM22G	70
Y9RM22V	70
R12VS24I	70
D18EG28V	70
D18EQ20T	70
N11TD18E	70
G2VS24I	70
I16SH17P	70
H17QW19P	70
D18ED23R	70
Y27*G28S	70
I6MG28C	69
H15NG28C	69
E8DD23G	69
I16SM22P	69
H15VS24I	69
D18ED23A	69
H17QG28P	69
H17QG25V	69
H17QG28V	69
H17QS24IG28C	69
R12PM22I	69
Y27*G28P	69
Y9DG28C	68
P13KG28C	68
D18CG28C	68
S5EG28C	68
S24QG28C	68
M22KS24I	68
M14KG28C	68
E8DN11A	68
I16TS24I	68
P13TS24I	68
H17QD23A	68
G4SS5C	68
E8DD18P	68
H15LH17Q	68
D18LS24I	68
D3NF10S	67
D3ND18E	67
M14GD18E	67
I6AS24IG28C	67
H15PI16S	67
E8AR12G	67
N11GH17Q	67
D18EM22L	67
P13RS24IG28C	67
A7RM22I	67
A7SE8D	67
M22IY26P	67
S24WG28C	66
N11WG28C	66
S5MG28C	66
D23FS24I	66
E8DM14E	66
D3AS24I	66
F10ID18E	66
I6GS24IG28C	66
R12GI16S	66
H15AD18E	66
D18ES24A	66
D18ES24G	66
H15GH17Q	66
S24IY26S	66
P13RD18E	66
D18EY27S	66
H17QG28R	66
M22ID23G	66
G25WG28C	65
S5QG28C	65
Q20*G28C	65
N11KG28C	65
I6VE8D	65
M14GH17Q	65
H17QG28A	65
E8GN11P	65
E8AN11P	65
S5TH17Q	65
D18EY27R	65
M22IS24P	65
R12LD18E	65
S5RH17P	65
M22ID23R	65
G2X	65
I6HG28C	64
R12WS24IG28C	64
A7CG28C	64
Y9FG28C	64
A7WG28C	64
S24HG28C	64
W19*G28C	64
D18EQ20H	64
I21AS24I	64
H15SS24IG28C	64
D18ED23V	64
R12TS24I	64
A7TS24I	64
I16LS24I	64
G2LE8D	64
H17QS24T	64
S24IG25L	64
Y9SD18E	64
H15QH17QD18EM22IY26*	64
H17QW19S	64
I6RS24IG28C	64
M14RD18E	64
I6CG28C	63
Y27LG28C	63
H17NG28C	63
G25CG28C	63
E8DM14A	63
D18EY26A	63
E8DN11R	63
H17QS24G	63
S5TE8D	63
G4RH17Q	63
D18EI21A	63
I6AD18E	63
H15QH17QD18E	63
H17QD23S	63
P13RH17Q	63
D18GM22I	63
P13WS24G	62
D18QG28C	62
S24EG28C	62
E8*	62
N11AS24I	62
E8DY26G	62
H17QQ20L	62
Y9PI16S	62
H17QG25A	62
I16SI21P	62
D18EI21T	62
M22RS24IG28C	62
G4PI16S	62
S5TD18E	62
F10LI16S	62
F10TS24I	62
H17QW19L	62
H17RM22I	62
M22IY26*	62
S24IG28Q	61
D23HS24IG28C	61
I16EG28C	61
M14KQ20H	61
D3EE8D	61
G4CG28C	61
I6NG28C	61
S5PR12L	61
A7GS24IG28C	61
H15AS24IG28C	61
S24IY26T	61
I6TE8D	61
R12LS24IG28C	61
H15TS24I	61
H17RS24IG28C	61
M14LD18E	61
H17QD18L	61
M14RH17Q	61
G4PS5R	61
H17QY26L	61
S5RD23G	61
P13CG28C	60
D18KG28C	60
E8DY9W	60
Y9QG28C	60
G4HG28C	60
R12CG28C	60
H17EG28C	60
S24IY26A	60
M22TG28R	60
M14AS24I	60
F10IH17Q	60
I6VD18E	60
D3NH17Q	60
E8DY9L	60
A7SS24I	60
I16SD18E	60
Y9LD18E	60
D18EW19L	60
S5RI21P	60
F10SH17Q	60
Y27FG28C	59
S24IY27E	59
F10VY26G	59
M22QS24I	59
G2EG28C	59
I16PS24IG28C	59
D18PD23Y	59
I16SY26G	59
E8DP13R	59
I6AH17Q	59
E8AD18E	59
H17QI21R	59
D18AS24IG28C	59
N11TH17Q	59
S5GM22I	59
M14TS24I	59
M22IY26G	59
G2RM22I	59
A7RH17Q	59
S5DG28C	58
S5KG28C	58
S24IY27C	58
D3NI16S	58
N11QG28C	58
Q20NG28C	58
A7VF10P	58
P13HW19R	58
D18ED23E	58
M14IG28C	58
F10YS24I	58
I16SY26P	58
Y9GD18E	58
M14SS24I	58
S5GS24IG28C	58
H17QG25P	58
P13RI16S	58
D18EG25S	58
M22IY27P	58
S5RY26P	58
E8DP13L	58
D18RM22I	58
S5*G28C	57
W19HG28C	57
I6WE8D	57
Q20HS24I	57
I16CG28C	57
D18YG28C	57
M14VS24I	57
S5NF10L	57
E8DM22T	57
D23AS24I	57
G2AS24I	57
D3TM22I	57
E8DI16G	57
P13LM14I	57
G4LS24I	57
E8DD23P	57
G2TE8D	57
Y9VS24IG28C	57
S5RF10P	57
N11PW19C	57
G2PH17Q	57
M14ID23E	57
R12ES24I	56
R12GY27H	56
D3EG28C	56
H15YG28C	56
Y9NG28C	56
P13QG28C	56
G4CF10S	56
A7VD18E	56
I6GI16S	56
D3VH17Q	56
Y9TH17Q	56
I16VD18E	56
I16SD23P	56
E8DM22L	56
N11KI21P	56
D18ED23T	56
D18GS24IG28C	56
A7LS24I	56
I16AS24I	56
H17QG25L	56
A7RI16S	56
N11RD18E	56
P13SH17Q	56
E8AM22P	56
N11RH17Q	56
G2VD3QG4QS5PI6AA7CE8GY9KF10TN11AR12*M14SH15SI16RH17SD18LW19KQ20TM22FD23RS24AG25RY26RY27G	56
H17QG25S	56
G2SG28C	56
S24IY27W	55
I6DG28C	55
Y9EG28C	55
R12WD18E	55
S24IY26*	55
D23GY26*G28C	55
M14GS24IG28C	55
H15PH17QD18E	55
E8DH15G	55
Q20GS24I	55
H17QD23V	55
D23LS24IG28C	55
W19AS24I	55
Y9*I21P	55
S5RS24IG28C	55
M14PI16S	55
P13AS24I	55
D18EG25P	55
D18EG25A	55
R12SD18E	55
M14IM22P	55
D18ED23L	55
Y9RH17Q	55
P13*G28C	54
D3HE8D	54
I6KG28C	54
Q20AS24IG28C	54
F10YD23G	54
E8DD18V	54
E8DH15R	54
H15VD18E	54
G2PD18E	54
H17PW19R	54
D18EY26S	54
H17QD23L	54
H17RD18E	54
Y9LH17Q	54
H15QH17QD18EY26*Y27*	54
G2LG28C	54
H15QH17QY26*	54
Q20LS24IG28C	54
D3VM22I	54
F10SM22I	54
F10LM14IH15QH17QD18EW19CM22ID23ES24IY26*Y27*G28C	54
S5RW19R	54
F10LH15R	54
I6HG28V	53
R12WH17Q	53
H15RG28A	53
M22AS24IG28C	53
E8DN11V	53
S24IG25PG28C	53
A7PS24I	53
Y9TD18E	53
I16SQ20P	53
H17QG25T	53
R12LH17Q	53
E8DM14R	53
H17QG25R	53
S5RN11P	53
Y9PM22I	53
M22IS24T	53
S5RY9P	53
M14ID18E	53
S5RF10L	53
I6*G28C	52
P13EG28C	52
H17DG28C	52
S24IY26W	52
D18NG28C	52
S5TY9Q	52
G25DG28C	52
D3GQ20R	52
F10*G28C	52
E8DD18E	52
I6VH17Q	52
I21RS24IG28C	52
P13SD18E	52
R12PW19R	52
P13VS24I	52
E8DG25V	52
D18EI21L	52
F10SS24IG28C	52
M14ID23G	52
H15SD18E	52
P13TM22I	52
G4PM22I	52
S5RA7G	52
I21WG28C	51
I16DG28C	51
D18MG28C	51
G2LI6H	51
S5WS24I	51
S5TY9H	51
A7HG28C	51
F10GS24I	51
G2TG28C	51
E8AN11G	51
E8DH17G	51
H17TS24IG28C	51
H17QQ20G	51
Y9RS24IG28C	51
F10LW19R	51
E8DY27R	51
M14LH17Q	51
H17QY27R	51
H17QS24L	51
N11PW19R	51
G2RI16S	51
H15QH17QD18EM22I	51
H17QY26S	51
H15QY26*	51
S5RR12G	51
N11PM14I	51
S5RH15P	51
N11RM22I	51
H17QY27*	51
H15GM22I	51
Q20HM22I	51
D23CG28C	50
P13HG28C	50
N11HG28C	50
Y9KG28C	50
A7RQ20R	50
A7*G28C	50
I21QG28C	50
D3GF10Y	50
R12PH17QD18E	50
G4AE8D	50
I6PI16S	50
D18EW19A	50
W19PS24IG28C	50
H17QS24V	50
F10VI16S	50
P13GD18E	50
E8DD23T	50
D18EG28L	50
G2VH17Q	50
W19RI21P	50
D3GH17Q	50
D18RS24IG28C	50
H17QG28S	50
M14IH15P	50
A7PM22I	50
I16LD18E	50
S5RG28R	50
S5NG28C	49
S24IY27H	49
N11*G28C	49
Y9KQ20R	49
R12HS24I	49
M14*G28C	49
G25FG28C	49
A7VE8D	49
A7GF10Y	49
M22LY27L	49
D18EW19C	49
H17QW19G	49
H17QQ20V	49
G4PS24IG28C	49
E8DG28R	49
I16SD18P	49
A7VH17Q	49
H15RI16S	49
D18ED23S	49
G4AH17Q	49
H17QY27S	49
S5RR12P	49
E8DH17R	49
E8DD18R	49
E8V	49
F10LN11G	49
S5RM22P	49
H15QH17P	49
M14ID18P	49
S5RM22I	49
D18*G28C	48
S5AY9A	48
H17CG28C	48
G25NG28C	48
P13NG28C	48
G2YE8D	48
Q20WS24I	48
M14WS24I	48
S5PF10P	48
H17QY26E	48
R12KG28C	48
I16GS24IG28C	48
Q20VS24I	48
G2PD3V	48
F10VS24IG28C	48
S5GF10P	48
D18EM22V	48
Y26DG28V	48
F10AS24I	48
H17QI21L	48
H17QD18V	48
E8DH17L	48
E8DY26P	48
E8DS24T	48
D18EI21V	48
H17QI21T	48
D23VS24I	48
E8DG28A	48
D18EY27T	48
F10RS24I	48
P13TH17Q	48
I6LD18E	48
N11KH17P	48
F10LI21P	48
H15QY27*	48
D18EI21S	48
D18EY27*	48
S5RI16S	48
H17QY26*	48
H15WS24IG28C	47
I21VY27C	47
G2HE8D	47
S5DY27*	47
A7MG28C	47
G4QG28C	47
Q20MG28C	47
D18EG28W	47
Q20KS24I	47
W19VS24I	47
D18EM22A	47
Y26FG28C	47
A7GI16S	47
W19GS24IG28C	47
N11GS24IG28C	47
N11KS24T	47
Q20SM22I	47
F10PN11K	47
A7PI16S	47
D18EM22S	47
H17QM22L	47
E8DY27S	47
F10VM22I	47
N11SD18E	47
Y26PY27*G28C	47
I16GH17Q	47
R12GW19R	47
A7SH17Q	47
G4RI16S	47
N11RS24IG28C	47
W19RS24IG28C	47
R12LI16S	47
A7RD18E	47
I6SH17Q	47
M14SH17Q	47
Y9*H17P	47
S24IY26*G28C	47
D18SS24IG28C	47
P13GM22I	47
S5PM22I	47
S5RD18P	47
R12SH17Q	47
I6RM22I	47
F10LM14IW19C	47
H15QD18EM22ID23EY26*Y27*	47
M14IH17Q	47
G4WS24IG28C	46
H15FG28C	46
S5*I6L	46
M14GI16S	46
N11VS24I	46
S24IY27*	46
S24IG25T	46
D23GS24IG28C	46
S24IG25V	46
E8DG25A	46
R12SI21P	46
G2AE8D	46
Y9PY26*G28C	46
E8DI16A	46
G4AS24I	46
I16SI21G	46
F10PN11T	46
S5AE8D	46
N11KD23P	46
P13LD18E	46
M22LS24IG28C	46
H17QM22A	46
D18EQ20V	46
P13TD18E	46
M14VM22I	46
F10TD18E	46
H17LS24IG28C	46
I16SD23R	46
E8DD18S	46
H15RW19R	46
I16RD18E	46
S5RD23P	46
M14TH17Q	46
E8DG25S	46
P13SM22I	46
G2LM22I	46
M22IG25V	46
M14LM22I	46
M14AM22I	46
Y26*Y27P	46
M14IH17QD18ED23E	46
W19DG28C	45
F10HS24I	45
Y9WS24I	45
P13MG28C	45
H15CS24I	45
F10IS24IG28C	45
S5KS24I	45
E8DM14W	45
Y26CG28C	45
H15PI16A	45
N11DG28C	45
N11GI16S	45
E8DM14P	45
D3VD18E	45
D3GW19R	45
Q20PY26N	45
E8DH17T	45
H17QQ20H	45
E8DY9S	45
E8DI21T	45
I6LS24IG28C	45
S5VD18E	45
E8AI21P	45
D3AM22I	45
S5AH17Q	45
G4VD18E	45
I21PY26*	45
W19LS24IG28C	45
G4RE8D	45
P13GH17Q	45
Y9RI16S	45
E8DM22I	45
S5GW19R	45
H17QY27L	45
E8DY9R	45
M22ID23A	45
M14IH17P	45
S5RA7E	45
N11TM22I	45
M22IS24R	45
S5RQ20P	45
S5RW19L	45
D18SM22I	45
M14IH15QH17QD18EM22ID23EY26*Y27*	45
P13CD18Y	44
N11ES24I	44
I6YR12C	44
D18IG28C	44
P13FG28C	44
D18HS24I	44
D18EG28E	44
Y9HH17Q	44
I6QS24I	44
H15DG28C	44
Y27DG28C	44
D18EG28T	44
S5GS24G	44
Y26*G28W	44
R12AD18E	44
Y26DG28R	44
F10IW19R	44
R12PY26N	44
F10YD23P	44
G4TE8D	44
Y9PH17QD18E	44
R12PI21N	44
F10YN11P	44
I6RI16S	44
F10II21P	44
S5TS24IG28C	44
I16SY27P	44
Y9GH17Q	44
H17QW19T	44
D18EG28S	44
G4PE8A	44
R12PW19L	44
E8DQ20R	44
M14LS24IG28C	44
P13AM22I	44
D18ES24L	44
N11LH17Q	44
S5RS24T	44
S5RW19C	44
Y26*G28S	44
S5RP13T	44
Y9LM22I	44
M14IH15QH17QD18EM22ID23ES24IY26*Y27*G28C	44
M14IH15R	44
I6SM22I	44
G25MG28C	43
S24IY26E	43
A7KG28C	43
S24DG28C	43
A7WS24I	43
I16SM22G	43
A7YQ20R	43
R12QS24IG28C	43
G4SI6P	43
D23GY26*Y27*G28C	43
S5PI16S	43
R12VD18E	43
A7YE8D	43
H17QM22T	43
I16AH17Q	43
P13TH15P	43
F10YR12G	43
E8DD23R	43
F10GN11T	43
G2PI16S	43
S5AD18E	43
N11KQ20P	43
I16TD18E	43
F10PD18EM22I	43
E8DP13G	43
I21PY27*	43
H17QD23T	43
F10LR12S	43
G2AD18E	43
I6LH17Q	43
D18EY26L	43
D18EY27L	43
I16PH17Q	43
Y9LI16S	43
M14IY26P	43
H15QD18EM22ID23ES24IY26*Y27*	43
F10LW19C	43
F10LM22P	43
F10LP13T	43
S5RH15R	43
F10LN11P	43
I16MG28C	42
D18WS24I	42
A7QG28C	42
H15IG28C	42
I6WS24I	42
A7ES24I	42
Y27VG28C	42
G4CS24I	42
E8GH15S	42
H15QG25S	42
S24IY26VG28C	42
F10KG28C	42
Y26*G28R	42
M14TD18E	42
H17AS24IG28C	42
H17QW19V	42
Y26AY27*	42
F10PM22K	42
G4RS5I	42
I6GE8A	42
D18EY27G	42
I6GW19R	42
I16AD18E	42
E8DN11S	42
S5RM14G	42
S5RQ20H	42
D3GI16S	42
H15QH17QD18EY26*	42
Y9*H15R	42
N11LD18E	42
H17PY27*	42
I16SQ20R	42
H15QH17QD18EY27*	42
E8AH17Q	42
W19GM22I	42
M14IQ20P	42
W19RS24R	42
Q20LM22I	42
G2SM22I	42
D18TM22I	42
M14IH15QD18EM22ID23EY26*Y27*	42
H15KG28C	41
W19NG28C	41
I16FG28C	41
D3HS24I	41
A7DG28C	41
G2DG28C	41
S24IG28K	41
S5GY9G	41
A7TG28D	41
F10CS24I	41
E8DN11W	41
M14VD18E	41
I21GS24IG28C	41
I21TS24IG28C	41
I16VG28S	41
E8DM22S	41
E8DH17Q	41
H17QS24A	41
G2AH17Q	41
H15PI21N	41
P13SS24IG28C	41
P13AD18E	41
H17QG28T	41
R12TD18E	41
H17AD18E	41
Y27SG28C	41
I21VS24I	41
N11DI21P	41
R12PI16S	41
G4PN11D	41
F10PW19R	41
G4AD18E	41
E8DS24R	41
N11SS24IG28C	41
S5GN11P	41
E8DY27L	41
R12PS24R	41
A7LM22I	41
Q20RM22I	41
M22IG28A	41
P13LM22I	41
S5RR12S	41
H15LM22I	41
F10LN11T	41
G2YG28C	40
R12NG28C	40
F10MG28C	40
G4DS24I	40
I6AY27H	40
Q20GI21L	40
G4YG28C	40
D3TI16S	40
I16SM22A	40
E8DM22V	40
E8DH15Q	40
F10YR12P	40
F10NG28C	40
E8DI16L	40
Y9TS24IG28C	40
S24GG28R	40
D3EM22I	40
D3GS5R	40
G4AF10L	40
Y9PM14K	40
E8DG28P	40
I16TH17Q	40
N11TS24IG28C	40
D3PH17Q	40
S5GI16S	40
I21PY26*G28C	40
F10PD23Y	40
N11PM22K	40
Y9AH17Q	40
I6TD18E	40
N11KH15P	40
P13TW19C	40
E8DN11L	40
[truncated: 20 more rows]

## Sheet: ScreenTransformation
Mutation	Mutation count
WT	206107
N11P	38323
F10P	37590
I21P	31855
M22P	31649
I6G	31289
Y9P	31266
G4P	30782
D23G	28061
A7G	27693
R12G	26766
S24P	26332
D3G	25730
I6R	25642
H17P	24997
Y27P	24897
G2P	24836
Y26P	24421
D3N	24405
F10L	24190
R12P	24056
Q20P	23772
M14P	22566
N11G	22487
Y26G	22094
I6P	21900
G28R	21502
A7R	20925
M22R	20263
D3P	20216
D18P	20027
H15P	20022
F10V	19824
M14G	18857
M22G	18821
H15R	18463
D23P	18232
F10S	18122
D23R	17976
S24R	17410
G28P	17177
G4R	16765
G28A	16551
G2R	16419
G28V	16176
S5G	15671
I6A	15651
D3V	15452
M14R	15313
I6S	14843
W19P	14762
H15L	14503
Y27R	14468
Q20R	14365
W19G	14295
S5R	14290
G25V	14223
H17R	14165
I21G	14150
I21R	14079
P13R	14046
Y9L	14028
W19R	13885
S5P	13448
D18R	13359
A7L	13354
I6L	13331
Q20L	13259
P13L	13064
Y27S	12941
D18G	12854
G25P	12724
Y9R	12716
Y26R	12699
G4A	12697
I6V	12511
Y9G	12457
D23A	12370
Y9S	12339
D3A	12086
D3T	12004
P13S	11929
G25L	11887
G25A	11845
A7T	11736
P13G	11690
D23S	11576
A7S	11558
S24G	11546
G28T	11374
Q20T	11291
G25R	11225
H15G	11223
Y26A	11202
M22L	11161
W19T	11045
G2L	11020
S24T	10950
N11R	10778
W19L	10706
P13T	10683
S5T	10590
G4V	10581
G2V	10539
Y26S	10498
Y27L	10490
I16P	10447
D23L	10372
G25T	10368
S24L	10263
G2W	10178
Y9T	10176
Y27G	10086
W19S	10061
G28S	10032
G2A	10004
G28W	9985
D3H	9922
F10G	9913
Y27A	9884
G2S	9691
G28L	9625
Y27T	9616
N11T	9550
M22T	9518
M14L	9495
G25S	9422
Y26L	9411
P13A	9393
N11A	9386
G4T	9303
I6W	9066
F10A	9025
G2T	9005
H17L	9005
F10I	8955
G4S	8897
S24A	8892
D23T	8850
M22A	8831
D18S	8808
D23V	8693
A7V	8629
Q20G	8604
G28E	8602
N11S	8589
F10T	8517
Q20H	8453
P13V	8441
I6T	8359
N11L	8314
Y9A	8280
F10R	8246
I21S	8139
N11V	8022
S5A	8005
H17T	8003
I16G	7977
I21T	7958
W19A	7935
A7E	7927
M14T	7871
Q20S	7854
M14V	7853
A7P	7845
Y26T	7750
W19V	7697
D18T	7640
M22V	7603
I6E	7552
D18A	7542
M22S	7399
G2Y	7199
Y27V	7197
Y9V	7195
Y26V	7166
A7W	7133
F10H	7122
D18V	7038
I16R	7020
D18L	6998
R12S	6914
R12T	6896
I21A	6867
F10Y	6779
I21L	6726
Y9H	6550
G4L	6542
G4W	6510
Y26E	6489
G28C	6369
M14A	6343
S5L	6298
M14W	6256
M14S	6255
S5V	6200
S24V	6192
G2H	6175
H15V	6159
H15A	6157
R12A	6107
I6Q	6069
G25W	6013
M22E	5975
F10C	5876
H17A	5866
S24E	5832
Y27H	5791
H17Q	5731
R12L	5719
H17G	5655
G2M	5633
H15Q	5619
Q20A	5615
H17S	5607
G25E	5588
A7Q	5515
I16L	5453
G2F	5440
S24W	5418
G28D	5377
I21H	5319
G2I	5312
Y9Q	5289
H15S	5284
R12W	5275
G28Q	5273
Y9W	5267
I21V	5243
S24Q	5235
Q20V	5228
P13Q	5189
M14Q	5170
N11E	5156
G25C	5139
D3E	5095
G4E	5091
D23E	5012
M22W	4966
R12H	4958
I6D	4919
W19Q	4909
A7*	4901
G2N	4859
G25D	4833
G2E	4831
Y27E	4810
F10D	4776
Y27Q	4773
I16V	4772
S24K	4761
R12V	4743
I6H	4731
I16S	4718
P13H	4681
A7H	4678
I6C	4615
D18E	4558
G4D	4506
M22K	4505
M14E	4496
S24H	4484
D23W	4473
D23H	4449
P13W	4418
G2Q	4295
F10W	4216
W19*	4192
G25*	4192
D3Y	4186
I16A	4167
Y9C	4140
P13E	4125
Q20W	4096
M22Q	4082
H17V	4081
D3S	4065
R12E	4061
W19K	4060
D18H	4060
G2C	4039
I6M	4037
M14*	4023
P13C	4018
W19H	3965
D18W	3943
S5E	3921
Q20*	3915
A7M	3882
G25K	3880
A7K	3874
G25M	3866
W19C	3862
A7C	3839
P13K	3822
I16T	3813
I6N	3802
A7D	3737
H15T	3716
S24*	3680
Y9*	3659
Q20K	3657
Q20E	3631
Y26C	3625
S5W	3623
W19E	3600
H15W	3598
P13*	3596
Y27W	3573
G4C	3563
M14K	3518
I6K	3511
I21Q	3510
G4H	3481
N11Q	3465
G28H	3459
Y26*	3439
W19N	3436
S24I	3389
D23Q	3388
H15C	3374
Y9E	3370
R12Q	3347
S24D	3344
G28*	3298
N11*	3288
W19M	3262
D18Q	3241
Y27C	3221
G25N	3195
G25F	3186
D3R	3171
G4Q	3149
Y27D	3143
P13D	3135
G28M	3135
G2D	3132
P13F	3096
M14H	3092
G25I	3092
Y26W	3078
D18*	3054
S5*	3042
S24N	3036
N11K	3034
P13I	3031
S5C	3030
N11W	2990
Y27N	2952
Y26D	2945
G25Y	2924
I16H	2921
P13M	2879
G28K	2860
Y27*	2856
D18C	2852
P13N	2850
Y9F	2829
I6F	2800
D18K	2742
F10M	2734
Y27K	2728
Y9M	2723
S5K	2711
P13Y	2690
R12D	2642
H17W	2640
S5Q	2638
G2*	2629
Y26K	2614
Q20N	2585
G25Q	2583
I6*	2559
S5M	2544
F10N	2534
Q20M	2519
D23C	2518
I6Y	2499
Y26N	2487
I21E	2470
Y9K	2456
N11H	2449
H17C	2442
Y26H	2424
M22*	2372
I16W	2356
F10Q	2300
S5H	2263
S24Y	2245
F10*	2206
D23*	2204
D23Y	2201
Y27F	2190
Y9I	2167
S24C	2166
D3I	2158
N11D	2094
Y27M	2075
I16C	2067
I21W	2060
Q20D	2054
H15*	2052
I21D	2050
D23N	2037
W19I	2006
S5D	2001
Y9D	1976
W19D	1974
Y26M	1972
Y27I	1956
N11C	1933
D23K	1928
A7N	1928
D18N	1926
S5N	1912
A7I	1907
I16N	1905
I21C	1903
G2K	1891
H15E	1880
D18M	1875
Y9N	1870
Y26Q	1861
I21N	1847
R12C	1837
H15Y	1825
D18Y	1820
G28Y	1799
A7F	1793
N11M	1780
Q20C	1777
D3K	1730
H17N	1728
D23M	1714
I16*	1698
S24M	1697
S5I	1697
G4N	1681
G28N	1667
R12N	1642
Y26I	1635
G25H	1599
S24F	1564
H17D	1551
W19Y	1526
F10E	1523
M22H	1509
R12*	1504
M14C	1504
A7Y	1483
H17*	1477
D3L	1477
R12K	1453
H17E	1449
I16Y	1438
H17K	1426
G4M	1422
D18I	1371
N11I	1358
I16M	1357
H15K	1349
I21F	1339
H15F	1326
H15M	1322
H15N	1311
H15D	1310
Q20Y	1301
I21M	1296
Q20I	1265
W19F	1265
G28F	1246
H17M	1243
I21K	1242
M22I	1231
G4I	1227
D3W	1223
G28I	1203
I21*	1202
I16E	1169
H17I	1165
R12M	1128
I16K	1126
Y26F	1122
D23I	1114
H17Y	1113
H15I	1102
M14N	1099
R12Y	1093
F10K	1091
Q20F	1040
D18F	1036
I16F	1017
I16Q	1012
M14I	1007
I16D	999
D23F	937
N11Y	923
H17F	879
M14Y	817
S5F	811
I21Y	809
M14D	802
G4Y	789
G4*	739
N11F	727
R12I	723
M14F	706
S5Y	680
M22N	642
M22C	631
G4K	628
D3C	540
Y9PG28C	483
D23GG28C	455
R12F	411
S24IG28C	398
Y26VG28C	386
M22D	372
D3*	362
G4F	357
M22F	356
D23PS24I	354
F10PG28C	340
Y9PS24I	337
D23TS24I	329
E8D	327
Y26PG28C	322
D23SS24I	315
D3Q	311
R12GG28C	300
I21PG28C	298
R12PG28C	297
G4PG28C	295
N11PG28C	294
D23RG28C	284
Q20PG28C	283
Y26AG28C	277
M22PG28C	275
M22Y	272
I6GG28C	267
Y26GG28C	264
D3M	259
I21PS24I	255
H15PG28C	255
H17PG28C	254
I6RG28C	252
S24PG28C	251
Q20PS24I	241
A7GG28C	234
I6PG28C	231
Y26DG28C	227
S24IG25P	222
D23RS24I	219
D23PG28C	217
F10LG28C	216
R12PS24I	208
H15RG28C	203
S24IY27P	201
G4PS5C	200
R12GS24I	194
F10VG28C	192
I6AG28C	190
F10PS24I	188
H15LG28C	186
G4RG28C	186
Y26VY27F	185
M22GG28C	184
N11GG28C	183
D18PG28C	182
D3F	179
Y9SG28C	179
S24RG28C	178
M22GS24I	174
S5RG28C	168
G4PS24I	167
M22RG28C	164
Y9SS24I	163
M22PS24I	161
Q20TG28C	159
H15PS24I	159
I6PS24I	157
Y26AY27F	156
M14PG28C	156
Q20RG28C	155
H17RG28C	153
W19RG28C	151
G4RS24I	151
E8DM14G	150
Y9PS24IG28C	150
S5PG28C	150
S24IY27R	150
I6RS24I	150
P13RG28C	148
Q20LG28C	148
N11PS24I	147
Y9RG28C	146
S24IG28R	146
M14GG28C	143
Q20SS24I	141
Y26SG28C	141
I6LG28C	141
W19PG28C	140
D23AG28C	137
Q20TS24I	137
D18GG28C	135
F10SG28C	135
I6SG28C	134
D18RG28C	134
Y9LG28C	133
D23LS24I	128
H17PS24I	128
E8G	128
D18EM22I	128
D23SG28C	128
Q20SG28C	126
Y26RG28C	125
H15GG28C	125
M22RS24I	125
D3GG28C	123
G25VG28C	123
Y26*G28C	123
I21RG28C	123
F10PD18E	123
D3NG28C	122
F10LS24I	122
I6GS24I	122
Y9GG28C	122
W19GG28C	121
D18PS24I	121
Y9AS24I	121
S5GG28C	119
E8A	119
I6GE8D	117
M22VG28C	116
H15LS24I	116
S24TG28C	115
I16PG28C	114
A7GS24I	114
M22LG28C	114
Y9PH17Q	113
D18EM22P	113
W19SG28C	113
Q20PS24IG28C	112
S24IG28S	112
A7RG28C	112
H15RS24I	112
F10IG28C	111
I6AS24I	111
G2VG28C	111
H17QD18E	111
M22AG28C	110
A7HE8D	110
S24IG28P	110
Y9AG28C	109
I6RE8D	109
P13SG28C	109
H17QG28C	108
N11PD18E	108
D23HS24I	107
I6VG28C	107
H17QD18P	106
Y9PD18E	105
S5TG28C	105
D18SG28C	105
H17LG28C	105
M22ES24I	104
F10VS24I	104
I21SG28C	104
D23WG28C	103
D3VG28C	103
M22TG28C	103
G4SG28C	103
W19LG28C	103
I21GG28C	102
Y9TG28C	102
I6PE8D	100
I6TG28C	100
M14LG28C	100
N11PH17Q	100
M14RG28C	100
H17RS24I	100
F10PH17Q	100
F10GG28C	99
S24IG28A	99
S24IG28T	99
H15SG28C	99
W19RS24I	99
G4WG28C	98
H17QD23G	98
F10PM22I	98
N11AG28C	97
W19TG28C	97
S24GG28C	97
E8DM22P	97
D18EI21P	97
R12PD18E	97
I6GH17Q	97
S24IG28V	96
I6GD18E	96
D3GM22I	96
I6SS24I	96
S24IY27S	96
F10SS24I	96
A7LG28C	96
S24AG28C	95
G2PE8D	95
D23LG28C	95
D3PG28C	94
D18AG28C	94
R12GH17Q	93
H17TG28C	93
R12GD18E	92
H15PD18E	92
D18RS24I	92
H17QD18R	92
D3GE8D	91
G4VG28C	91
Y9VS24I	91
N11RG28C	91
S5RS24I	91
R12SG28C	91
D3AG28C	90
G2AG28C	90
S24IY27A	90
S5GS24I	90
H15QH17Q	90
N11GS24I	89
A7VG28C	89
D18EQ20P	89
D18TG28C	89
S24IY27L	88
A7SG28C	88
F10LD18E	88
E8DN11P	87
Q20RS24I	87
D18EY26P	87
S24IY27G	87
F10TG28C	87
Y27*G28T	87
Y9HG28C	86
H17QY27P	86
I21RS24I	86
D23QG28C	85
R12GS24IG28C	85
Q20AG28C	85
H15AG28C	85
Y9TS24I	85
Y9RS24I	85
E8DR12G	84
N11LG28C	84
S24LG28C	84
N11VG28C	83
S24IY26P	83
G4AG28C	83
P13GG28C	83
R12LG28C	83
N11PM22I	83
Y26DG28W	82
I21SS24I	82
H17QM22P	82
H17QI21P	82
I6PD18E	82
P13LG28C	82
H17QS24I	82
I21PS24IG28C	81
D18EY26G	81
D18VG28C	81
F10IS24I	80
S24IY27T	80
A7TG28C	80
N11SG28C	80
Y9VG28C	79
I21TG28C	79
S24IG25R	79
A7LE8D	79
P13RS24I	79
S5GH17Q	79
R12WG28C	78
D23VG28C	78
P13AG28C	78
R12PH17Q	78
P13TG28C	78
S5PS24I	78
G25SG28C	78
D18LG28C	78
D23RS24IG28C	78
D23EG28C	77
M14VG28C	77
I16GG28C	77
M14PS24I	77
H15PH17Q	77
M22AS24I	76
H15GS24I	76
N11TG28C	76
D18ED23G	76
D18EM22G	75
D23TG28C	75
S5AG28C	75
G2PM22I	75
H17AG28C	74
M22SG28C	74
F10AG28C	74
H17QS24P	74
H17QY26P	74
D18EG28A	74
D18EM22R	74
G2RG28C	74
D3NE8D	73
M14GS24I	73
M22SS24I	73
G25LG28C	73
D18ES24P	73
D18SS24I	73
I6RD18E	73
Y27*G28R	73
I6WG28C	72
G4CF10S	72
M22TS24I	72
D23PS24IG28C	72
S24IY26R	72
W19SS24I	72
I6LS24I	72
I16RG28C	72
H17QD18T	72
S5LG28C	72
D3NM22I	71
H15VG28C	71
Q20HG28C	70
W19AG28C	70
I6PH17Q	70
M14SG28C	70
H17LS24I	70
S5VG28C	70
G4WS24I	69
I6TS24I	69
F10VH17Q	69
H17QY26G	69
H17QQ20P	69
Y9GS24I	69
G4PE8D	69
I21LG28C	69
H17QG28P	69
A7RS24I	69
D18EG28R	69
F10LM14I	69
D3PE8D	68
Q20GG28C	68
Y9SS24IG28C	68
D18EQ20L	68
A7RE8D	68
G4SS24I	68
H15QG28C	67
W19TS24I	67
W19VG28C	67
D18EG25V	67
M22LS24I	67
D23CS24I	66
R12QG28C	66
S5*I6L	66
M22PS24IG28C	66
D3PM22I	66
E8DY27P	66
F10RG28C	66
A7VS24I	65
W19PS24I	65
G25AG28C	65
D18GS24I	65
R12PS24IG28C	65
H15SS24I	65
R12TG28C	65
G4PD18E	65
G4PH17Q	65
H17QM22I	65
H15WG28C	64
W19GS24I	64
M14TG28C	64
Y27*G28V	64
N11PI16S	64
E8AM22P	64
H17AS24I	64
D18EY27P	64
Y27*G28C	64
G2RM22I	64
A7EG28C	63
M22VS24I	63
Y26HG28C	63
Q20TS24IG28C	63
I6PS24IG28C	63
A7GD18E	63
H17TS24I	63
G2PG28C	63
F10LH17Q	63
H17QM22R	63
I6RH17Q	63
F10HG28C	62
G4DG28C	62
R12EG28C	62
M22EG28C	62
D3HG28C	62
S24IY26G	62
A7GH17Q	62
D18EW19T	62
H17QG28R	62
Y26DG28R	62
H17QD23R	62
H15QD18E	62
G2CG4DS5KI6SE8QY9IF10YN11AP13FM14DH15KI16NH17DD18WW19RQ20II21QM22PD23AS24EG25FY27RG28F	61
F10YM22T	61
D18EG28V	61
I16SG28C	61
F10SH17Q	61
D23NG28C	60
S24IY27Q	60
G2DD3KG4NS5DI6WA7RE8IY9QF10PN11AR12EP13FM14YH15RI16FW19AQ20EI21VM22ND23TS24FY27FG28*	60
F10YG28C	60
Y9WG28C	60
S24IG28W	60
D3VS24I	60
H17QM22G	60
D23GS24I	60
G4RS24IG28C	60
D18ED23P	60
I6GM22I	60
Y9LS24I	60
F10DG28C	59
I16PS24I	59
I21AG28C	59
H17VG28C	59
F10VD18E	59
S5TS24I	59
H17PS24IG28C	59
W19LS24I	59
I21PM22I	59
E8DN11G	58
F10PS24IG28C	58
G25RG28C	58
Y26*G28V	58
S5RH17Q	58
Q20LS24I	58
D3GS24I	57
A7PG28C	57
P13SS24I	57
G4LG28C	57
D18EI21R	57
S5RD18E	57
F10SD18E	57
M14PM22I	57
P13WG28C	56
G25EG28C	56
Q20KG28C	56
D23YS24I	56
D3NH17Q	56
H17PD18E	56
A7LS24I	56
H15LD18E	56
H15RD18E	56
M14PH17Q	56
H17QY27S	56
M14LS24I	56
D18ES24R	56
R12WS24I	55
I6EG28C	55
Y26VY27FG28C	55
E8DM22G	55
S5GF10L	55
S24IY27V	55
H15AS24I	55
D18EG25T	55
M14PD18E	55
Y27*G28P	55
A7GM22I	55
Y9QG28C	54
R12AG28C	54
F10GS24I	54
H15PS24IG28C	54
M14GH17Q	54
G4TG28C	54
Y9SD18E	54
H17QW19P	54
S24IG28L	54
R12LS24I	54
H15QM22I	54
M22GS24IG28C	53
I6AE8D	53
E8DN11T	53
I6VS24I	53
R12VG28C	53
G25PG28C	53
D18EW19P	53
H17QG28A	53
D18EI21G	53
H15LS24IG28C	53
I6SE8D	53
A7RM22I	53
R12GM22I	53
F10LM22I	53
M22ID23G	53
F10CG28C	52
D3AS24I	52
M22TG28R	52
S24NG28C	52
M14AG28C	52
H17QW19G	52
P13VG28C	52
H17QD23P	52
N11PS24IG28C	52
S24IG25A	52
I6AH17Q	52
E8DS24P	52
I16LG28C	52
I6AD18E	52
D18ED23R	52
M22IY26G	52
S5RN11P	52
H17PM22I	52
D23HG28C	51
Q20SY26*	51
E8DM14V	51
Q20AS24I	51
Y9PI16S	51
H15VS24I	51
G25TG28C	51
E8DQ20P	51
D18ES24I	51
D18EW19S	51
I6RS24IG28C	51
P13LS24I	51
D18EY26R	51
Y9LD18E	51
D18EQ20R	51
M14IH15QH17QD18EQ20HM22ID23EY26*Y27*	51
M22WS24I	50
P13WS24G	50
M14EG28C	50
S5PF10P	50
H15QS24I	50
A7GE8D	50
F10PI16S	50
E8DH17P	50
D18EG28C	50
I16GS24I	50
I16TG28C	50
F10TS24I	50
G4VS24I	50
I16VS24I	50
W19RD23G	50
H17QS24R	50
G2RE8D	50
D3GM14I	50
I6QG28C	49
A7WG28C	49
D23NS24I	49
Y27HG28C	49
M22KG28C	49
Y27*G28W	49
I21TS24I	49
I16SI21P	49
H17QG25V	49
S5PD18E	49
D18EG25P	49
Y9SH17Q	49
H17SG28C	49
N11RS24I	49
M14RS24I	49
D18EY27R	49
D18EW19R	49
A7SE8D	49
D23*G28C	48
A7RD18N	48
R12AS24I	48
E8AM14G	48
H17GG28C	48
H17QW19R	48
P13TS24I	48
M22ID23P	48
H17QW19L	48
D3NS24I	47
Y9HS24I	47
Y26DY27*	47
S24IY26A	47
N11GH17Q	47
H15TG28C	47
S5AS24I	47
A7TS24I	47
N11SS24I	47
N11TS24I	47
I16VG28C	47
D3VE8D	47
I6LD18E	47
D18LS24I	47
N11GM22I	47
S5RF10P	47
S24IG28E	46
M14KG28C	46
Q20SY26N	46
G2VS24I	46
I6AS24IG28C	46
D23TS24IG28C	46
M22LY27L	46
F10AS24I	46
G4SS5C	46
D18ED23A	46
Y9PH17QD18E	46
S24VG28C	46
S24IY26L	46
N11LS24I	46
A7RD18E	46
Y9PM22I	46
S5RF10L	46
W19*G28C	45
G2LI6H	45
M22WG28C	45
R12HG28C	45
G2TD3FG4WS5RI6RA7NE8LY9*F10RN11QR12IP13CM14SH15NI16LH17CD18AW19LQ20RI21*M22KD23*S24LG25AY27PG28T	45
Y26NG28C	45
D23YG28C	45
E8DD23G	45
R12SS24I	45
G4LS24I	45
M22IS24P	45
M14RM22I	45
I6RM22I	45
A7CG28C	44
I6DG28C	44
H15WS24I	44
W19MS24I	44
D3TG28C	44
D18PD23Y	44
G25CG28C	44
M22AS24IG28C	44
N11GD18E	44
I6GI16S	44
H17QG28V	44
Y9GD18E	44
A7SS24I	44
D18TS24I	44
I6SH17Q	44
G4RD18E	44
A7TE8D	44
D18EY27S	44
G2PM14I	44
Y27*G28S	44
G2X	44
R12QS24I	43
G4HG28C	43
G2AS24I	43
D3NF10S	43
S5TY9H	43
I21AS24I	43
A7GI16S	43
S24IY26PG28C	43
Q20SS24IG28C	43
G2PD3V	43
W19AS24I	43
I16SY26P	43
H15GD18E	43
I6SD18E	43
D18EM22L	43
D18EG28P	43
D23SS24IG28C	43
S24IG25L	43
I16AG28C	43
D18ED23S	43
D3VM22I	43
H15RH17Q	43
P13RD18E	43
A7RH17Q	43
M22IY27P	43
D18PM22I	43
M14IM22I	43
G25DG28C	42
Q20NG28C	42
I6HG28V	42
D3NI16S	42
D23IS24I	42
G2SD3TG4KS5HI6KA7SE8PY9HF10LN11SR12GP13WM14RH15QH17ID18SW19LQ20II21TM22*D23FG25EY26TY27NG28P	42
Y27LG28C	42
G4CG28C	42
P13QG28C	42
I16SH17P	42
M14GD18E	42
D3GI16S	42
D3GH17Q	42
I16SD23G	42
G4AS24I	42
F10YM22P	42
H17QY27G	42
I16SM22P	42
H17QD18A	42
D18AS24I	42
S5GD18E	42
I21LS24I	42
F10VM22I	42
D18EM22S	42
H17QY27R	42
H15LH17Q	42
S5RR12G	42
Q20*G28C	41
M14WG28C	41
W19HG28C	41
S24HG28C	41
Y26DY27F	41
F10HS24I	41
N11QG28C	41
A7VF10P	41
S5GY9G	41
D18EG28T	41
D18EY26A	41
D3GD18E	41
M22RS24IG28C	41
Y9GH17Q	41
I6GS24IG28C	41
I21GS24I	41
S24IG25V	41
I21VG28C	41
H17QG25P	41
H17QG25T	41
H17QY26S	41
S5LS24I	41
H17QQ20R	41
Y26*Y27P	41
Y9LH17Q	41
F10TH17Q	41
Q20DG25V	40
E8DY9W	40
Q20HS24I	40
M22KS24I	40
Y26DY27G	40
Q20VG28C	40
I6VE8D	40
H17QD18G	40
G2PI16S	40
D18EQ20T	40
G4PE8A	40
Y9RD18E	40
F10PW19R	40
P13LM22I	40

## Sheet: PreIPTG
Mutation	Mutation count
F10P	117017
N11P	111586
M22P	110668
Y9P	107861
I6G	103942
G4P	98747
Y27P	89329
S24P	88225
I6R	84866
G2P	80499
Y26P	78492
F10L	74240
Y26G	74201
I6P	74139
A7G	72415
G28R	72101
A7R	69545
R12P	67471
D3G	63254
F10V	63036
D23R	62064
D3P	62022
G28P	60787
G2R	60682
S24R	59744
G4R	57938
I6A	53007
Y9L	52476
G28V	51915
F10S	51377
D23G	51272
G25P	48518
G25V	48088
WT	47856
Y27R	47650
I6S	47244
Y9R	45455
Y9S	44581
W19P	43377
Y27S	41593
G4A	40663
G4T	38685
Y9G	37998
G28T	37868
Y26R	37170
Y27A	36958
G25L	36904
G2W	36846
G25R	36103
A7L	35977
G25A	35947
G4V	35917
D3N	35717
G28W	35622
Y27T	35339
Y27L	34890
G2V	34350
G28L	33984
G28E	33048
I6L	32863
F10G	32837
Y26S	32719
G25S	32559
Y27G	32125
I21R	31671
G2L	31478
Y9T	31192
F10A	30603
I6E	29965
F10T	29778
M14P	29755
F10I	29716
A7E	29238
M22R	29071
Y26A	28940
Y9A	28817
F10R	28193
Y26L	27863
I6T	27448
G2T	26697
W19R	26534
Y27H	26312
G4L	26243
I6W	25130
M22G	24612
Y26T	24434
G4S	24340
G25T	24246
Y26V	23905
R12G	23781
I21G	23184
Y9V	22563
G2M	22494
P13L	22299
F10H	22197
G2Y	22172
I6Q	21913
G25E	21386
Y27V	21370
Y9H	20813
Y26E	20211
P13T	20022
W19G	19878
P13S	19609
P13G	19603
G2I	19474
G25C	19090
Y9W	18699
G2H	18630
G2N	18557
Y9Q	18042
G4W	17729
F10C	17599
G28A	17577
Y27E	17347
A7*	17153
D3V	17121
G28Q	17018
G2F	16838
P13R	16674
G25D	16600
G25W	16416
I6H	16046
F10D	15721
A7T	15696
D3A	15671
A7Q	15437
G2E	15204
P13V	15096
G4D	15017
I6D	15016
N11G	14996
G25*	14786
A7H	14783
Q20*	14698
Y27Q	14617
I6C	14546
F10Y	14532
I6M	14508
G2S	14431
A7D	14181
G25M	14117
Y9C	13868
G25K	13775
Y26*	13752
G28D	13475
A7K	13127
S24K	13113
G2Q	13033
Y27C	12945
I6V	12888
W19K	12886
D18*	12755
G4E	12724
P13A	12539
G4C	12478
G28M	12384
P13E	12283
Y26D	12233
Y9*	12127
F10N	12056
I6N	11975
P13*	11741
G2A	11567
M14*	11490
Y27N	11398
G28H	11373
S24E	11258
I21P	11144
S24L	11141
W19*	11124
G2D	11122
R12E	11095
S24*	10986
G25Y	10959
Y9M	10831
S24D	10794
G28*	10724
Y9F	10612
Y26C	10607
Y27D	10580
Y26K	10493
G4H	10369
G25F	10353
G4Q	10285
Y9E	10238
D3T	10198
W19A	10057
A7S	9967
Y27W	9819
M22*	9767
P13H	9663
Y26N	9656
F10M	9430
W19T	9345
I6K	9288
I6*	9221
G28K	9189
Y27K	9167
P13I	9075
P13C	9020
Q20P	8981
D3H	8819
D23S	8678
N11*	8600
D3R	8458
I6F	8446
D23*	8435
W19L	8415
G2TD3HG4QS5KI6YA7PE8KY9VF10LN11TR12SP13AM14SH15WI16KH17RD18*W19NQ20SI21AM22GD23WS24IG25RY26QY27SG28F	8366
Y27*	8312
G2*	8201
Y27F	8164
S5*	8059
H15*	7961
G2C	7896
G25N	7894
A7N	7756
D23P	7748
W19V	7742
H17P	7653
P13K	7585
R12D	7497
P13M	7354
P13D	7333
G25I	7280
Y27I	7231
Y9K	7184
A7W	6967
G28Y	6866
Q20R	6680
D3Y	6619
A7M	6564
G2K	6560
D18P	6455
P13N	6450
Y9I	6442
F10Q	6441
Y9N	6377
D23L	6345
Y26Q	6167
M22K	6126
S24W	6121
G25Q	6054
G4N	5960
N11V	5810
P13W	5801
W19N	5759
D23K	5730
G25H	5637
Y9D	5620
P13Q	5492
D18R	5479
W19Q	5443
W19S	5229
D23V	5168
R12*	5112
M22A	5112
Y26I	5093
P13F	5071
Y27M	5016
I6Y	4994
F10*	4914
S5R	4808
M22E	4781
H17*	4739
M22L	4677
D3S	4659
Q20L	4628
H15L	4600
Y26M	4504
D3K	4478
F10E	4419
A7C	4386
M14G	4344
G4M	4303
S24I	4283
D23T	4243
M14R	4237
H15P	4131
G28S	4011
D23N	4001
I21S	3910
D23W	3886
D23Y	3722
W19H	3711
I16*	3701
D18G	3679
S24T	3679
D23H	3606
I21*	3593
G28F	3552
H15R	3539
M14L	3515
G28N	3498
W19M	3455
N11E	3404
W19I	3402
Y26H	3352
F10K	3303
N11L	3278
N11T	3253
G28C	3246
G4Y	3208
D18A	3185
G4I	3078
P13Y	3028
S24G	2986
D23Q	2966
N11R	2960
S5L	2955
M22S	2926
Q20D	2905
S24H	2892
S24Y	2860
D23A	2832
R12T	2774
G28I	2708
S24Q	2705
S24N	2682
D3L	2658
S5K	2635
W19C	2557
Q20K	2525
Q20T	2504
G4*	2493
D3I	2478
W19D	2472
N11A	2438
I21K	2436
I16R	2426
S24F	2403
Q20H	2397
M14K	2349
R12H	2344
M22W	2341
M22V	2305
S5G	2285
R12W	2264
S24V	2261
D18L	2220
Q20S	2209
R12S	2206
W19E	2181
H17L	2179
D18V	2110
D3W	2103
M22T	2071
G4K	2007
H15V	1997
I16P	1968
I21E	1964
S24A	1942
Y9PG28C	1930
S5E	1929
I21T	1917
I21A	1916
Y26VG28C	1837
I21D	1827
D3*	1816
A7V	1797
S5V	1774
I21N	1769
M14T	1764
M14W	1724
N11K	1706
N11S	1636
N11I	1462
D18K	1336
R12Y	1313
Y26DG28C	1301
S5P	1298
Y26PG28C	1280
I21Y	1278
G4PG28C	1278
F10PG28C	1268
R12A	1251
H15Y	1245
Y26W	1234
H15W	1193
M14A	1191
M22PG28C	1190
D18E	1166
F10W	1160
N11PG28C	1145
I21H	1138
H17R	1132
S5T	1113
Y26AG28C	1093
D23RG28C	1085
I6GG28C	1074
S5A	1065
I6RG28C	1059
A7I	1053
Y26GG28C	1048
I6PG28C	1046
Y9PS24I	1030
Q20E	1023
D23GG28C	1012
G4PS5C	1001
M14C	997
R12N	992
R12PG28C	979
M14Q	972
N11D	968
D18S	946
P13LM14I	926
D18H	925
H17T	923
S24PG28C	922
I21V	919
F10LG28C	909
H15G	907
M14E	899
Q20N	891
G4RG28C	846
Q20W	842
D18W	828
N11Q	818
D18T	813
S5D	806
R12Q	799
Y26VY27F	795
S24RG28C	786
D18Y	777
D23RS24I	775
W19F	774
I6AG28C	771
M22D	770
S5N	764
Y9SG28C	758
N11C	755
A7GG28C	739
H17Q	722
H17A	716
R12L	709
S24IG25P	701
D18N	700
F10VG28C	692
D23E	681
S24IY27P	681
H17G	679
H15C	668
H17W	661
Q20M	651
A7RG28C	648
I21VY27C	621
D23F	610
Q20HG28Q	604
M22Q	599
I6SG28C	594
I16A	583
G2TD3HG4QS5KI6YA7PE8KY9VF10LN11TR12SP13AM14SH15WI16KH17RD18*W19NQ20SI21AM22GD23WS24IG25RY26QY27SG28V	581
E8*	579
Y9RG28C	570
M22PS24I	567
F10SG28C	566
Q20RG28D	561
M22H	552
F10PS24I	551
Y9LG28C	551
R12PS24I	550
I16G	546
Y9SS24I	546
R12K	545
I6PS24I	534
I6RS24I	518
Q20C	515
H17V	515
D3C	510
Y9PS24IG28C	502
M22C	495
I21L	495
D3E	494
G2VG28C	485
A7P	484
G4PS24I	483
N11PS24I	483
S5Q	476
W19PG28C	475
D18M	472
D18Q	472
A7F	471
F10IG28C	471
S24IG28R	466
I6GS24I	463
Y9TG28C	459
G4RS24I	459
G4VG28C	458
I6YR12C	448
S5W	442
Y26RG28C	441
M14S	441
I16M	439
I21Q	435
Y26SG28C	435
G4F	433
H15Q	430
S5*I6LG28C	428
Y9PH17Q	426
S24IY27R	420
N11Y	419
G4AG28C	415
I6LG28C	415
N11H	414
H17I	412
G25VG28C	412
E8KI16P	410
Y26F	402
D18EM22P	402
Y26AY27F	399
Y9AG28C	399
I21VD23G	394
M22I	393
Y9PD18E	393
D23C	390
Y9GG28C	385
G2LI6H	383
F10TG28C	382
F10PD18E	381
F10GG28C	378
N11M	376
S24IG28T	376
G4LG28C	369
I6AS24I	364
H15A	364
D3M	363
S5I	361
H15I	360
I6TG28C	360
N11W	357
R12GY27H	354
H17F	353
H15S	353
Q20Y	351
F10PH17Q	351
F10LS24I	350
S24IG28P	348
I21M	347
A7GS24I	345
A7LG28C	344
G4SG28C	344
A7GM22T	343
E8KY9L	343
S24IG28V	343
I21C	341
G25EG28C	341
R12GG28C	341
H17QM22P	339
Q20V	334
I16V	334
N11PD18E	332
S24IY27A	331
H17E	329
I6GD18E	329
I21RG28C	324
F10RG28C	324
S24IG25R	323
F10AG28C	321
W19RG28C	321
G4PS5R	317
Y26VY27FG28C	313
S24IY27L	311
P13WS24G	310
H17K	310
Y9AS24I	310
D18EY27P	310
I16S	309
G2PE8G	308
Q20G	307
D3GG28C	307
Y9VG28C	307
D23I	306
S24IY26P	306
S5C	304
D3PG28C	303
I16H	301
D3YH15G	300
M22IY27A	298
F10VS24I	298
D18EY26P	298
H17QS24P	297
G4WG28C	296
Y27*G28T	296
D23RS24IG28C	296
H17QY27P	294
Y9RS24I	294
I6GH17Q	293
S24IY27S	293
G4TG28C	291
F10HG28C	289
G2TD3HG4QS5KI6YA7PE8KY9VF10LN11TR12SP13AM14SH15WI16KH17RD18*W19NQ20SI21AM22GD23WS24IG25RY26LY27SG28F	289
R12V	288
F10PM22I	288
S24IY26G	287
Y9VS24I	285
G25LG28C	285
G4DG28C	283
I16Y	283
M14V	282
F10SS24I	282
Y9HG28C	281
H17N	281
R12PD18E	281
G2PG28C	281
A7EG28C	279
Y9SS24IG28C	279
N11PM22I	278
A7VF10R	277
F10IS24I	276
D23SS24I	274
D3AM14I	273
S24IY27G	273
I6PD18E	272
G25SG28C	269
H17M	267
Y27HG28C	267
I6SS24I	266
I16T	264
M22RG28C	263
N11PH17Q	262
S24IY27T	261
G25AG28C	261
G2TD3HG4QS5KI6YA7PE8TY9VF10LN11TR12SP13AM14SH15WI16KH17RD18*W19NQ20SI21AM22GD23WS24IG25RY26QY27SG28F	261
A7RS24I	261
I6QG28C	260
M14PG28C	260
G25RG28C	258
D18ES24P	256
M22GG28C	255
G2RG28C	255
Y9WG28C	253
G2CI16V	252
I6PH17Q	251
F10SI16G	250
M22TG28R	249
I6GE8D	248
R12PH17Q	248
G4PH17Q	248
G2PM22I	246
I6EG28C	245
R12PS24IG28C	245
Y9TS24I	245
I16C	243
D18I	241
I6WG28C	240
D3PM22I	240
I16L	239
D18F	238
A7HE8D	238
G2TD3HG4QS5KI6YA7PE8NY9VF10LN11TR12SP13AM14SH15WI16KH17RD18*W19NQ20SI21AM22GD23WS24IG25RY26QY27SG28F	238
I16F	236
I6RW19R	236
G4PD18E	236
S24IG28L	234
M22N	233
I6PE8D	233
Y9LS24I	233
Y26DY27F	231
H17QY26P	231
I6RD18E	231
S24IG28W	230
D3NG28C	230
F10LH17Q	230
I6RH17Q	230
S5H	227
F10LD18E	227
F10VD18E	224
D18EY26G	222
D3GM22I	222
G2PA7V	221
I6GM22I	221
G2RM22I	221
M22RS24I	220
H17QG28R	220
F10DG28C	219
E8GI21T	216
G25PG28C	216
I6TS24I	215
G4VS24I	215
Y26DG28R	215
Y26NG28C	214
W19PS24I	214
D18ES24R	213
S5F	212
Y26TG28C	212
H17QY26G	209
D18ED23G	209
Y26DG28V	207
G4SS5C	207
P13SG28C	204
P13RG28C	204
I6MG28C	203
G2PI16V	203
S24IY27V	203
E8DM22P	203
I6RE8D	203
G4RD18E	203
G4RS24IG28C	202
G2LA7L	200
G4CG28C	198
M22GS24I	198
S24IY26R	197
Y27*G28V	196
F10VH17Q	196
G25TG28C	196
D23*G28C	195
R12GS24I	195
F10PS24IG28C	195
H17QG28P	194
M22PS24IG28C	194
M22IY27P	194
D23M	192
I6PS24IG28C	192
D18EG28R	192
D23TS24I	191
D3PE8D	191
Y27*G28R	191
W19GG28C	190
Y26*G28V	189
D23YG28C	188
S5M	187
H17QS24R	187
Q20*G28C	186
I6LS24I	186
G4WS24I	185
S24IG28E	185
Y26DY27*	185
G4RH17Q	185
M22IS24P	185
G2PE8D	184
H15F	183
R12EG28C	183
F10CG28C	183
S24M	183
I21RS24I	183
Y9CG28C	182
H17QD23R	182
S24IY27Q	181
G4SS24I	181
P13TG28C	180
I21GG28C	180
I6AD18E	179
A7GM22I	179
M14IS24W	178
Y9AM22I	178
A7GD18E	178
A7GH17Q	178
G2CA7H	177
Y9QG28C	177
P13GG28C	177
Y9PM22I	177
S5NF10L	176
Y9PI16S	175
D18ED23R	175
G2WG4S	174
Y9GS24I	173
P13LG28C	173
A7RE8A	173
S24IY27H	172
D18EG28P	172
D18EY27R	172
Y26EG28C	171
S24IG28C	170
H17QG25V	170
F10SH17Q	170
D18EW19P	169
I6GS24IG28C	168
A7TG28C	168
N11PS24IG28C	168
D18EG25V	168
P13CD18Y	167
G2AG28C	167
I16SM22P	166
S24IG25A	166
I6RS24IG28C	166
H17QW19P	165
Y26LG28C	165
G4PE8A	165
F10TS24I	165
G2WG28C	164
Y9SH17Q	164
Y27*G28P	163
G4AS24I	162
I16N	161
A7RM22I	161
F10PI16S	159
Y9SM22I	159
G2TD3HG4QS5KI6YA7PE8KY9VF10LN11TR12SP13AM14SH15WI16NH17RD18*W19NQ20SI21AM22GD23WS24IG25RY26QY27SG28F	157
M14Y	157
G4LS24I	157
E8DY9P	157
Y9FG28C	156
G25CG28C	156
D23NG28C	155
Y9SD18E	155
F10SD18E	155
P13DM22I	154
N11GG28C	154
F10GS24I	154
I6SD18E	154
Y27FG28C	153
G2VS24I	152
G4PI16S	152
A7RH17Q	152
Y9LD18E	152
F10LM22I	152
I6RM22I	152
Y9RD18E	151
D3AG28C	150
D18EG28V	150
H17QY27R	150
M22IY26P	150
Y27DG28C	149
W19Y	149
I6AS24IG28C	149
H17QD23G	149
G2X	149
Y27LG28C	148
M22IY26G	148
Y9NG28C	147
H17QG25P	146
E8AN11P	146
I6GE8A	146
F10PM14I	146
G2SG4I	145
F10YG28C	145
I6AE8D	145
I6AH17Q	145
D18EY26R	145
G4PM22I	145
G25DG28C	144
S24IY27E	143
Y9*G28C	143
M14I	143
I21FY26R	142
I6HG28C	142
Q20PG28C	142
I21PG28C	142
Y9HS24I	141
S24IY26PG28C	141
S24IG25L	141
A7RE8D	141
G2TG28C	140
Y9RH17Q	140
G2LG28C	140
Y9AS24IG28C	139
H17QG28V	138
D18EG25P	138
G4PE8D	138
F10RS24I	138
G2RE8D	138
H17QY27S	138
Y9LH17Q	138
G4HG28C	137
D18*G28C	137
D3VG28C	137
E8DY27P	137
H17QY27L	137
A7RD18E	137
F10LS24IG28C	136
S24IG25PG28C	136
E8AM22P	136
G2WM22I	135
N11PI16S	135
I6SH17Q	135
I6QS24I	134
G4LS5C	134
E8DN11P	134
I6RI16S	134
S5RN11P	134
A7DG28C	133
Y9MG28C	133
D23PS24I	133
F10AS24I	133
A7LS24I	133
S24IY26S	133
H17QG25L	133
A7ES24I	132
I6GI16S	132
A7GE8A	132
D3GE8D	132
W19RS24I	132
M22ID23R	132
Q20I	131
W19*G28C	131
D23SG28C	131
D18EY27S	131
I6CG28C	130
I6VG28C	130
S5RF10P	130
S5RY9P	130
D18EY27T	129
P13AG28C	129
H17QY26R	128
D18EG25R	128
I6DG28C	127
Y9VM22I	127
H17QG25A	127
G4CS24I	126
A7HG28C	126
D3PM14I	126
M14IM22P	126
I6NG28C	125
W19KG28C	125
S24IG25V	125
A7QG28C	124
Y26DG28W	124
F10HS24I	124
G2DG28C	124
H17QG28T	124
Y9KG28C	123
F10VM22I	123
D18PD23Y	122
F10TD18E	122
S5RI6G	122
A7*G28C	121
G4TS5C	121
I16SY27P	121
N11KM22P	121
Y26AY27FG28C	120
M22IG25P	120
N11PM14I	120
D3GM14I	120
E8DY26P	119
I6SS24IG28C	119
M22IG28R	119
F10NG28C	118
D3GS24I	118
D18EY27L	118
A7GS24IG28C	117
S24IY26GG28C	117
R12PM22I	117
G2PM14I	117
F10IH17Q	116
Y9DG28C	116
I21F	116
D18EG28T	116
D3NM22I	116
Y9PH17QD18E	116
G2PD3V	116
S24IY26L	116
H17QY27A	116
H17QG25S	116
H15*G28C	115
I6*G28C	115
G2PS5C	115
G4TS24I	115
G4SS5R	115
E8DF10L	115
M22IS24R	115
M22*G28C	114
S24IG28A	114
I21GS24I	114
D18EY26S	114
W19RM22P	114
A7LE8D	114
S5RM22P	114
I6GM14I	114
G2PS5R	114
D18EG28W	113
H17QG28W	113
W19TG28C	113
P13VG28C	113
Y9RS24IG28C	113
R12HY27H	112
P13*G28C	112
H15N	112
F10YN11P	112
Y9PY26*G28C	112
Y26*Y27P	112
G25*G28C	111
G2EG28C	110
R12DG28C	110
F10ID18E	110
M14PS24I	110
D18EY27G	110
Y9AH17Q	110
D18EG25S	110
I6LH17Q	110
D18EM22R	110
H17QG25R	110
D23LG25C	109
D18EG28E	109
F10VS24IG28C	109
G4CF10S	109
W19AG28C	109
I16SS24P	109
E8DY26G	109
D18EG25A	109
G4PE8G	109
G2VD3A	109
Y9GD18E	109
I6SE8D	109
G4PW19R	109
I6WS24I	108
F10IS24IG28C	108
G4DS24I	108
Y27IG28C	108
S5TY9H	108
S24IY26A	108
G4PS24IG28C	108
Y26*G28C	108
F10PN11K	108
H17QG28L	108
Y9TD18E	108
G4HS5C	107
D23QG28C	107
S5*G28C	107
Y9NS24I	107
G2PD3VS5C	107
I16SG28R	107
D18EW19R	107
D18EG28L	107
R12ES24I	106
H15M	106
S24IY26K	106
S24DG28C	106
Y26DY27*G28C	106
Y9TH17Q	106
G2PS24I	106
E8DS24P	106
M22IG25V	106
M22IY27S	106
G25WG28C	105
S5RS24P	105
G4QG28C	104
S24IY26*	104
D3PS24I	104
A7GI16S	104
I6TD18E	104
I16SY26P	104
M22IG28P	104
Y9LM22I	104
I6SM22I	104
G2RM14I	104
P13EG28C	103
Y9SH17QD18E	103
F10YM22P	103
I6PI16S	103
H17QY27T	103
G4CY9C	102
Y9EG28C	102
M14D	102
Y27NG28C	102
D23YS24I	102
S24LG28C	102
G4TS5R	102
S24IY26T	102
G2VD18E	102
F10PW19C	102
M22IY27R	102
Y9WS24I	101
S24IY27C	101
G25MG28C	101
G25FG28C	101
D23GS24I	101
G2PI16S	101
G2PD18E	101
F10LI16S	101
I6RE8A	101
N11PW19R	101
A7RI16S	101
F10RD18E	101
D18EG25L	101
D3GH17Q	100
F10PD23Y	100
E8AY27P	100
F10SM22I	100
D23NS24I	99
M22*S24I	99
N11*G28C	99
D18EY27H	99
I6PE8A	99
G4AD18E	99
G2VH17Q	98
G4VD18E	98
W19PS24IG28C	98
E8DS24R	98
D18EI21R	98
G4RM22I	98
I16Q	97
G2WE8D	97
F10SS24IG28C	97
H17QI21R	97
I6PM22I	97
Y27VG28C	96
S24IG28Q	96
Y27*G28E	96
D3PD18E	96
E8AY9G	96
Y26PY27*	96
Y9*F10P	96
D23WG28C	95
F10GD18E	95
E8AS24P	95
F10TH17Q	95
Y9LS24IG28C	95
H17QY26L	95
Y9PM14I	95
M14IY27P	95
S5RF10L	95
G25KG28C	94
Y26CG28C	94
S24IG28M	94
F10KG28C	94
G4AH17Q	94
D18EY27A	94
I6GW19R	94
G4TM22I	94
G2LM22I	94
Q20*S24I	93
R12*G28C	93
H17QG28E	93
Y9IG28C	93
Y27CG28R	93
I6GF10Y	93
Y9AD18E	93
W19RS24P	93
Y9PN11K	93
I6GN11K	93
N11PD23Y	93
S5RY26P	93
S5*I6LD23E	92
G2NG28C	92
I6MS24I	92
I6KG28C	92
P13CG28C	92
W19RY27P	92
E8GN11P	92
G4LS5R	92
H17QY26S	92
G2RI16S	92
E8DY9R	92
M14IS24P	92
A7KG28C	91
D23NG28E	91
M14*G28C	91
A7VQ20*	91
F10DS24I	91
R12SH17L	91
D3NS24I	91
R12PI16S	91
I6TH17Q	91
Y9VH17Q	91
W19LG28C	91
Y9PI21N	91
G2LD3A	91
G2PH17Q	91
P13SS24I	91
M22ID23G	91
G25YG28C	90
D18EY26T	90
G4VH17Q	90
H17QM22R	90
G4AM22I	90
W19RG28R	90
M22GS24IG28C	89
F10PI21N	89
I16SY26G	89
S24TG28C	89
F10AD18E	89
F10LW19R	89
F10LM14I	89
Y9CS24I	88
R12DS24I	88
D18*S24I	88
S24IG28*	88
S24IY27*	88
I6GE8G	88
W19VG28C	88
R12PM22K	88
Y9GH17Q	88
D18EY27V	88
R12PW19R	88
Y26*G28R	88
P13RS24I	88
G2RS5R	88
I6FG28C	87
H17QY27H	87
D18EY26A	87
G2PD3A	87
R12SM22P	87
Y9VD18E	87
D18EI21G	87
G4PF10Y	87
Q20A	87
R12PI21N	87
G2RS24I	87
Y9GM22I	87
D18EY26L	87
E8AF10L	87
S5RA7G	87
S5RR12P	87
A7NG28C	86
S24IY26E	86
Y26DY27FG28C	86
E8DY9W	86
G2ID3A	86
S24IY27N	86
R12PH17QD18E	86
Y9PD23Y	86
E8AF10P	86
E8DG28R	86
H15QM22P	86
G4RS5R	86
Y9FS24I	85
S24IY27D	85
F10CS24I	85
S24IG28D	85
Y9VS24IG28C	85
F10PD18EM22I	85
G4WS24IG28C	84
P13HG28C	84
Y9HS24IG28C	84
R12GS24IG28C	84
D3PI16S	84
D23LS24I	84
E8DY9G	84
F10PW19R	84
F10YS24P	84
D18PG28C	84
F10LN11K	84
A7SG28C	84
N11KG28R	84
G4YG28C	83
G25NG28C	83
D3PH17Q	83
D23PG28C	83
F10QG28C	83
Y27*G28N	83
I21NM22P	83
Y9TS24IG28C	83
P13LS24I	83
E8DD23R	83
H17QW19R	83
F10LN11P	83
S5RG28R	83
S5RS24R	83
S24NG28C	82
P13IG28C	82
G2IG28C	82
D18EG25C	82
Y9PI16N	82
F10AH17Q	82
F10VI16S	82
N11KR12P	82
M22KS24P	82
S24IG25S	82
I6RN11K	82
A7LH17Q	82
S5RI6R	82
A7RM14I	82
Y26HG28C	81
H17Y	81
S5TY9Q	81
F10YY26G	81
H17QY27G	81
F10RH17Q	81
Q20RG28C	81
W19RY26P	81
Y9SN11K	81
N11KG28P	81
I6AM22I	81
G4PM14I	81
G4NG28C	80
I16SG28P	80
D3PS5R	80
F10YR12P	80
I6GW19C	80
H17QY26T	80
F10RS24IG28C	80
F10YG28R	80
I6LS24IG28C	80
S5RD23R	80
F10MG28C	79
Y9SY26N	79
F10SI16S	79
D3GI16S	79
F10YY27P	79
I16SG25V	79
E8GM22P	79
I6PN11K	79
Y9PW19R	79
G4PN11K	79
S5RG28P	79
M22IG25L	79
M14PM22I	79
P13KG28C	78
G2MG28C	78
Y9QS24I	78
S24IY27W	78
G2WD3A	78
D23GS24IG28C	78
W19GS24I	78
E8DR12P	78
Y9SW19L	78
E8AY9P	78
M14PH17Q	78
S24IG28S	78
G2PW19R	78
S5RA7R	78
M22IG25R	78
I6LM22I	78
Y9DS24I	77
Y26DG28L	77
F10PM22K	77
Y9*M22P	77
D18YW19P	77
I6LD18E	77
H17QG25T	77
M14PD18E	77
G2PF10Y	77
F10LW19C	77
G2RD18E	77
N11KD23R	77
G4ES5I	76
Y26GY27*	76
Y9PM22K	76
N11KY27P	76
D3GW19R	76
F10TS24IG28C	76
S5RY27P	76
F10VM14I	76
Y9NS24IG28C	75
D23HS24I	75
I21W	75
R12GD18E	75
D18EM22G	75
A7GW19C	75
D23VG28C	75
D3GF10Y	75
D3GD18E	75
Y9PF10Y	75
G4PN11D	75
Y27SG28C	75
I6GD23Y	75
F10IM22P	75
D18EG25T	75
E8DF10P	75
A7RF10Y	75
M22IG28V	75
M22KG28R	75
G4PY27N	75
A7GM14I	75
S24IG28K	74
A7HR12L	74
Y9AN11K	74
H17QM22G	74
N11GS24I	74
D3PN11K	74
N11PM14K	74
F10LM22K	74
Y9PY27*	74
N11PW19C	74
G4RE8A	74
G2TM22I	74
G2PD23Y	74
I16SS24R	74
I6RM14I	74
I6ES24I	73
W19NG28C	73
D3Q	73
M14N	73
I6PH17QD18E	73
I16SD23G	73
N11KY26G	73
R12PY26N	73
G4TE8D	73
Y9GS24IG28C	73
D18RG28C	73
G4VM22I	73
F10AM22I	73
W19RS24R	73
W19PM22I	73
Y9*S24I	72
D3VS24I	72
Y27*G28W	72
P13GS24I	72
G2YM22I	72
M14KM22P	72
S24IG25T	72
I21PS24I	72
N11PD18EM22I	72
E8DW19P	72
E8GS24P	72
D3GS5R	72
A7RS24IG28C	72
A7LD18E	72
I6RF10Y	72
Y9TM22I	72
S5RI6P	72
A7LM22I	72
S5RY9L	72
M14IG28R	72
Y9HH17Q	71
Q20PI21E	71
A7EH17Q	71
M22LY27L	71
D3PF10Y	71
Y26DG28*	71
F10IW19R	71
Y9VW19L	71
Y27PG28C	71
I6TS24IG28C	71
I6GN11D	71
Y9PY27N	71
Y9PM14K	71
Y9PW19C	71
D23LG28C	71
N11KS24P	71
I16SY27R	71
G2SG28C	71
I6GY26*	71
M14IY26G	71
G4PY26*	71
M22IG28L	71
M22IG25S	71
F10HS24IG28C	70
M22KG28C	70
H17QG25E	70
Y9AW19L	70
I16SG28V	70
I6GM22V	70
I6NR12P	70
S24C	70
M22PY26*G28C	70
G4RH17QD18E	70
F10PY27*	70
I16SD23R	70
G4RI16S	70
I6SE8A	70
G4PD23Y	70
M14KG28R	70
I6RW19C	70
M14IY26P	70
P13NG28C	69
A7MG28C	69
G4QS5C	69
D18EG25E	69
P13DG28C	69
S24*G28C	69
R12C	69
D3NE8D	69
Y26AY27*	69
E8DG28P	69
M22IY27T	69
F10LD23Y	69
Y9*N11P	69
S5RY26G	69
Y26SG28R	69
F10PH15Q	69
G4HS24I	68
G4CS24IG28C	68
Y9HD18E	68
F10PW19L	68
H17PG28C	68
E8D	68
M22PD23Y	68
I16SW19P	68
G2PN11D	68
G2PN11K	68
R12LM22P	68
Y26PY27*G28C	68
Y26FG28R	68
Y9PY26*	68
M22KD23R	68
I6RE8G	68
N11KS24R	68
G2RW19R	68
D3HG28C	67
G2HG28C	67
F10YS24I	67
E8DG25P	67
H17QI21G	67
G4TH17Q	67
R12PY27N	67
W19RY26G	67
E8DY26R	67
Y9SM14I	67
F10PY26*	67
S24RG25V	67
W19KS24I	66
F10IM22K	66
I6HD18E	66
Y26GY27*G28C	66
F10*G28C	66
P13TS24I	66
Y9PY26*Y27*G28C	66
I6NM22P	66
H17QW19G	66
E8GY9P	66
R12PW19L	66
G4LH17Q	66
M22KD23G	66
G2PE8A	66
R12PD23Y	66
W19SG28C	66
S24IG25RG28C	66
M22PY26N	66
D23RY26*G28C	66
D23YG28R	66
G2PY27N	66
G2RF10Y	66
W19RY27S	66
M14IG25V	66
M22ES24I	65
H15*S24I	65
P13MG28C	65
I6EH17Q	65
A7DS24I	65
D3ND18E	65
E8GF10P	65
F10GH17Q	65
Q20PS24I	65
Y26VY27*G28C	65
I6GY27*	65
E8AY26P	65
Y9*F10L	65
I6PM14I	65
S5RG28V	65
M14ID23R	65
G4VF10L	65
M14IS24R	65
S24EG28C	64
D3AS24I	64
M14H	64
D3PW19R	64
I6NF10P	64
E8DR12G	64
D23YY27P	64
I6PY9*	64
Y26VY27*	64
P13SD18E	64
G2TE8D	64
I6RN11D	64
S5RG28C	64
G4SS24IG28C	64
G4AF10Y	64
G4PM22K	64
Y9RM22I	64
G4AS24R	64
Y9QH17Q	63
S24IG28Y	63
I6NS24I	63
G4DH17Q	63
G4HS5R	63
Y9WD18E	63
R12GH17Q	63
Y9AY26*	63
G4AE8D	63
I6PY26*G28C	63
Y26DY27R	63
F10PY26*G28C	63
G4RF10I	63
I6NN11P	63
E8DG25V	63
R12PY27*	63
F10IN11P	63
Y9*S24P	63
Y26FG28V	63
Y9PR12S	63
G4LD18E	63
M22PY27*	63
I6RF10I	63
D3VM22I	63
E8DY27R	63
G2RD23Y	63
Y27*G28L	63
G4SH17Q	63
G4PI21N	63
S5RY27S	63
M22IY26R	63
W19*S24I	62
M22KS24I	62
H17QG25C	62
S24IY27K	62
M22AG28C	62
A7GI21N	62
D3GD23Y	62
M22KY27P	62
Y9PN11D	62
F10PY26N	62
W19CM22P	62
G2PW19C	62
N11KY26P	62
G4RE8G	62
A7EM22I	62
H15LG28C	62
Q20HM22P	62
D18EM22IS24P	62
W19RG28P	62
G4SD18E	62
G2WM14I	62
Y9LN11K	62
M14IG28P	62
S5RI6L	62
G4RM14K	62
F10SM14I	62
M22PY26*	62
G4PF10L	62
F10LS24R	62
S24IG28H	61
Y26DY27G	61
S24IY27I	61
D18EY26E	61
I6MH17Q	61
Q20PI21R	61
G4WD18E	61
H17QY26A	61
N11VG28C	61
Y9VN11K	61
F10PR12S	61
F10PM22V	61
I6AE8A	61
A7GD23Y	61
S24IY26VG28C	61
Y9PY26N	61
F10PY27N	61
W19CY27P	61
I6TE8D	61
F10IR12P	61
D3GW19C	61
D23YG28P	61
I21RS24IG28C	61
D18EW19G	61
F10LI21N	61
I6GY27N	61
E8DG25R	61
H17QD18EM22P	61
I6RY27*	61
G4RF10Y	61
G4AS5R	61
M22IY27L	61
G4RM14I	61
P13SM22I	61
Y26*Y27R	61
F10KS24I	60
G2YG28C	60
I6WE8D	60
F10NS24I	60
Y9VH17QD18E	60
H17QY26*	60
Y9AH17N	60
S24IY26AG28C	60
D18EG28A	60
G4VF10P	60
Q20LG28C	60
I6GF10L	60
R12SS24P	60
M22RS24IG28C	60
H15QS24P	60
I6GR12S	60
E8DG25A	60
N11PY27N	60
F10YD23R	60
W19CS24P	60
W19CY26P	60
Y9*G28R	60
G4PR12S	60
G4VN11P	60
S5RF10V	60
R12PM14I	60
N11KG25V	60
Y26*Y27S	60
F10LY26*	60
I6WH17Q	59
M22EG28C	59
Y9MS24I	59
D3NI16S	59
H17QG25W	59
H17QY26E	59
G2YD3A	59
H17QY27E	59
I6QD18E	59
A7GF10Y	59
D3PW19C	59
A7HE8A	59
Y9AH17QD18E	59
F10PR12L	59
H15PG28C	59
Y9PF10I	59
P13GD18E	59
I16NM22P	59
I21NY27P	59
G4RS5C	59
A7RD23Y	59
E8GY27P	59
D18EM22IY27P	59
W19RD23G	59
N11PY27*	59
Y9PD18EM22I	59
M22KG25V	59
F10TM22I	59
M22LG28C	59
S5RF10S	59
S5RD23G	59
F10LY27P	59
F10IG28R	59
I21RM22I	59
G4VS5R	59
D3GF10L	59
S5RY9S	59
M14IG25L	59
S5RG25L	59
A7WG28C	58
G4WH17Q	58
Y26IG28C	58
I6QH17Q	58
G2FG28C	58
D18C	58
D18EY26*	58
W19PQ20H	58
I6EM22I	58
G4TI16S	58
I6PE8G	58
F10IY27P	58
M14KY27P	58
Y9SH17N	58
I6PF10Y	58
S24IG25AG28C	58
W19CY26G	58
S24IY26SG28C	58
G2AF10P	58
P13TM22P	58
N11PW19L	58
F10SN11K	58
Y9SY26*	58
N11KY27S	58
N11PS24R	58
I6PP13T	58
I6RD23Y	58
I21NG28R	58
F10YS24R	58
F10LM22P	58
N11PY26*	58
I6HS24I	57
D3PD23Y	57
D23GY26*G28C	57
G2FM22I	57
I6AF10Y	57
F10PP13Q	57
G2MM22I	57
R12LY27P	57
Y9NF10P	57
N11PM22K	57
Y26SG28V	57
M22KG28P	57
I6PW19R	57
P13RD18E	57
D3AM22I	57
E8GG28R	57
Y9SI16S	57
G4PF10I	57
I6RF10L	57
G2VM22I	57
M22IY26S	57
M14IG28V	57
S5RG25P	57
F10IS24R	57
S5RY27R	57
S24WG28C	56
S24IY27M	56
S5*S24I	56
F10GS24IG28C	56
M22PY27N	56
G4AI16S	56
G2TD3HG4QS5*I6YA7PE8TY9VF10LN11TR12SP13AM14SH15WI16KH17RD18*W19NQ20SI21AM22GD23WS24IG25RY26LY27SG28F	56
F10PM14K	56
I6GY9*	56
F10PH15N	56
E8DY27G	56
N11DM22P	56
H17QY27V	56
A7GN11K	56
G4VS24IG28C	56
R12PY26*G28C	56
Y9*Y27P	56
H17QD18EW19P	56
E8DY27A	56
H17NM22P	56
R12SY27P	56
I6PW19C	56
I16SY26S	56
E8GY26P	56
G2VE8D	56
I21NG28P	56
E8GF10L	56
R12SG28R	56
E8AD23R	56
I6RI16N	56
Y9PF10L	56
S5RW19P	56
F10LW19L	56
W19RD23R	56
G2RF10L	56
F10LG28V	56
S5RG25V	56
G4EH15R	55
M22KY27N	55
G2TD3HG4QS5KI6YA7PE8NY9VF10LN11TR12SP13AM14SH15WI16KH17RD18*W19NQ20SI21AM22GD23WS24IG25RY26LY27SG28F	55
I6WM22I	55
G2TD3HG4QS5KI6YA7PE8TY9VF10LN11TR12SP13AM14SH15WI16KH17RD18*W19NQ20SI21AM22GD23WS24IG25RY26LY27SG28F	55
G2IM22I	55
A7GE8D	55
G4LS24IG28C	55
I6GY26*G28C	55
D3GY27N	55
F10VW19R	55
M22IG28W	55
Y9PQ20E	55
F10YD23G	55
S5RF10I	55
G4PH15D	55
I16SG25P	55
Y9PH17N	55
E8AD23G	55
Y9SM22K	55
I6SI16S	55
S24PY27N	55
A7LE8A	55
A7TM22I	55
G4TD18E	55
F10YG25V	55
G4RN11K	55
A7EF10L	55
G2RY27N	55
G4VR12P	55
D23RY26*	55
E8AS24R	55
G4RP13T	55
P13QG28C	54
Y9CD18E	54
R12ES24IG28C	54
G2HD3A	54
Y9VY26*	54
A7NE8D	54
I6GI21N	54
W19TS24I	54
I16SG28T	54
I6GD18EM22I	54
I6PM14K	54
D18EW19T	54
E8GY9G	54
N11PH15D	54
Y9LI16S	54
I6AI16S	54
M22KY26G	54
G4PY26*G28C	54
G4PW19C	54
G4PD18EM22I	54
G2PR12L	54
I6NY9P	54
R12PH17N	54
F10YG28P	54
N11KW19P	54
A7EN11P	54
I6RY26*G28C	54
P13SH17Q	54
G4SE8A	54
D3PY26*	54
Y9RI16S	54
N11DS24R	54
I21ND23R	54
A7RW19C	54
Y26NG28R	54
G4VW19R	54
F10RM22I	54
G4PS24R	54
G2PM14IM22I	54
Y9ES24I	53
I6CD18E	53
H17QY27C	53
I6MD18E	53
D18EY26V	53
A7GN11D	53
F10PN11D	53
I6PY26N	53
N11DY26P	53
E8DY9A	53
I6PY27*	53
Y9*F10S	53
Y9TI16S	53
I6VS24I	53
W19CG28V	53
E8DM22R	53
I16SY27A	53
D3EY9P	53
G2TD3HG4QS5KI6YA7PE8RY9VF10LN11TR12SP13AM14SH15WI16KH17RD18*W19NQ20SI21AM22GD23WS24IG25RY26QY27SG28F	53
N11KG25P	53
F10PP13T	53
G4RY26N	53
I6RD18EM22I	53
S5RY26S	53
E8DG25L	53
G4PY26N	53
S5RG25A	53
G2RH17Q	53
G4PM14K	53
G4RS5I	53
I16NG28R	53
G2RW19C	53
I6SN11K	53
S24PY26*	53
F10LG28R	53
Y9PM14IH15QH17QD18EQ20HM22ID23EY26*Y27*	53
H17*G28C	52
I6*S24I	52
I6DS24I	52
I6DH17Q	52
P13*S24I	52
D18EG25D	52
S24KG28C	52
G2ND3A	52
D3NH17Q	52
H17QY26V	52
I6DD18E	52
Y9QD18E	52
S24IG25C	52
S24IY26V	52
F10HD18E	52
E8DG28V	52
M22KY26P	52
A7GR12S	52
D18EQ20*	52
Y9*Y26P	52
N11PG25C	52
A7GY9*	52
M22PY27*G28C	52
N11PI16N	52
D3PF10L	52
D23YS24P	52
Y9SI21N	52
G4PW19L	52
Y26*Y27T	52
F10SW19R	52
I6GH15Q	52
W19LM22P	52
G4VY9P	52
M22IG25A	52
I6SW19R	52
I6AM14I	52
G4PI6N	52
H15QD18EM22P	52
A7EG28R	52
D3NM14I	52
W19CG28R	52
G4PP13T	52
R12PS24R	52
S24RY27N	52
G4RW19R	52
G2RM14IM22I	52
F10IY27N	51
H15K	51
I16SG28W	51
D18EG28Q	51
H17QY27Q	51
Y9AY26N	51
W19RY27N	51
Y9VY26N	51
I6GH15D	51
I6PI21N	51
N11DY26G	51
M22IG25C	51
F10YG25P	51
M22IG28E	51
I6GM22K	51
G2QM22I	51
F10VN11K	51
H15NM22P	51
I6NF10S	51
Y9HM22I	51
S24IY26RG28C	51
G4SE8G	51
I6PM22K	51
F10PH17N	51
G2LI16S	51
I21NS24P	51
H17QD18EY27P	51
Y26AY27*G28C	51
I16SY26R	51
G2VN11P	51
P13TY27P	51
W19RG28V	51
F10LN11D	51
F10YY27S	51
F10IS24P	51
I16SY27L	51
I6GP13T	51
Y9PH15Q	51
M22KS24R	51
P13GM22I	51
W19RS24IG28C	51
I16SG25R	51
A7RI21N	51
W19RG25V	51
G4RI21N	51
G4RM22K	51
E8AG28R	51
[truncated: 644 more rows]

## Sheet: PostIPTG1hour100uMIPTG
Mutation	Mutation count
F10P	189970
M22P	159477
Y9P	157201
I6G	153943
G4P	149453
I6R	129662
Y27P	128677
S24P	127561
G2P	125842
N11P	125050
Y26P	123735
F10L	118497
I6P	106710
G28R	104722
Y26G	104447
A7R	104187
F10V	102653
D3P	101189
F10S	93652
G4R	86774
D23R	85346
G2R	83967
G28P	80104
G28V	77683
I6A	77241
I6S	71957
Y27R	71689
Y9L	71121
G25V	69032
G25P	67486
Y9R	66667
Y9S	64975
Y9G	61694
Y27S	60944
G25R	59800
G25L	59556
Y26R	58696
G28T	58437
S24R	54604
G4V	53484
F10G	53466
G2L	52148
R12P	52133
A7G	51854
Y26S	51804
Y9T	51047
G2V	50776
G2W	50237
Y27G	49748
Y27L	49605
G4A	49587
Y27A	48496
G28W	48329
G4T	47256
F10I	46557
Y26A	46185
G28E	45947
G28L	45789
Y27T	44473
F10T	44240
F10A	41855
A7E	41398
F10R	41273
G2T	40774
G2Y	38976
Y26V	38367
Y9A	37933
Y26T	37900
I6T	37822
F10H	37095
I6E	35870
Y26L	35503
Y27V	34892
G2H	34039
Y9V	33348
Y26E	33018
G4W	31908
I6Q	31809
G4S	31691
G4L	30892
G25W	30516
Y9H	30503
G2M	29876
I6D	28657
F10C	28099
Y27H	26808
G25E	26439
WT	26411
G2I	26126
G2F	25772
G2N	25104
Y9Q	25036
G2E	25035
G4E	24934
G28Q	24853
A7*	24810
Y9W	24417
Y27E	24003
F10D	23552
G25*	22847
Y27Q	22274
G25K	22214
I6W	21804
I6H	21712
I6L	21670
I6N	20335
S24K	20284
W19*	20236
G28D	20162
Y9C	20095
G2Q	19768
A7K	19092
G4D	19024
G4C	19019
M14*	18944
I6K	18826
S24*	18608
A7L	18438
G28M	18405
Q20*	18002
P13*	17906
G4Q	17759
Y9*	17706
I6M	17680
G28H	17376
A7Q	17326
G28*	17255
W19P	17252
G4H	17114
Y27D	17106
A7D	16934
S24D	16386
Y27C	16313
Y26C	16090
Y26*	15989
Y26D	15653
G28K	15278
Y27W	15162
G2D	15150
N11*	14948
D18*	14843
Y27N	14625
Y9F	14352
I6C	14306
F10M	13916
G25M	13875
Y9E	13748
G25I	13726
Y9M	13686
G25Y	13555
S5*	13443
Y27K	13323
Y9K	13293
G25A	13206
Y27*	13200
F10Q	12894
Y26K	12887
Y27F	12659
G25F	12544
M22*	12502
F10N	12367
G2*	12357
I6*	11875
Y26N	11851
A7N	11564
Y9D	10867
Y27I	10820
D23*	10425
P13E	10105
H15*	10079
G2K	9996
Y9N	9522
D23K	9131
G4N	9074
H17*	8978
D3G	8753
Y9I	8610
F10E	8597
R12E	8394
Y26I	8227
Y27M	8185
F10Y	8158
F10*	8112
R12*	7988
I16*	7948
G25D	7942
Y26Q	7926
G28Y	7797
G4I	6629
G4M	6298
F10K	6000
G28F	5855
I21*	5837
G28I	5577
G2S	5487
S24E	5118
I6F	4966
D3R	4891
G4Y	4522
Y26M	3979
G4*	3778
R12D	3519
I21R	3242
G4K	3103
G25C	2961
P13D	2872
D23N	2576
G2C	2435
G4F	2385
Y9PG28C	2343
W19K	2277
S24T	2076
Y26VG28C	2059
D3*	1900
F10PG28C	1764
I6V	1749
P13L	1744
D23Y	1724
Y26PG28C	1669
R12Y	1616
I6Y	1522
M22R	1453
G4PG28C	1440
D23G	1408
I6RG28C	1364
M22PG28C	1361
Y9PS24I	1352
P13N	1318
I6GG28C	1289
Y26AG28C	1264
D23RG28C	1232
Y26GG28C	1229
I6PG28C	1211
G25Q	1128
S24PG28C	1128
Y26DG28C	1120
D23RS24I	1118
F10LG28C	1110
S24N	1108
F10VG28C	1070
G4RG28C	1047
N11PG28C	1033
S24IY27P	1032
M22T	1031
S24IG25P	1027
G4PS5C	997
Y9SG28C	977
W19R	958
Y26W	953
Y26H	920
I6AG28C	919
G25S	874
I21Y	871
F10SG28C	868
I21G	837
F10PS24I	830
Y26VY27F	818
G28C	810
N11T	807
M22PS24I	779
M22G	776
S24L	763
Y9SS24I	745
D3H	731
Y9RG28C	726
A7RG28C	725
D3K	724
I6SG28C	722
P13T	684
G28N	681
G4PS24I	665
R12PG28C	665
Y9TG28C	655
I6RS24I	653
I6PS24I	650
F10PD18E	643
S24IG28R	642
H15Y	637
Y9LG28C	623
H17L	622
S24IY27R	619
F10IG28C	617
G4RS24I	616
I6GE8D	613
D23S	608
Y26RG28C	601
Y9GG28C	597
P13S	593
G2A	592
Y9PS24IG28C	592
S24G	577
P13G	573
F10PH17Q	573
D18EM22P	572
S24RG28C	566
W19T	557
Y9PH17Q	553
I6PE8D	552
Y26SG28C	551
G25N	550
G2VG28C	546
Y9PD18E	544
I6GS24I	536
Y26AY27F	527
G4VG28C	516
M22K	514
H15R	513
Y9AG28C	509
G2PE8D	501
H15P	497
I6RE8D	497
S24IG28T	489
S24IY27L	488
F10TG28C	486
F10VS24I	485
N11PS24I	484
F10GG28C	480
R12G	476
F10LS24I	475
I6AS24I	475
G25VG28C	474
I16Y	473
H17QM22P	470
G4WG28C	466
D18Y	466
D18EY27P	463
Y9VG28C	462
S5GF10L	459
I6TG28C	458
N11G	453
S24IY27G	448
W19Q	446
S24IG25R	446
S24IG28P	442
E8DM22P	440
S24IY27S	437
D18P	436
S24IY26P	435
Y9AS24I	433
S24Y	432
D18ES24P	430
A7GG28C	429
S24IY26G	422
S24IG28V	421
F10SS24I	421
I6GH17Q	418
D18EY26P	412
S24I	411
Y26DG28W	410
S24IY27A	410
N11K	410
G4SG28C	410
D3PE8D	409
Y27*G28T	409
H17QY27P	408
P13I	407
I6GD18E	407
F10LD18E	407
A7RD18N	400
F10RG28C	399
W19H	398
H17QS24P	398
Y9SS24IG28C	393
D3PG28C	392
D23L	391
A7H	387
Y26F	387
R12PS24I	387
H17QY26P	386
S5R	385
I6PD18E	383
G4AG28C	377
G25LG28C	377
Y9HG28C	376
G4PE8D	376
F10HG28C	374
I6AE8D	373
Y9VS24I	368
F10AG28C	367
F10PM22I	367
Y27CG28R	365
G4PH17Q	365
I6RH17Q	365
I6PH17Q	364
E8DY27P	362
G4LG28C	362
Y9RS24I	360
H17P	355
D3V	354
F10LH17Q	354
D18EG28R	354
Y9TS24I	353
G25EG28C	352
G2RE8D	350
Y26DG28R	348
A7T	347
D3NF10S	343
D18EY26G	343
G4PD18E	341
I6RD18E	339
I6QG28C	338
F10IS24I	337
G2PG28C	336
G28S	336
D23RS24IG28C	334
G25RG28C	333
Y9GS24I	332
A7RE8D	332
N11PD18E	330
G4RD18E	330
M22Q	329
N11PH17Q	329
F10VD18E	327
G4DG28C	325
I6SS24I	324
S24IY27T	322
F10VH17Q	321
D3NW19P	318
G25PG28C	318
G25T	317
H15L	317
E8DN11P	315
G2PM22I	314
A7V	313
D3PM22I	311
A7EG28C	310
W19G	309
H17QY26G	309
D3N	307
A7P	304
G4WS24I	300
S24IY27V	300
S5RY9L	295
N11Q	295
F10SD18E	295
S24IY27Q	294
Y9LS24I	293
M14E	292
Q20RG28D	291
G25H	291
S24IG25L	291
S24GG28R	290
F10PS24IG28C	289
P13M	288
S24IY26R	288
Y27*G28R	288
I6SD18E	284
G2LI6H	281
D18EG25V	281
H17QG28R	281
P13R	279
G4SI6P	278
I6GM22I	277
F10SH17Q	277
D23P	276
S24IG28L	276
I6SE8D	275
A7RS24I	275
Q20R	274
G4VS24I	274
D3S	273
S5G	273
S24W	272
W19C	272
D18ED23R	271
M14A	270
F10DG28C	267
Y26VY27FG28C	267
G4TG28C	267
H17R	267
G4PS5R	267
G4RH17Q	265
F10SI21M	263
Y26TG28C	262
I21WY27H	261
Q20P	261
G4RS24IG28C	261
F10CG28C	260
D3Y	260
S5V	260
S24IG28E	259
G4CG28C	258
Y26DY27*	258
F10PI16S	258
E8DS24P	258
M22PS24IG28C	258
G2RG28C	257
G28A	256
A7W	255
Y26DG28V	255
Y9SH17Q	255
M14G	254
Y9WG28C	253
D18EG28P	253
G2RM22I	252
D18G	251
D18EY26R	251
I6AH17Q	250
S24IG28W	249
S5NF10L	249
N11PM22I	247
H17QY27R	247
D23M	246
I6AD18E	244
P13K	243
D18EG28V	243
H17QG25V	240
I6RS24IG28C	240
H17QG28P	239
A7RM22I	237
G4AF10L	236
A7VF10P	235
Y9RD18E	233
M22H	232
H17QD23R	232
G2WG4S	231
Y9SD18E	231
Y26TY27H	229
M14K	228
D18E	228
S5RF10P	228
P13H	227
D18EG25P	227
M22IS24P	227
Y9CG28C	226
Q20H	226
N11H	226
N11A	226
M22IY27P	226
S24IY27E	225
Y9RM22V	225
I6TS24I	224
E8DY26P	223
A7RE8A	223
D18EY27R	223
F10VY26G	222
F10TS24I	222
D18EG25R	222
I21K	221
G4SS24I	221
Y9RH17Q	219
H17QG28V	218
Y26DY27F	217
I6GI16S	217
S24IG25V	216
R12PD18E	216
R12S	215
G2VS24I	215
Y27*G28P	215
F10LM22I	215
Y9PI16S	214
A7RD18E	214
I6DG28C	213
G4PM22I	213
W19*Q20R	212
D23V	212
F10PM14I	212
I6PS24IG28C	211
R12PH17Q	211
Y9PM22I	211
I6EG28C	210
F10GS24I	210
Y27HG28C	209
Y27FG28C	208
A7VF10R	208
M22S	208
S24IY26S	207
A7RH17Q	207
G2X	207
S24IY27H	206
I6RM22I	206
I6MG28C	205
A7EH17R	205
Y9QG28C	205
Y26NG28C	205
M22IY27A	205
S24IY26PG28C	204
D18R	204
Q20S	204
M14IM22P	204
M22IY26P	204
Y9KG28C	203
I6GS24IG28C	203
D18EY27S	203
G2WE8D	201
H17QY27S	201
H17QG25L	201
Y9DG28C	200
Y26EG28C	200
Y9LD18E	200
D23*G28C	199
D18EG25L	199
I6LG28C	199
I16SM22P	198
F10SM22I	197
G4HG28C	196
Q20*G28C	196
A7DI16V	195
M22LY27L	195
G2LY9S	195
F10ID18E	194
G4PI16S	194
H17QG25P	194
Y26*G28V	194
D18ES24R	193
G2LE8D	193
G25WG28C	192
P13DM22I	192
S5PF10P	192
E8DY9P	192
Y9*G28C	191
G4SS5C	191
G2PD3V	191
F10AS24I	191
I6SH17Q	191
G2WM22I	190
M14L	190
H17Q	190
F10PW19R	190
F10SS24IG28C	190
Y9HS24I	188
Q20W	187
F10LI16S	187
Y9LH17Q	187
S5TY9H	186
Y26*G28R	186
G4PE8A	186
S24IY26L	186
F10IH17Q	185
Y27LG28C	185
A7GS24I	185
I16SY26P	185
G4LS24I	185
D18EY26S	185
G4QG28C	183
Y26LG28C	183
I16SS24P	183
H17QG25R	183
M22TY26C	182
M14Q	182
G4SN11P	182
R12H	182
I21L	182
D18EY27L	182
Y27DG28C	181
M22A	181
Y9GD18E	181
D23NG28C	180
G2NH17R	180
F10W	180
F10VM22I	180
Q20*Y26T	179
E8DY9W	178
H17QY26R	178
A7S	177
H15G	176
D23A	176
H17QS24R	176
Y9AS24IG28C	175
F10HS24I	174
I6RI16S	174
W19*G28C	173
D23H	173
F10LS24IG28C	173
I21P	173
W19S	173
D18EY27T	172
G2PI16S	172
S5RI6G	172
I6KG28C	171
I6PI16S	171
N11PI16S	170
G2PD18E	170
Y9FG28C	169
M22TG28R	169
I21N	169
S5GY9P	169
F10RS24I	169
G2PM14I	169
D3PG28V	168
M22IY26G	168
D18*G28C	167
D3T	167
S5GF10P	167
E8DG28P	166
S24IG25PG28C	166
F10VI16S	166
E8AM22P	166
I16SY27P	166
G2LG28C	166
I6NG28C	165
Y26DY27G	165
P13Q	165
S5P	165
N11R	165
M14IY26G	165
G4WS24IG28C	164
Y9NG28C	164
E8DG25V	164
I6HG28V	163
Y9AH17Q	163
S24IG28Q	162
D18EG28T	162
D3PH17Q	161
F10GH17Q	161
I6WG28C	160
F10VS24IG28C	159
Y9SH17QD18E	159
I6GE8A	159
E8DY9L	159
Y26*Y27P	159
M22ID23R	159
I6AS24IG28C	158
D18EY27A	158
F10TD18E	158
D18V	157
I21S	157
F10QG28C	157
Y9TD18E	157
Y9PW19R	157
M22IG28R	157
S5TG28D	156
D3PM14I	156
R12PS24IG28C	155
G2TE8D	155
I16SG28R	155
D3PD18E	154
W19PG28C	154
G25*G28C	153
G2TG28C	153
H17NG25W	152
H17QG28W	152
F10PN11K	152
Y9GH17Q	152
F10TH17Q	152
S5VY9T	151
E8DG28V	151
F10GD18E	151
H17QY27L	151
Y9EG28C	150
D18EG28E	150
H17QY27T	150
D23Q	149
A7EN11S	149
N11V	149
Y9PH17QD18E	149
F10PY27*	149
S5RM22P	148
Y9KQ20R	147
I6HG28C	147
Y27IG28C	147
G2DG28C	147
Y26DY27R	147
I6TE8D	147
Y9TH17Q	147
N11*G28C	146
F10LM14W	146
G4CS24I	146
D3AA7G	146
G2YE8D	146
M22N	146
Y26AY27FG28C	146
G4AS24I	146
F10LM22P	146
P13*G28C	145
G2WG28C	145
H17YG28R	145
N11PS24IG28C	145
G4VH17Q	145
S24IG28*	144
W19L	144
D3PS24I	143
W19A	143
E8DY26G	143
I6RW19R	143
Y9LM22I	143
S24IY26A	142
R12T	142
G4VD18E	142
M22L	142
I16SG28P	142
G2PH17Q	142
G2LM22I	142
S24IG28D	141
F10IS24IG28C	141
G2EG28C	141
D18EG28W	141
F10PD23Y	141
Q20A	141
A7*G28C	140
A7KG28C	140
D18EY26A	140
S24IY26GG28C	140
G4LS5C	140
E8GH15S	139
D3PA7V	139
H17QY27A	139
F10PW19C	139
Y26PY27*	139
E8DY9G	138
G2VD18E	138
F10RD18E	138
S5RS24P	138
G2VA7T	137
W19RM22P	137
E8DY27S	137
E8DY27L	137
E8DY9R	137
M22IG25V	137
G4HS5C	136
Y27VG28C	136
Q20EG28V	136
P13V	136
Y26DG28L	136
E8DY9S	136
S5T	136
S24IY27C	135
Y26AY27*	135
Y9*F10P	135
D18EY27G	135
F10LN11K	135
Y9RS24IG28C	135
I6GM14I	135
F10LM14I	135
S24IG28M	134
D23YG28C	134
I21V	134
D18A	134
E8DY26S	134
Y9AD18E	134
G4RI16S	134
M22IG28V	134
S5RY27P	134
I6PM22I	134
S24DG28C	133
G4DH17R	133
M14P	133
F10YM22P	133
H17QG28L	133
S24IY26T	132
G2VE8D	132
Y27*G28W	132
Y26PY27*G28C	132
I16SD23R	132
S5RN11P	132
S24IY27W	131
E8DY27G	131
W19V	131
Y9VD18E	131
H17QY26T	131
G25KG28C	130
D3PI16S	130
F10SI16S	130
E8DY27R	130
D18T	130
W19RY27P	130
G4PW19R	130
H17QY26S	130
S5RY26P	130
Y9DS24I	129
G25FG28C	129
Y9HD18E	129
G4TE8D	129
G4PS24IG28C	129
Y9TS24IG28C	129
R12N	128
Y26CG28C	128
D18H	128
Q20K	128
G2PD3A	128
A7GD18E	128
Y9PY26*G28C	128
S5*G28C	127
A7ES24I	127
D3A	127
H17QG28T	127
G4AH17Q	127
I6SI16S	127
D18EG28L	127
I6RE8A	127
I21D	126
G2HE8D	126
I21NM22P	126
A7LE8D	126
Y9PM14I	126
A7DG28C	125
M14*G28C	125
I16SY26G	125
G2VH17Q	125
M14IY27P	125
H15*G28C	124
I6TQ20R	124
G2SA7R	124
Y9VS24IG28C	124
A7RI16S	124
I6*G28C	123
F10DS24I	123
F10YG28C	123
Y9WS24I	123
I21T	123
F10PM22K	123
M14IS24P	123
I21VY27C	122
R12L	122
I6TD18E	122
E8DY27T	122
I6TH17Q	122
Y9GS24IG28C	122
H17QY26L	122
N11PM14I	122
F10SM14I	122
Y27NG28C	121
D18EY26T	121
E8AY27P	121
Y9VH17Q	121
H17QY27G	121
G4RE8D	121
F10YS24P	121
H15QM22P	121
S5RF10L	121
G4WD18E	120
G2TY9P	120
A7GM22I	120
I6PE8A	120
F10PH15Q	120
I6SM22I	120
D18EY26E	119
S24IY27N	119
F10PD18EM22I	119
F10MG28C	118
H17QG28E	118
E8AY9G	118
M14R	118
G2PS24I	118
S5RY9P	118
H17QY26A	117
G2PD3VS5C	117
F10YN11P	117
G4PM22K	117
S5RI6P	117
G2RM14I	117
D3GW19G	116
A7GH17Q	116
F10PI21N	116
I6GF10Y	116
F10PM14K	116
M14IY26P	116
M22*G28C	115
G4YG28C	115
D18EG25W	115
Y26*G28W	115
G2YM22I	115
D3EI6G	115
I6GW19R	115
F10LW19R	115
S5RF10S	115
I6LS24I	115
W19RG28R	115
G4DS24I	114
Y9MG28C	114
S24IY26E	114
I6QS24I	114
I16N	114
Y9RW19*	114
G4AE8D	114
F10PY27N	114
D18L	114
Y9PM22K	114
D18S	114
M22PY27*	114
D18EY26L	114
G4RF10I	114
F10KG28C	113
D3PS5R	113
G2PS5C	113
S24IG25RG28C	113
G4PF10Y	113
Y9PY27*	113
E8DG25R	113
S24IY27K	112
Y26DY27*G28C	112
Y27*G28N	112
Y26VY27*	112
Y9PN11K	112
Y9PF10Y	112
F10AD18E	112
F10TS24IG28C	112
W19RY26P	112
G2EM22I	112
Y26SG28R	112
S5RI6R	112
S5RA7R	112
M22IG28P	112
M22IG25R	112
Q20*S24I	111
R12GY27H	111
G2ME8D	111
H17Y	111
G4VE8D	111
Y9AH17QD18E	111
F10PY26*G28C	111
W19CM22P	111
Y9LS24IG28C	111
G2RH17Q	111
F10NG28C	110
D18EY26V	110
G2HM22I	110
S24IY26RG28C	110
Y9*M22P	110
D18EY27V	110
N11KM22P	110
E8DG25L	110
G2PS5R	110
A7RM14I	110
G2MG28C	109
G4WH17Q	109
E8KY9L	109
E8KF10P	109
F10HD18E	109
E8GM22P	109
Y9RM22I	109
G4NG28C	108
G25IG28C	108
Q20TG28Q	108
G4TS5C	108
F10YY27P	108
Y9PI21N	108
Y9SY26N	108
E8DY27A	108
Y26VY27*G28C	108
G2PF10Y	108
F10SW19R	108
F10YG28R	108
Y26*Y27R	108
G4PM14I	108
R12EG28C	107
F10CS24I	107
G25MG28C	107
W19N	107
A7QG28C	107
Y9KS24I	107
G4PE8G	107
E8GY9P	107
F10AH17Q	107
G2RD18E	107
Y9RI16S	107
Y9*F10L	107
S5DY27*	106
W19*S24I	106
M22*S24I	106
G2QD3PG4VS5TI6TA7NE8LY9LF10KN11FR12MP13RM14AH15SH17KD18MW19IQ20GI21VM22SD23NS24LG25QY26SY27FG28I	106
H15N	106
E8DY27V	106
E8DG25P	106
E8AN11P	106
N11PW19R	106
E8DD23R	106
M22KS24P	106
I6SS24IG28C	106
F10RH17Q	106
I6SE8A	106
F10PY26*	106
I6CG28C	105
Y9CS24I	105
Y9QS24I	105
G2PA7V	105
E8DF10L	105
F10PR12S	105
I6RM14I	105
R12*G28C	104
A7EE8D	104
G2LD3A	104
G2PW19R	104
I6MS24I	103
I16SG28V	103
F10QD18E	103
Y9PM14K	103
Y9GM22I	103
E8DY26R	103
M22V	102
I6GY27*	102
E8DG28T	102
G4AD18E	102
N11KY26P	102
A7LG28C	102
S5RG28R	102
M22IG25L	102
F10VM14I	102
P13F	101
H17*G28C	101
H17QY26E	101
E8KY27P	101
H17QG25W	101
Y9PN11D	101
G25AG28C	101
Y9PD18EM22I	101
N11KY27P	101
Y9PW19L	101
G4TM22I	101
G2RI16S	101
Y9TM22I	101
I6AM22I	101
G4VF10L	101
Y9FS24I	100
Q20T	100
F10PI16N	100
F10PH15D	100
S24IY26AG28C	100
I6PW19R	100
Y9PF10L	100
N11KG28R	100
M22IY27R	100
F10LY27P	100
M22IS24R	100
Y27*G28V	100
G2EE8D	99
F10VW19R	99
F10YY26P	99
I6GE8G	99
I6GW19C	99
M14IY27R	99
M22IY27S	99
Y9HH17Q	98
D23YS24R	98
I6AI16S	98
F10PY26N	98
M22IG25P	98
W19D	97
Y26DG28*	97
G2NG28C	97
E8DY26E	97
A7EH17Q	97
Y26DG28P	97
M22KY27P	97
Y9PY26N	97
Y9PY26*Y27*G28C	97
I6RF10Y	97
N11PY27*	97
I6GY26*	97
F10LG25V	97
A7*G28S	96
S24IG28K	96
I6QH17Q	96
D3PW19R	96
Y27*G28D	96
A7EM22I	96
W19RY26G	96
Y9SY26*	96
Y9SI16S	96
S5RG25P	96
S24IY26*	95
Y9NS24I	95
A7M	95
P13Y	95
I6DD18E	95
W19Y	95
N11Y	95
I16SG25P	95
F10LM22K	95
G4LH17Q	95
F10TM22I	95
M14IG28R	95
Q20E	94
A7GE8D	94
I6GI21N	94
N11DM22P	94
Y9NF10P	94
Y9*N11P	94
N11KS24P	94
M22IY26S	94
Q20HG28Q	93
S24IY27*	93
I6EE8D	93
D3PF10Y	93
Y26GY27*G28C	93
F10GS24IG28C	93
A7NE8D	93
W19RS24P	93
G2PN11K	93
D18EM22IS24P	93
N11PW19C	93
M22I	93
G4RM22I	93
M22IY26R	93
Q20DG25V	92
G2WD3A	92
S24IY27D	92
D18EG25E	92
G2IE8D	92
H15YM22P	92
D18YG28V	92
F10PR12L	92
I6NF10P	92
S24IG28H	91
D18EY27Q	91
F10PN11D	91
M22PY26*G28C	91
M22PD23Y	91
Y9PP13T	91
A7RW19R	91
F10IG28R	91
I6RF10L	91
A7TG28D	90
S24IY27F	90
E8DY9*	90
G2YG28C	90
I6DS24I	90
G2YD3A	90
G2FE8D	90
Y26DG28T	90
F10PM22V	90
H17QY27V	90
M14KM22P	90
M14KY27P	90
Y9PY27N	90
G4SS5R	90
W19RY27S	90
E8DG28L	90
I16SY27R	90
F10LY27*	90
Y9LW19R	90
S5RG25V	90
Y9IG28C	89
E8DG28E	89
S24IY27I	89
G4PN11D	89
G4RH17QD18E	89
I6GN11K	89
G4PI21N	89
S5RD23R	89
G25YG28C	88
D23KG28C	88
I6DH17Q	88
F10QS24I	88
I16P	88
I16SG25V	88
G4RS5I	88
F10IM22I	88
E8GN11P	88
N11PD23Y	88
G2PW19C	88
G2WM14I	88
Y9SN11K	88
F10PN11T	88
I6RN11K	88
A7NG28C	87
I6NS24I	87
H15*S24I	87
E8DY9C	87
Y26IG28C	87
S24IY26K	87
E8DG25E	87
H17QY27H	87
R12SM22P	87
I6GY27N	87
F10VM22K	87
G2AG28C	87
S24TG28C	87
Y9PW19C	87
S5RY26G	87
Y9LI16S	87
G4PY26*	87
M22IG28T	87
M22IY27L	87
F10LG28V	87
I16*G28C	86
M22W	86
D18EG25K	86
E8AY9P	86
Y9PR12S	86
I6GD23Y	86
I6RN11D	86
I6PF10Y	86
Y26AY27*G28C	86
M22KY26P	86
W19LM22P	86
F10LN11D	86
I6NF10L	86
F10LY27N	86
G4RF10Y	86
R12PM22I	86
G4RY26N	86
G2TM22I	86
Y9RM14I	86
M22PY26*	86
F10LS24R	86
G4SI21R	85
S5N	85
Y9GI16S	85
E8GY26P	85
G2PE8G	85
F10PH17N	85
A7RF10Y	85
Y26FG28R	85
Y9*Y26P	85
I6RY26*G28C	85
S5RG28P	85
Y9PY26*	85
N11S	85
Y9SM22I	85
I6DD23N	84
G25DG28C	84
I6ES24I	84
G2HG28C	84
G4VI16S	84
G4TS24I	84
F10YY26G	84
I6PN11D	84
D3PF10L	84
F10LM14K	84
H17NM22P	84
I6PM14I	84
Y27*G28L	84
G4RM22K	84
I6WE8D	83
F10IY27N	83
D3NA7L	83
E8DY26V	83
H15V	83
A7GE8A	83
N11KY26G	83
M14I	83
Y26GY27*	83
F10GN11T	83
W19PS24I	83
S5RF10V	83
I16SY26R	83
I16SY27S	83
Q20HM22P	83
G2RS24I	83
G4RS5R	83
M14ID23R	83
D18EY27H	82
G4IG28C	82
I6MH17Q	82
D18EY27E	82
S24IY26V	82
S24IG28C	82
I6HD18E	82
G2MM22I	82
I16SG28T	82
I6GM22K	82
M22IG28E	82
Y9*S24P	82
Y9PD23Y	82
G4AM22I	82
G2PR12S	82
I6RI21N	82
Y26*Y27T	82
F10RM22I	82
F10LG28R	82
G4HS24I	81
Y9WD18E	81
H17QG25E	81
H17QY26V	81
I6PM22K	81
Y9SM22K	81
F10LY26*G28C	81
G2PD23Y	81
Y9PF10I	81
Y9SH17N	81
G4TH17Q	81
D23YY27P	81
Y9PI16N	81
Q20L	81
F10GM22I	81
M22IY26T	81
Y9*S24I	80
F10CD18E	80
G4DH17Q	80
R12HY27S	80
D3PD23Y	80
I6PH17QD18E	80
F10QH17Q	80
I16R	80
I6AW19R	80
I6GR12S	80
G4PH15D	80
Y26NY27P	80
N11DY27P	80
S24PY27N	80
D18EM22IY26P	80
W19CY26P	80
G4LD18E	80
R12SY27P	80
F10IS24P	80
M22KD23R	80
F10LD23Y	80
G2VM22I	80
F10YD23R	80
M22KG28R	80
G4PF10L	80
G4RW19R	80
S24*G28C	79
I21LY27L	79
Y9QD18E	79
G2IM22I	79
F10YR12P	79
A7GS24IG28C	79
I21NY27P	79
E8DY26T	79
H15Q	79
Y9AM22I	79
I6PN11K	79
F10GI16S	79
Y9PH17N	79
E8GY27P	79
I6GY9*	79
G4PD18EM22I	79
F10IY27P	79
I16SG25R	79
I6RE8G	79
Y9*G28R	79
G2RW19R	79
F10LY26P	79
G2LM14I	79
S24IY27M	78
S24A	78
I6TS24IG28C	78
M22PY27N	78
A7GI16S	78
F10SM22K	78
F10PS24R	78
F10SM14K	78
G4TS5R	78
R12SS24P	78
G4VM22I	78
F10SN11K	78
I6GF10L	78
D23RY26*	78
I6SW19R	78
I6RW19C	78
Y26*G28P	78
G4PY27N	78
M14IG28P	78
G2SG4I	77
S24NG28C	77
D18C	77
M22SY26P	77
S24IG25W	77
D18*S24I	77
Y9CD18E	77
I6QE8D	77
Y9QH17Q	77
H17N	77
G4PY26*G28C	77
G2PN11D	77
I6PM14K	77
F10PW19L	77
F10YG28P	77
F10IN11P	77
A7RS24IG28C	77
G4PN11K	77
P13TM22P	77
I6RM22K	77
Y26*G28T	77
G4SD18E	77
G4PF10I	77
F10PP13T	77
G4SH17Q	77
Y26*Y27S	77
G4CS24IG28C	76
S5PY26C	76
D18EG28Q	76
G4QS24I	76
G4SW19*	76
M14V	76
F10PP13R	76
I6GN11D	76
A7EF10P	76
I6AF10Y	76
W19RG28V	76
W19RG28P	76
Y26PY27N	76
M14KY26P	76
I6GH15Q	76
N11KG28V	76
W19CS24P	76
G4VM22P	76
F10LY26N	76
G4VF10P	76
F10RN11T	76
E8DY26L	76
I6RD18EM22I	76
G4ES5I	75
I6AW19*	75
G4AY9C	75
S24V	75
I6EM22I	75
G4CF10S	75
R12PI16S	75
F10YG28V	75
D23YY26P	75
F10LR12S	75
G2VF10P	75
I6PY27*	75
I6NS24P	75
I6GM14K	75
G4RE8G	75
Y9*Y27P	75
M14KG28R	75
I16SS24R	75
F10SY27*	75
M14*S24I	74
G2NE8D	74
Y9DS24IG28C	74
G4EG28C	74
H17QG25K	74
I6PY26*G28C	74
F10VY26*G28C	74
M22PY26N	74
F10VD18EM22I	74
Y9PH15N	74
I6AE8A	74
M22IG28W	74
F10PH17QD18E	74
N11DY26P	74
G4PM22V	74
H17QW19P	74
Y9*F10S	74
G4PY26N	74
F10YG25R	74
F10PD23E	74
G2RF10L	74
I6WS24I	73
D18EW19*	73
P13*S24I	73
Y26DY27E	73
H17QG28D	73
I6EH17Q	73
Y27*G28E	73
I6GW19L	73
N11DS24P	73
E8AY9L	73
I6NY9P	73
D18EM22IY27P	73
I6RM14K	73
D23T	73
W19RY27R	73
D3EF10P	73
S24PY27*	73
F10LW19C	73
S5RG28V	73
G4RE8A	73
F10LS24P	73
G2PF10L	73
Y9SM14I	73
F10LY26*	73
G2ID3A	72
A7LW19*	72
E8DY9A	72
Y26*G28C	72
Y27PG28C	72
E8DY26A	72
I21NS24P	72
G2AG4P	72
N11PH15Q	72
R12LY27P	72
I6LE8D	72
S5RY26S	72
F10SI21N	72
H15QD18EM22P	72
G2HM14I	72
Y26DG28M	71
P13EG28C	71
A7TE8K	71
G2QE8D	71
I16SG28W	71
F10YS24I	71
D18ES24D	71
Y9VH17QD18E	71
Y26GY27N	71
I6GH15D	71
I6PE8G	71
I6NM22P	71
F10VY27*	71
G2VD3A	71
G2PE8A	71
H17QD18EM22P	71
I16SY26S	71
F10LP13T	71
G4LS5R	71
N11KD23R	71
G2RF10Y	71
I6AM14I	71
G2PY27N	71
G2RS5R	71
Y9LM14I	71
P13W	70
E8DY27H	70
E8DG25*	70
G2IG28C	70
H17QG25*	70
F10HH17Q	70
R12PY27N	70
G2NM22I	70
I16SY27G	70
E8GF10P	70
F10YG25V	70
I21NY26P	70
F10SW19C	70
I16SG25L	70
I6RM22V	70
G4RN11K	70
G4RM14K	70
S5RG25L	70
I6SM14I	70
R12*S24I	69
Y9HS24IG28C	69
F10IY26N	69
D18EQ20*	69
E8DY9V	69
S24IY26VG28C	69
I6GY26*G28C	69
R12SY26G	69
G2PD3G	69
P13A	69
S5II6P	69
G2AF10P	69
I6PI21N	69
W19CY26G	69
M22IY26A	69
D23RY26*G28C	69
F10LI21N	69
R12SY26P	69
G4PR12S	69
I6LD18E	69
G2TD18E	69
I6RY27*	69
S5RR12P	69
F10LN11P	69
A7RR12S	69
P13TG28R	69
D23RY27*	69
Y9ES24I	68
G4EG25S	68
I6*S24I	68
F10IW19R	68
I6GF10I	68
I21NY26G	68
I6NY26P	68
S24PY26N	68
I6DM22I	68
G4PA7E	68
M22VY27P	68
G4PY27D	68
I16SY27L	68
A7RN11K	68
G4PI6N	68
I16SG28L	68
G4PY9*	68
G2LI16S	68
F10LW19L	68
G4VS24P	68
S5RI6S	68
M22IY27G	68
G4RI6N	68
F10AM22I	68
G2PM14IM22I	68
D23NG28E	67
H17QY27Q	67
D18EY26*	67
H17QG28Q	67
Y9AH17N	67
E8AY26P	67
Y9AY26*	67
D3PW19C	67
S24IY26SG28C	67
F10YG28T	67
F10PY27*G28C	67
H15QS24P	67
N11KG25P	67
Y9PY27D	67
N11PM14K	67
Y9*G25V	67
E8DG28R	67
Y26SG28V	67
I21ND23R	67
R12SG28R	67
I6RD23Y	67
G4PI16N	67
N11PY26*	67
Y27NG28R	67
M22IY26L	67
Q20RG28H	66
Y9NS24IG28C	66
R12ES24I	66
G2FG28C	66
H17QY27E	66
Y9AY26N	66
Y9SI16V	66
Y9*D18E	66
Y9VY26*	66
A7RQ20R	66
G2TD3V	66
F10DD18E	66
Y26*G28E	66
R12PM22K	66
F10SD23Y	66
I6NN11P	66
D18EW19P	66
R12LY26P	66
E8DR12P	66
F10SY27N	66
G4VS24IG28C	66
E8AG25V	66
Y26FG28V	66
G4PW19C	66
G2VG4P	66
F10LH17N	66
Y9SW19R	66
N11KS24R	66
I6PY26*	66
I21W	65
Y26DG28E	65
G2WI16S	65
D18W	65
S24IG28Y	65
G4CD18E	65
E8DY9Q	65
S24IY27HG28C	65
I16F	65
Y26DY27V	65
F10CH17Q	65
Y9VY26N	65
D18EM22IY26G	65
M14KY26G	65
E8AG28V	65
P13RM22P	65
G4RS5C	65
Y27SG28C	65
H15DS24P	65
Y27*G28K	65
M22VS24P	65
F10RS24IG28C	65
N11PI21N	65
H17NS24P	65
Y9TN11K	65
D23YG28R	65
G4PY27*	65
I21NG28R	65
I6RY26*	65
G2VF10L	65
I16SG28E	64
Y26DY27FG28C	64
G4MG25S	64
I6KS24I	64
I6NY27N	64
G2FD3A	64
I6CS24I	64
G4AF10P	64
I6PY26N	64
Y9PM22V	64
G2WH17Q	64
I6GR12L	64
N11PM22V	64
I6GD18EM22I	64
Y27*G28M	64
F10SR12S	64
E8GY9G	64
S24IG25VG28C	64
I16L	64
W19CY27P	64
G4PP13R	64
M14KS24P	64
I16S	64
F10PQ20H	64
G4PS5I	64
A7RN11D	64
Y9PH15Q	64
P13TS24P	64
R12SG25V	64
G4RY27*	64
S5RY26R	64
F10II16S	63
D3PN11D	63
F10IM14K	63
W19E	63
G25SG28A	63
E8DG25W	63
D18EG25*	63
F10KS24I	63
D3PR12S	63
I6RI16V	63
N11DY26G	63
A7QE8D	63
F10PQ20E	63
F10SN11D	63
I6GI16N	63
Y26*G28D	63
G2VI16S	63
R12PY26N	63
D23YY26G	63
F10VN11K	63
G2PR12L	63
S24IG25A	63
F10LD18EM22I	63
H15NM22P	63
F10IG28V	63
H17QD18EY27P	63
G4TD18E	63
F10IG25V	63
G2PI6N	63
I6RY27N	63
M22IY27T	63
I6PF10L	63
G2LH17Q	63
G4PR12P	63
G4RM14I	63
Y9PM14IH15QH17QD18EQ20HM22ID23EY26*Y27*	63
S5RS24R	63
F10HS24IG28C	62
I6YR12C	62
I6HS24I	62
I6DE8D	62
D3PH15D	62
F10IM22K	62
G4AG25S	62
E8DW19*	62
G2DE8D	62
Y9AW19L	62
E8AY9*	62
G2FM22I	62
M22KY26G	62
S5RF10I	62
F10PY27D	62
D3PS24R	62
G4VF10Y	62
I16SY26A	62
I16NS24P	62
G2VY9P	62
F10PH15N	62
Y9VM22I	62
G4PH15Q	62
G4RY26*G28C	62
R12LM22P	62
S5RI6A	62
N11KG25V	62
F10YG25P	62
D3PY26*	62
S5RG28T	62
I6LH17Q	62
Y9SY27*	62
W19CG28R	62
A7RF10L	62
G2YI16S	61
E8DY27Q	61
Y9MS24I	61
S24IY26C	61
I6HE8D	61
S24KG28C	61
S24H	61
I6ND18E	61
Y27*G28Q	61
F10IR12P	61
H17QD18EY26G	61
I6NF10V	61
D3E	61
F10TI16S	61
E8AS24P	61
F10VM14K	61
M14Y	61
R12A	61
Y9HM22I	61
H17QD18ES24P	61
N11PM22K	61
M22KG28P	61
W19LG28R	61
Y9PH15D	61
W19LY26P	61
N11KR12P	61
F10IG28P	61
G4RY9*	61
I6RY26N	61
F10VD23Y	61
W19RY26S	61
I6SF10Y	61
W19RG25V	61
Y9PS24R	61
M14KG25L	61
N11KY26R	61
W19RD23R	61
F10SD18EM22I	61
A7EF10L	61
Y9RW19R	61
M22IG28L	61
M14IG25P	61
D3PM14IM22I	61
M14IY27S	61
M22E	60
W19*Q20T	60
D23C	60
I6QD18E	60
F10YY27N	60
D18EY27D	60
G4ED18E	60
I6GG25S	60
I6AY26*G28C	60
I6GY26N	60
I16G	60
F10IY26G	60
G2PY9*	60
M22KG25P	60
W19LY27P	60
F10VI21N	60
I6AY9*	60
N11PR12L	60
H15DM22P	60
Y26*G28L	60
G2AY9P	60
Y9*G28V	60
Y9*G28P	60
M22KG25V	60
H17NG28R	60
W19RG25P	60
A7RM14K	60
A7RI21N	60
I6RH15Q	60
E8DS24R	60
S5RY9S	60
I6RR12L	60
S24RG28R	60
G2CN11G	59
G2MD3A	59
D23ES24*	59
Y9IS24I	59
F10IR12S	59
G2ND3A	59
D3PN11K	59
Y9PP13R	59
Y9AM14K	59
F10IM22P	59
Y9AN11K	59
R12SG28V	59
W19CG28V	59
M22VY26P	59
D23RY26*Y27*G28C	59
F10IY27*	59
F10PS24T	59
G4TI16S	59
E8GS24P	59
I6PW19L	59
F10AS24IG28C	59
I6AM22K	59
D23ES24P	59
S24IG25LG28C	59
I6RI16N	59
Y9PR12L	59
G2AM22P	59
N11DG28R	59
A7RM22K	59
F10VY26*	59
A7RE8G	59
G4VF10S	59
W19RY26R	59
W19RG25L	59
Y9RM22K	59
H15QH17QM22P	59
S5RY9R	59
G2PY27*	59
S5RI6L	59
S5RG25R	59
I6ME8D	58
G4ES24I	58
H17QS24D	58
H17QG28M	58
D18EY26C	58
G4QS5C	58
G4CH17Q	58
Y9WH17Q	58
D3PY9*	58
H17QQ20*	58
Y27*G28H	58
G4SE8G	58
E8GG28V	58
R12LY26G	58
G4SS24IG28C	58
D3EG4P	58
I16V	58
Y9PH17QS24I	58
M14KG25V	58
Y9SI21N	58
F10LH15D	58
I16NM22P	58
M14KG28P	58
W19LS24P	58
Y9PY27*G28C	58
Y26FY27R	58
G4PD23Y	58
N11KG28P	58
E8AY27L	58
G4RN11D	58
S24PY26*	58
G2PH15Q	58
Y9SW19L	58
M22KY27S	58
M22KS24R	58
N11KY27R	58
D3EI6R	58
[truncated: 1,071 more rows]

## Sheet: PostIPTG1hour10uMIPTG
Mutation	Mutation count
F10P	166897
N11P	138251
M22P	135353
G4P	134902
I6G	133112
Y9P	132556
I6R	116759
S24P	109302
Y26P	108966
G2P	107962
Y27P	107588
F10L	101682
A7G	100355
G28R	91816
Y26G	90969
A7R	89750
I6P	89692
R12P	83261
D3P	82663
G28P	82140
F10S	82076
F10V	79676
D23R	76551
G4R	72236
G2R	71296
D3G	71098
S24R	69639
G28V	65127
I6A	64548
Y27R	63322
I6S	62516
G25V	59455
Y9L	57140
Y9R	54959
Y27S	54724
G25P	54658
G25R	54063
G28T	52464
Y9G	52205
Y9S	51746
W19P	50156
G25L	49785
Y26R	49679
I6L	46370
Y27G	46240
Y27L	45161
A7L	45028
Y9T	44994
G4A	44920
G2V	44283
G28L	43811
Y26A	43311
G2W	43280
G25A	43035
G2L	42769
Y27A	42593
G4V	41923
G28W	41415
F10I	40994
G4T	40963
Y26S	40555
Y27T	40051
I21R	39932
F10G	39128
G2T	37500
F10A	37394
F10T	36945
F10R	36458
M22R	36358
I6T	36057
G28E	35898
Y26L	35380
Y9A	35219
I6W	35039
G4S	34576
A7E	33667
D23G	33557
D3N	33132
Y26T	31972
G25S	31754
I6E	31753
Y26V	31725
M14P	31192
W19G	30526
Y9V	30392
WT	30085
F10H	29907
I21G	29806
Y27V	29750
G2Y	28903
W19R	28859
P13L	28358
G4L	28301
G4W	27618
G25T	26889
I6Q	26124
G2H	26073
G25W	26007
Y9H	25408
P13T	25175
G25E	24968
G2I	24650
G2M	24472
G2F	23933
Y27H	23792
Y26E	23680
F10C	23448
A7Q	23334
R12G	23301
Y27E	22106
P13G	21936
G2E	21817
I6D	21808
Y9W	21636
Y27Q	21407
G4E	20903
Y9Q	20881
G28Q	20844
G2S	20616
G2N	20573
G28A	20542
P13S	20440
G28D	20271
I6H	20270
S24K	19908
G25*	19296
A7*	19237
P13V	18842
Y9C	18701
W19*	18508
F10Y	18502
G2Q	18465
G4D	18409
I6C	18374
Q20*	17866
G25M	17517
M14*	16944
P13R	16757
F10D	16590
I6M	16480
A7T	16269
G25K	16257
A7K	16149
S24*	16076
G25D	15935
G25C	15888
P13E	15859
I6N	15765
N11*	15754
Y26*	15600
W19K	15542
D18*	15393
D3V	15280
M22G	15092
A7D	14928
G4H	14878
G4C	14750
Y26C	14741
P13*	14579
G28H	14565
Y9E	14473
Y27D	14351
Y27W	14125
Y9*	14096
R12E	14058
I6V	13989
G2D	13875
G28*	13858
D3A	13708
G25Y	13678
S5*	13574
I6K	13563
S24E	13416
Y27C	13287
A7H	13147
Y26D	13140
Y9M	12973
G2*	12687
G25F	12515
G25I	12427
G28M	12388
Y27K	12386
G4Q	12216
S24L	12168
Y27N	12129
I6*	12117
Y9F	11951
S24D	11843
Y27*	11602
P13A	11492
G2A	11462
Y26K	11287
G2C	11193
Y9K	11035
D3R	10747
F10M	10613
W19A	10549
N11G	10485
F10Q	10393
P13D	10387
Y27F	9801
G28K	9633
P13N	9596
I6F	9490
P13H	9420
F10N	9333
Y9D	9256
W19L	9252
Y9I	9228
D3T	9218
P13C	9164
Y27M	9104
G2K	9075
Y26N	9013
P13I	9010
G25Q	8998
D3H	8914
I16*	8909
F10*	8828
M22*	8575
R12D	8498
D23*	8444
H15*	8416
Y27I	8401
D23K	8375
A7S	8266
Y9N	8088
M22K	8077
A7N	8055
F10E	7811
I6Y	7609
R12*	7564
P13K	7547
H17*	7434
G4N	7411
Y26M	7106
Y26Q	6780
G28Y	6660
P13M	6479
Y26I	6329
A7M	6238
D3K	6228
P13Q	6201
W19N	6143
I21*	5972
G25N	5957
W19T	5768
W19Q	5610
W19S	5578
F10K	5344
P13F	5218
G4I	5069
G4M	4982
D23S	4603
D3Y	4329
S24I	4282
G28I	4250
W19V	4189
G28F	4168
G25H	4125
P13W	4103
D3S	4100
I21P	3899
I21K	3880
D23P	3712
D23N	3620
W19C	3554
G4Y	3496
S24W	3477
D23Y	3418
M22E	3227
Y26H	3198
D3I	3187
Q20R	3125
Q20P	3008
D18R	2994
D23L	2945
W19H	2850
H15L	2828
D3W	2816
P13Y	2746
D23H	2655
N11V	2614
N11E	2580
G28N	2482
A7C	2477
G4*	2456
Q20D	2454
G4K	2429
A7W	2423
H17P	2378
G4F	2330
S24T	2302
S24Y	2285
D18P	2275
Y9PG28C	2164
S24N	2030
G2SD3NG4SS5CI6FA7IE8KY9IF10IN11FP13LM14IH15RI16NH17ID18RW19KQ20CI21*M22LD23LS24RG25HY26GY27SG28D	2029
M14R	2029
D23T	2028
R12S	1868
D3L	1850
R12H	1845
Y26VG28C	1733
W19E	1704
M22L	1671
M22A	1663
W19I	1604
D3*	1590
N11D	1566
F10PG28C	1563
S5R	1510
Y26PG28C	1474
Q20K	1443
G4PG28C	1437
G28C	1430
M22PG28C	1415
M22T	1410
H17R	1394
D23A	1382
Q20H	1331
R12Y	1328
N11A	1325
S24F	1320
G28S	1282
I6RG28C	1256
N11I	1251
M14K	1201
R12T	1189
D23RG28C	1187
I6GG28C	1166
N11PG28C	1159
D18S	1153
Y9PS24I	1129
Y26AG28C	1124
Q20L	1124
I21S	1095
I6PG28C	1092
M22S	1078
R12PG28C	1055
S24H	1053
Y26GG28C	1043
W19D	1031
D18G	1016
I21D	1014
I21Y	1008
D23RS24I	1002
F10LG28C	997
W19M	995
S24PG28C	988
N11T	981
H15R	981
R12N	971
D23Q	970
N11K	969
A7GG28C	967
G4RG28C	965
S24Q	956
M14L	946
I21N	911
H15V	899
Y26DG28C	865
S24A	857
S24IY27P	856
F10SG28C	845
Y26W	827
S5E	826
F10VG28C	815
D18K	812
S24RG28C	810
D23V	809
M22V	801
Y9SG28C	797
I6AG28C	790
S24G	784
M14G	771
N11L	762
S24IG25P	760
I6GE8D	746
H15P	745
D18L	732
D18A	730
D18Y	716
A7V	702
F10PS24I	698
Y26VY27F	697
D23W	692
A7RG28C	691
S5DI6CA7GE8IY9LF10*N11PR12SP13DM14AH15YI16SH17*D18LW19AQ20DI21YM22GD23*S24RG25LY26LY27WG28L	679
I6SG28C	673
M22PS24I	663
I21E	662
H15Y	658
Y9RG28C	645
N11R	641
Y9SS24I	641
I21H	623
I6RE8D	615
R12A	613
G4PS5C	600
Y9TG28C	592
I6RS24I	590
G4PS24I	587
I6PE8D	581
S24IG28R	581
F10PH17Q	570
S5G	569
F10PD18E	568
F10W	567
D23GG28C	563
I6PS24I	560
S24IY27R	556
D18EM22P	552
N11PS24I	549
R12PS24I	547
Y9GG28C	543
Y9LF10*N11PR12SP13DM14AH15YI16SH17*D18LW19DQ20YI21YM22GD23*S24RG25LY26LY27WG28L	534
Y9PS24IG28C	534
Y9LG28C	533
G2PE8D	528
I6GS24I	527
F10IG28C	526
G4RS24I	525
A7I	515
Y9PD18E	505
Y9PH17Q	503
I6LG28C	495
N11S	494
S5T	491
H17L	490
G2VG28C	486
Y26RG28C	482
R12W	481
Y26SG28C	481
S24IG28P	481
D18V	478
H17QM22P	472
S5L	469
W19PG28C	464
E8DM22P	462
P13DM14AH15YI16SH17*D18LW19AQ20DI21YM22GD23*S24RG25LY26LY27WG28L	456
G25VG28C	456
Q20T	454
F10LS24I	454
Y9AS24I	450
Y9GF10*N11PR12SP13DM14AH15YI16SH17*D18LW19AQ20DI21YM22DD23*S24RG25LY26LY27SG28V	449
E8DN11P	449
G4VG28C	449
I6TG28C	448
D18H	445
D18EY26P	444
S24IY27L	444
D3PE8D	443
S24IG28T	441
Y9LF10*N11PR12SP13DM14AH15YI16SH17*D18LW19AQ20DI21FM22GD23*S24RG25LY26LY27WG28L	437
G2SD3NG4SS5CI6FA7IE8TY9IF10IN11FP13LM14IH15RI16NH17ID18RW19KQ20CI21*M22LD23LS24RG25HY26GY27SG28D	435
G2TM14CH15II16FH17LD18IW19GQ20RI21LM22WD23MS24RG25LY26LY27WG28L	431
Y9AG28C	431
Y9VG28C	429
H17Q	426
M22Q	424
F10*N11PR12CP13YM14AH15YI16SH17*D18LW19AQ20DI21*M22GD23*S24RG25LY26LY27WG28L	423
G2PI16SH17*D18LW19AQ20DI21YM22GD23*S24RG25LY26LY27WG28L	423
G4WG28C	422
D18I	422
Y26AY27F	422
S5GF10L	422
S24IY26P	422
S5PF10P	422
S24IY27S	421
I6GD18E	419
Q20N	418
G4PE8D	416
S24IG25R	416
D3YW19GQ20RI21LM22GD23*S24RG25LY26LY27WG28L	415
M22W	414
I16R	413
D18Q	412
F10VS24I	407
R12L	406
I21L	406
G4SG28C	405
W19TQ20RI21FM22GD23*S24RG25LY26LY27WG28L	404
M14T	395
P13RM14AH15YI16SH17*D18LW19AQ20DI21WM22GD23*S24RG25LY26LY27WG28L	394
I16Y	393
S24IY27G	393
A7GS24I	391
F10LD18E	390
M14Q	387
I16AH17*D18LW19AQ20DI21YM22GD23LS24GG25LY26LY27WG28L	384
S24IY26G	384
N11PD18E	383
F10RG28C	383
I6AS24I	382
F10GG28C	380
H17QY27P	377
F10TG28C	377
Y27*G28T	376
I6GH17Q	373
N11PH17Q	373
G2RE8D	371
A7TG28D	369
Y9RS24I	365
A7GM22T	364
Y26F	364
D18EY27P	364
I6AE8D	363
F10SS24I	362
G4AG28C	360
D18T	359
I6RH17Q	359
S5RY9L	358
G4LG28C	358
N11C	357
I21V	357
G25LG28C	355
G25RG28C	355
Y9NF10*N11PR12SP13DM14AH15YI16SH17*D18LW19AQ20AI21YM22GD23*S24RG25LY26SY27GG28L	354
S24IY27A	353
D23M	352
D3PG28C	352
D18ES24P	351
I21RG28C	348
E8DY9P	347
D3GG28C	346
F10VD18E	346
D3PA7V	345
M22RG28C	345
A7RD18N	344
A7LG28C	343
N11Q	342
H17QS24P	342
F10LH17Q	340
D23RS24IG28C	340
D18W	338
S5A	338
F10AG28C	338
G25EG28C	336
I6AM14AH15YI16SH17*D18LW19DQ20DI21YM22GD23*S24RG25PY26VY27WG28L	335
S24V	335
G4PH17Q	332
A7RE8D	331
M22H	330
D3GE8D	330
F10PM22I	329
F10PI16S	328
G4PD18E	328
I6PH17Q	327
R12PH17Q	326
I6RD18E	326
Y9VS24I	325
F10HG28C	324
Y9HG28C	323
G2PG28C	323
I6SS24I	322
S24IG28V	319
R12GP13RM14AH15YI16SH17*D18LW19AQ20DI21YM22GD23*S24RG25LY26LY27WG28L	316
R12HP13LQ20YI21YM22GD23*S24RG25LY26LY27WG28L	315
N11H	315
D18EY26G	315
H17QY26P	315
A7RE8A	314
Y9NF10*N11PR12SP13DM14AH15YI16SH17*D18LW19AQ20DI21YM22GD23ES24RG25LY26LY27WG28L	313
M22LY27L	313
Y9TS24I	312
S5P	311
R12PD18E	311
S24IY27T	310
W19RG28C	310
W19GG28C	309
I6SE8D	309
N11PI21P	309
Q20DG25V	307
G4TG28C	306
D3PI21P	305
H17QG28R	304
H17QY26G	302
G4DG28C	301
D3C	299
D3NF10S	299
Y27*G28R	297
S24IY27V	296
P13AD18LW19AQ20DI21YM22GD23*S24RG25RY26VY27WG28L	295
M14E	295
D18E	294
I21T	293
E8DS24P	291
G4PI16S	290
S5RF10P	290
M14V	289
I6WG28C	288
I21Q	288
R12GG28C	287
Y9SS24IG28C	287
D3PM22P	286
Y9LW19NM22GD23*S24RG25LY26LY27WG28L	284
Q20PG28D	284
F10IS24I	283
Q20YI21YM22GD23*S24RG25LY27WG28L	282
D18PD23Y	282
D23C	281
H17T	281
D3GN11P	281
G25AG28C	279
S24IY27Q	277
F10PW19R	277
S5RM22P	277
Y9PI16S	276
D18EG28R	276
F10LN11GR12SP13DM14AH15YI16SH17*D18LW19AQ20DI21YM22GD23*S24QG25LY26LY27WG28L	275
S5*I6L	275
D18EG28P	275
A7EG28C	274
G4WS24I	274
Y9KQ20R	274
G4CF10S	274
I6TW19SI21NM22GD23*S24RG25LY26LY27WG28L	273
F10VH17Q	273
D3PN11P	273
F10SD18E	273
D3GM22P	271
I6PD18E	269
D18C	268
S24IG28L	268
I21M	267
Q20S	267
H17QD23R	267
G2PM22I	265
D3M	263
Y26TY27H	263
S24IY26R	263
A7P	262
R12GM22P	262
Y9LS24I	262
A7GD18E	261
I6TS24I	261
N11PM22P	261
I6GI16S	260
Y26TG28C	260
A7RS24I	259
H15PM22P	259
I6HG28V	258
G25PG28C	257
N11PM22I	257
F10PS24IG28C	256
D18EG25V	256
D18ED23R	256
F10SH17Q	256
M14WQ20LI21YM22GD23*S24RG25LY26LY27WG28L	255
G4RD18E	255
P13RM14AH15YI16SH17*D18LW19AQ20AI21YM22GD23*S24RG25LY26LY27CG28V	254
Y9GS24I	254
N11PH17P	254
N11PW19R	254
S5K	253
S5VP13RM14AH15YI16SH17*D18LW19AQ20DI21YM22GD23*S24RG25LY26LY27WG28L	252
H15PI16SH17*D18LW19AQ20DI21YM22GD23*S24RG25LY26SY27WG28L	252
Y9GF10*N11PR12SP13DM14AH15YI16SH17*D18LW19AQ20DI21SM22GD23*S24RG25LY26LY27WG28L	252
I16SM22P	252
D3GM22I	251
H17QG28P	250
G25SG28C	250
F10PH17P	250
F10*N11PR12CP13YM14AH15YI16SH17*D18CW19SQ20DI21YM22GD23*S24RG25LY26LY27WG28L	249
R12PS24IG28C	249
D3PY9P	249
Y9WG28C	248
W19PS24I	248
A7GE8D	246
N11PI16S	246
M14W	245
D18ES24R	245
H17MD18IW19RQ20RI21FM22GD23*S24RG25LY26LY27WG28L	244
D3PM22I	244
I21GG28C	243
A7GM22I	243
S5TY9Q	242
I6QG28C	241
Y27*G28P	241
A7HE8D	240
D3PQ20P	240
F10PD23G	240
S5GI6LA7RE8NY9TF10LN11TR12VP13RM14CH15II16FH17MD18IW19GQ20RI21LM22WD23IS24AG25AY26IY27MG28A	239
Y27*G28V	239
A7LE8D	239
F10CN11AR12SP13DM14AH15YI16SH17*D18LW19AQ20DI21YM22GD23*S24RG25LY26LY27WG28L	238
Q20E	238
A7GH17Q	238
W19GQ20RI21LM22WD23IS24AG25AY26IY27MG28A	238
Y9CG28C	237
S24IG28W	237
M14PG28C	237
S5V	237
I6GE8A	237
D3PW19R	237
I6AD18E	237
G4PE8A	237
F10LN11TR12CP13RM14CH15II16FH17ID18GW19GQ20RI21LM22WD23IS24LG25AY26LY27WG28L	235
Y26DY27*	235
F10CG28C	234
M22PS24IG28C	233
M14A	233
G2WE8D	231
Y27HG28C	231
S5*I6LD23E	228
G2RM22I	228
I6EG28C	227
I21RS24I	227
Y9GF10*N11PR12SP13DM14AH15YI16SH17*D18LW19AQ20DI21YM22GD23*S24HG25LY26LY27WG28L	226
Y9LF10*N11PR12SP13GM14AH15YI16SH17*D18LW19AQ20DI21YM22GD23*S24RG25LY26LY27WG28L	226
D3PR12G	226
G2RG28C	226
I6MG28C	225
Y9SD18E	225
I6SH17Q	225
N11PD18R	225
F10LM22P	225
D18N	224
I6PS24IG28C	224
I21A	224
D3PD18P	224
E8DY27P	224
M22RS24I	224
D3PH17P	224
P13LG28C	224
F10*N11PR12CP13YM14AH15YI16SH17GD18LW19AQ20DI21YM22VD23*S24RG25LY26LY27WG28L	223
G4SS24I	223
D18EY27R	223
G4RS24IG28C	222
I6SD18E	221
I6AH17Q	221
G4PW19R	221
F10DG28C	220
H15RI16SH17*D18LW19AQ20DI21YM22DD23ES24RG25LY26LY27WG28L	220
F10TS24I	220
N11PD18P	220
P13EW19SQ20DI21YM22GD23*S24RG25LY26LY27WG28L	219
G4PH17P	219
R12EG28C	218
M22N	218
D3PF10P	218
D3PH15P	217
D18EW19P	216
H17QG28V	216
P13TG28C	216
N11PD23R	216
D3TY9GF10*N11PR12SP13DM14AH15YI16SH17*D18LW19AQ20DI21YM22GD23*S24RG25LY26LY27WG28L	215
Q20*G28C	215
I6RE8A	215
G2PD23G	215
H15RM22P	215
G4CG28C	214
Y9QG28C	214
Y9RH17Q	214
F10LW19R	214
D3Q	213
Q20A	213
G4PD23G	213
F10PI21P	213
D3PR12P	212
D3GF10P	212
Y26DG28W	211
S5GF10P	211
D3GR12P	211
S5AY9GF10*N11PR12SP13DM14AH15YI16SH17*D18LW19AQ20DI21YM22GD23*S24RG25LY26LY27WG28L	210
A7GE8A	210
S24IG25A	210
D3GD23R	210
H17QS24R	210
S5RD23R	210
M22IY27A	209
F10LH17R	209
Y26*G28V	209
M22TG28R	208
Y9RD18E	208
S5RN11P	208
D3PH17Q	207
S5FF10LN11PR12SP13DM14AH15YI16SH17*D18LW19AQ20DI21YM22GD23*S24RG25LY26LY27WG28L	206
S5GN11P	206
H15I	205
W19CM22GD23*S24RG25LY26LY27WG28L	205
Y26DG28R	205
S5GY9P	205
G2LE8D	205
Y9SH17Q	205
Y27LG28C	204
D3NM22P	204
H17QY27R	204
M22IS24P	204
M22IY26P	204
G2PW19R	204
S5PI16LH17*D18LW19AQ20DI21YM22GD23*S24RG25LY26LY27WG28L	202
H15Q	202
I16SY27P	202
D3GY9P	202
Q20GM22RD23*S24RG25LY26LY27WG28L	201
W19GQ20II21LM22*D23*S24RG25LY26CY27GG28L	201
A7F	201
S24IY27E	201
G2SA7R	201
I16P	201
I6RS24IG28C	201
I6WE8D	200
Y26VY27FG28C	200
I6LS24I	200
I6GM22I	200
G2VS24I	199
A7RM22I	199
N11PM22R	199
D18EG28V	198
I21LY27L	197
N11PW19S	197
G4PR12P	197
S5GM22P	196
M14PM22P	196
Q20EI21YM22GD23*S24RG25LY26LY27WG28L	195
H17K	195
H17GD18IW19GQ20RI21LM22WD23IS24AG25AY26IY27MG28A	195
Y9LH17Q	195
D3PN11G	194
S24IG25L	194
G2PI16S	194
N11PS24IG28C	194
S24IY26L	194
D3PM14P	194
Y9PW19R	194
M22D	193
D3NE8K	193
Y9FG28C	193
W19*G28C	193
R12Q	193
G2PH17Q	193
D18EG25R	193
D3PF10L	193
I21RY27H	192
S5VY9T	192
D3PD23P	192
N11PD18G	192
F10LN11RR12AP13DM14AH15YI16SH17*D18LW19AQ20GI21YM22GD23*S24RG25LY26LY27WG28L	191
H17QY27S	191
H17PM22P	191
H15F	190
D18*G28C	189
M22I	189
D3PI16S	189
E8DY9L	189
D3PD23R	189
Y26DG28V	188
P13SG28C	188
G4RH17Q	188
D3GF10L	188
M22IY27P	188
F10LM22I	188
I6RI16S	187
D18F	186
G2LI6H	186
P13DM22I	186
G4VS24I	186
D18EY27S	186
H17QG25P	186
D18EY26R	186
G4PD23P	186
I6DG28C	185
H17QG25V	185
D3F	184
P13RM22P	184
H17PD23R	184
D18M	183
G25WG28C	183
G4HG28C	183
D3GW19TQ20DI21YM22GD23*S24LG25VY26LY27WG28L	183
F10GS24I	183
P13GG28C	183
F10PM14I	183
H17QG25L	181
H17MD18IW19GQ20RI21LM22WD23IS24AG25AY26IY27MG28A	180
D18EG25P	180
I16SS24P	180
S24IG28E	179
E8GH15S	179
R12GS24I	179
D18EG25A	179
H17QW19P	179
I6GW19R	179
E8AN11P	179
S24IY26PG28C	178
I16SY26P	178
R12PM22P	178
Y26EG28C	177
D23I	177
H17G	177
D3NN11P	177
R12PD23R	177
S5RY26P	177
D23NG28C	176
I6CG28C	176
N11GM22P	176
Y9RM22I	176
H17QY26R	176
P13RG28C	176
S5TM22P	176
Y9EG28C	175
D3PM14G	175
Y9AS24IG28C	174
H17QG25R	174
D3NG28C	173
H17MD18VW19AQ20DI21YM22GD23*S24RG25LY26LY27WG28L	173
G4AE8D	173
E8DF10L	173
Y26LG28C	173
S24IY26S	173
S5RR12P	173
Y9DG28C	172
D3PH15R	172
G4PM22I	172
H15LM22P	172
F10*N11PR12CP13YM14AH15YI16SH17CD18VW19AQ20DI21YM22GD23*S24RG25LY26LY27WG28L	171
S5N	171
A7TM14R	171
H17A	171
M14GM22P	171
F10PD23P	171
N11PW19G	171
R12HY27H	170
Y26NG28C	170
Q20RG28D	170
A7RN11T	170
I6GS24IG28C	170
G2VE8D	170
D18EY27L	170
N11PW19L	170
H15PD23R	170
S5RF10L	170
F10IH17Q	169
D3PD23G	169
I6LE8D	169
D3GW19R	169
D18EG25L	169
N11PI21R	169
S5RY9P	169
Y9PI16SH17*D18LW19AQ20DI21YM22GD23*S24HG25LY26LY27WG28L	168
W19SM22GD23*S24RG25LY26LY27WG28L	168
Y9GF10*N11PR12SP13DM14AH15YI16SH17*D18LW19AQ20DI21YM22GD23ES24RG25LY26LY27WG28L	168
G2PI21P	168
E8DY9W	167
Y9HS24I	167
I16C	167
F10YG28C	167
G25TG28C	167
E8DY27S	167
M14RM22P	167
Y9PM22I	167
E8GI21T	166
S5CY9GF10*N11PR12SP13DM14AH15YI16SH17*D18LW19AQ20DI21YM22GD23*S24RG25LY26LY27WG28L	166
W19Y	166
F10PN11T	166
Y9LD18E	166
H15LW19AI21YM22GD23*S24RG25LY26LY27WG28L	165
Y27FG28C	165
Y27DG28C	165
H15T	165
D18EG28T	165
D3GY26G	165
F10PM22P	165
N11PW19P	165
Y26*Y27P	165
E8*	164
I6RM22I	164
G2X	164
Y26DY27F	163
G4CY9C	163
G4PS24IG28C	163
P13VG28C	163
S5PM22P	163
Y9PH17P	163
F10ID18E	162
S5NF10L	162
G2PD3V	162
G2AG28C	162
F10PW19C	162
W19RM22P	162
G4PS5R	162
R12GP13DM14AH15YI16SH17*D18LW19AQ20DI21SM22GD23*S24RG25LY26LY27WG28L	161
G2YE8D	161
R12VP13VM14CH15II16LH17RD18IW19GQ20SI21DM22GD23*S24RG25LY26LY27WG28L	161
R12GD23R	161
R12PD23P	161
M22ID23R	161
G4VM14I	160
D18EY27G	160
G2TE8D	160
H17S	160
N11GD23R	160
Y9GH17Q	160
F10PD23R	160
E8DY27R	160
M14H	159
Y26DY27G	159
F10PM22K	159
D18EY27T	159
D3PY26P	159
A7RD18E	159
D3VN11P	159
M22GG28C	158
I16N	158
D3PW19G	158
W19RS24I	158
S5PF10V	158
I6RW19R	158
W19PQ20DI21YM22GD23CS24GG25LY26LY27WG28L	157
Y9RM14I	157
A7GI16S	157
D3GS24I	157
D3GR12G	157
G2PD18E	157
G4LS24I	157
I16SG28R	157
G2SD3NG4SS5CI6FA7IE8KY9IF10IN11FP13LM14IH15RI16NH17ID18RW19KQ20CI21*M22LD23LS24RG25HY26GY27RG28D	156
M14I	156
G4AS24I	156
A7GW19R	156
F10LI16S	156
D3PI21R	156
A7RW19R	156
Y9TH17Q	155
I6RH17P	155
I16PG28D	154
A7SP13RM14AH15YI16SH17*D18LW19AQ20YI21YM22GD23*S24RG25LY26LY27WG28L	154
I6TQ20R	154
D3AA7G	154
G2WM22I	154
G4TE8D	154
I16SY26G	154
Y9GD18E	154
G4RE8D	154
R12LM22P	154
Y9PI21P	154
H17RD23R	154
S5RY27P	154
F10LI21P	154
Y9*G28C	153
W19RS24P	153
Y9PD23G	153
A7RH17Q	153
W19KG28C	152
Y26PY27*	152
F10LS24IG28C	152
D3PW19P	152
M22IY26G	152
F10PQ20R	152
N11TM22P	152
D3PS24I	151
E8AM22P	151
Y9PH17QD18E	151
G4PE8G	151
D3PH15L	151
D18EY26S	151
Y9PW19L	151
R12PH17P	151
F10PD23A	151
F10SI16S	150
A7TG28C	150
H17QG28T	150
I16L	150
R12SM22P	150
M14PD23R	150
D3PM22R	150
D3VD23R	150
S5RF10S	150
D3GP13RM14AH15YI16SH17*D18LW19AQ20DI21YM22GD23*S24RG25LY26LY27SG28V	149
D18EY27A	149
R12PI21P	149
H15RD23R	149
F10SM22I	149
F10PM14K	148
S24IG25V	148
I6PI16S	148
I6GH17P	148
D3PP13R	148
I6RD23G	148
W19RY27P	148
N11PI21G	148
S5GD23R	148
F10*N11PR12CP13YM14AH15YI16SH17*D18LW19AQ20DI21YM22GD23*S24RG25LY26LY27WG28L	147
Y27CG28R	147
N11PW19T	147
D18EI21R	147
I6PE8A	147
R12ES24I	146
H17WD18IW19GQ20RI21LM22WD23IS24AG25AY26IY27MG28A	146
S24IY26GG28C	146
Y9PD18P	146
N11PH17R	146
A7SW19MQ20RI21YM22GD23*S24RG25LY26LY27WG28L	145
S5*G28C	145
G2PA7V	145
D3PY9GF10*N11PR12SP13DM14AH15YI16SH17*D18LW19AQ20DI21YM22GD23*S24RG25LY26LY27WG28L	145
G25DG28C	145
E8AY9P	145
D3PI16G	145
S24IG25PG28C	145
D3PM14R	145
N11*G28C	144
R12DM14AH15YI16SH17*D18LW19AQ20DI21YM22GD23*S24RG25LY26LY27WG28L	144
F10VI16S	144
M22IG28R	144
S5GI16FH17*D18LW19AQ20DI21YM22GD23*S24RG25LY26LY27WG28L	143
S24IG28Q	143
A7EE8D	143
S5D	143
Y9KG28C	143
F10GN11T	143
G2TG28C	143
S24IY26T	143
D3PH17R	143
F10VW19R	143
D3PQ20R	143
G2PD23P	143
S5RY26G	143
D23*G28C	142
Q20Y	142
I6TE8D	142
F10*N11PR12CP13YM14AH15YI16SH17*D18LW19AQ20DI21LM22*D23*S24RG25LY26LY27WG28L	141
I21C	141
S24IY27H	141
Q20G	141
G4RM22P	141
D3GM22R	141
Y9PD23P	141
D18PD23R	141
A7RD23G	141
S5RS24P	141
P13HW19R	140
Y27*G28W	140
A7GS24IG28C	140
N11PM22G	140
D3PS24P	140
F10RS24I	140
A7RI16S	140
I16SD23R	140
G2PH17P	140
R12PM22I	140
F10PH15R	140
F10PW19S	140
I6HG28C	139
E8DR12P	139
F10YM22P	139
Q20PM22WD23IS24AG25AY26IY27MG28A	139
G2PR12P	139
N11PD18L	139
W19PQ20RI21LM22WD23IS24AG25AY26IY27MG28A	139
H17PY26P	139
N11RD23R	139
G2PH15RI16SH17*D18LW19AQ20DI21YM22GD23*S24RG25LY26LY27WG28L	138
R12PW19RM22RD23IS24AG25AY26IY27CG28V	138
I16SH17*D18LW19AQ20DI21YM22GD23*S24RG25LY26LY27WG28L	138
F10HS24I	138
P13*G28C	138
F10VY26G	138
G2PE8G	138
I6AS24IG28C	138
F10AS24I	138
G4PD23A	138
Y9PH15Q	138
H17QY26L	138
A7DG28C	137
D23YG28C	137
S24IY26A	137
I6VG28C	137
F10VM22P	137
Y9TD18E	137
D3GY27P	137
N11PW19C	137
F10PD18G	137
I6LH17Q	137
F10PW19L	137
W19RG28R	137
S24IG28C	136
G2PD18P	136
D3PD18A	136
D18EG28L	136
D3PQ20L	136
S5TF10P	136
D3PD18R	136
H15QM22P	136
I6*G28C	135
F10*N11PR12CP13YM14AH15YI16SH17SD18LW19AQ20DI21YM22GD23*S24RG25LY26LY27WG28L	135
G25*G28C	135
H15G	135
D3PF10V	135
D3NW19P	135
I16SG28P	135
D3VF10P	135
D3PM14L	135
F10RN11T	135
D3VY9P	135
N11PS24P	135
F10SW19R	135
S5TN11P	135
S5RG25R	135
S5RW19GQ20RI21LM22GD23*S24RG25LY26LY27WG28L	134
G2SD3NG4SS5CI6FA7IE8RY9IF10IN11FP13LM14IH15RI16NH17ID18RW19KQ20CI21*M22LD23LS24RG25HY26GY27SG28D	134
G2HE8D	134
I6KG28C	134
S5GY9G	134
N11PM22V	134
D3PH15G	134
Y9RS24IG28C	134
D3GY26P	134
R12PD23G	134
H17LD18IW19GQ20RI21LM22WD23IS24AG25AY26IY27MG28A	134
F10VM22I	134
F10PY27*	134
D3GS24P	134
A7GI21P	134
I16SY27R	134
N11RM22P	134
N11PI16R	134
Y9GF10*N11PR12SP13DM14AH15YI16CH17GD18LW19AQ20DI21YM22GD23*S24RG25LY26LY27WG28L	133
G4CS24I	133
F10VS24IG28C	133
G4VD18E	133
H15GM22P	133
W19RY26G	133
N11PM14I	133
A7RH17P	133
S5RF10V	133
S5RG28R	133
G4RW19GM22*D23*S24RG25HY26VY27WG28L	132
I6QS24I	132
H15QI16LH17GD18LW19AQ20DI21YM22GD23*S24RG25LY26LY27WG28L	132
D3NE8D	132
G25MG28C	132
R12DG28C	132
Y27IG28C	132
D3E	132
Y9VS24IG28C	132
Y9PM22P	132
Y26DY27R	132
D3PI16P	132
N11GI21R	132
D3PA7G	132
H17RD18IW19GQ20RI21LM22WD23IS24AG25AY26IY27MG28A	132
I6PH17P	132
H17QY26S	132
G4PM22K	132
D18EG28W	131
H17N	131
D23SS24I	131
D18EI21G	131
F10TD18E	131
D3VM22P	131
I6GM22P	131
G4DI6D	130
H17M	130
G25KG28C	130
D3ND23R	130
I6GD23P	130
G2PM22P	130
H17QY27L	130
G4PD18P	130
S5RI6G	130
Y9LW19R	130
R12LD23R	130
H15K	129
G2FE8D	129
I6NG28C	129
M14IY27R	129
Y9AH17Q	129
D3GY9G	129
M14GY26P	129
P13EG28C	128
G2PD3A	128
R12PW19L	128
F10TH17Q	128
F10SS24IG28C	128
S5TD23R	128
H17RM22P	128
H15RY26P	128
Y9DS24I	127
G25YG28C	127
H17Y	127
Y9SH17QD18E	127
D3TM22P	127
N11PM22K	127
W19PM22WD23IS24AG25AY26IY27MG28A	127
Y9VD18E	127
H17QY27T	127
H15PS24P	127
D3GW19P	127
G4PN11P	127
F10RD18E	127
D18GM22P	127
N11PQ20R	127
F10LD23G	127
Y9GF10*N11PR12SP13DM14AH15YI16SH17*D18CW19AQ20DI21YM22GD23*S24RG25LY26LY27WG28L	126
D3PI6RN11TR12SP13DM14AH15YI16SH17*D18LW19AQ20DI21FM22GD23*S24RG25LY26LY27WG28L	126
D3VF10*N11PR12CP13YM14AH15YI16SH17*D18LW19AQ20DI21YM22GD23*S24RG25LY26LY27WG28L	126
D18EG28E	126
H17QG28E	126
G4AF10L	126
G2VD23G	126
D3PP13G	126
D3PW19S	126
G4VH17Q	126
S5RA7G	126
R12SY26P	126
G4PW19L	126
D18EY26L	126
Y9PD18G	126
M14IM22P	126
F10PD23S	126
G2PM14I	126
F10LI16MH17GD18LW19AQ20DI21YM22GD23*S24RG25LY26LY27WG28L	125
G2DI6G	125
N11PH17Y	125
H15N	125
R12V	125
F10PD23Y	125
Y9TS24IG28C	125
F10AD18E	125
E8DY27A	125
F10GD18E	125
R12PI16S	125
R12PW19R	125
G4AD18E	125
I6TH17Q	125
I16S	125
D18PM22P	125
F10PD18P	125
I6LD18E	125
G4RI16S	125
M22IG28P	125
D3PS24R	125
Y9MG28C	124
A7*G28C	124
G2IE8D	124
G2ME8D	124
D3PD18E	124
W19GS24I	124
H15LI16FH17MD18IW19GQ20RI21LM22WD23IS24AG25AY26IY27MG28A	124
Y9*F10P	124
I6TD18E	124
Y9PM14K	124
E8DY27G	124
W19RY26P	124
N11PQ20H	124
N11PD18V	124
N11KY26P	124
H17QG28L	124
G4PH17R	124
R12PI21R	124
I6PW19R	124
G4WS24IG28C	123
A7LP13HH15QI16SH17*D18LW19AQ20DI21YM22GD23*S24RG25LY26LG28V	123
M14*G28C	123
A7QG28C	123
S24IG28A	123
F10PI16G	123
G4SS5C	123
H17QY26T	123
F10YN11P	123
D3PR12T	123
E8AS24P	123
Y26PY27*G28C	123
F10GH17Q	123
G4PR12G	123
M14GD23R	123
N11KM22P	123
P13TM22P	123
G4PH15R	123
G4PW19G	123
F10PH17R	123
M22GS24I	122
D3GH17Q	122
D3PP13T	122
G2VH17Q	122
Y9LD23G	122
S24LG28C	122
G2LG28C	122
Y9PH17R	122
S5PY9P	122
N11PI16G	122
N11PM22L	122
R12PD18P	122
S5RW19P	122
E8GY9P	121
F10PN11K	121
M14S	121
M14KM22P	121
N11PD18A	121
D3VF10L	121
R12GI21R	121
R12SD23R	121
F10IS24IG28C	120
F10*N11RR12AP13DM14AH15YI16SH17*D18LW19AQ20DI21YM22GD23*S24RG25LY26LY27WG28L	120
S24IY27*	120
D3PF10Y	120
Y9VM22I	120
Y9PM22K	120
H17QI21R	120
F10VH17P	120
D3GI16S	120
F10PW19T	120
D3PY27P	120
G4RE8A	120
H17PY26G	120
I6AE8A	120
D18EM22R	120
D3GF10S	120
E8DY27L	120
M14IY26G	120
Y9PF10L	120
P13TD23R	120
R12PS24R	120
G2SR12M	119
H17LD18VW19AQ20DI21YM22GD23*S24RG25PY26VY27WG28L	119
G25FG28C	119
R12SW19AQ20DI21YM22GD23*S24RG25LY26LY27WG28L	119
Y9NG28C	119
W19F	119
H17QG28W	119
G2PY27H	119
N11Y	119
I16SY26A	119
D18ED23G	119
E8DG28P	119
I16SG28V	119
E8DF10S	119
R12GS24P	119
Y9PH15R	119
A7LE8A	119
G2RD18P	119
D3PN11T	119
Y9PW19P	119
S24IY27C	118
Y9IG28C	118
S24IG28D	118
G2WG28C	118
Y26AY27*	118
D3PM22T	118
F10QG28C	118
H17QD23G	118
S5I	118
Y9SM22I	118
M22WD23IS24AG25AY26IY27MG28A	118
R12GY26G	118
I6PD23G	118
N11GW19G	118
M14RD23R	118
D3PA7R	118
G4PM22P	118
N11PS24R	118
W19TQ20DI21YM22GD23*S24RG25LY26LY27WG28L	117
A7GE8IY9LF10*N11PR12SP13DM14AH15YI16AH17*D18LW19AQ20DI21YM22GD23*S24RG25LY26LY27WG28L	117
D3AG28C	117
Y9AM22I	117
E8DY9S	117
G2PS24I	117
Y9PI16R	117
F10LD23P	117
G4RW19R	117
F10LM14I	117
S24IY26K	116
S5TY9H	116
D3PR12S	116
I6GF10Y	116
Y26*G28R	116
I6GH17R	116
D3PW19L	116
E8DY9R	116
D3PD18S	116
Y9PQ20R	116
Y9MF10LN11TR12VP13RM14CH15II16FH17MD18IW19GQ20RI21FM22GD23*S24RG25LY26LY27WG28L	115
H17YG28R	115
D3VG28C	115
D3GD18E	115
E8AY9G	115
I6GM22V	115
G4VE8D	115
I6GD23G	115
H15PY26P	115
F10PY26*	115
G2RI16S	115
G4PD18G	115
H17PI21R	115
F10PH15Q	115
S24IY27W	114
Y9HD18E	114
F10PI21N	114
Y9VH17Q	114
W19SM22WD23IS24AG25AY26IY27MG28A	114
D3AM22P	114
G4PP13R	114
F10PW19G	114
A7LS24I	114
D3EF10P	114
I16SS24R	114
D3PY9G	114
D3PM14I	114
G4PI21P	114
I6WS24I	113
R12LP13GM14CH15II16FH17MD18IW19GQ20RI21LM22WD23IS24AG25RY26IY27WG28L	113
Y9NS24I	113
S24IY26*	113
G2VD18E	113
D18EY26A	113
E8DD23R	113
D3GW19G	113
I6GW19C	113
Y9PI21N	113
D3PD23S	113
D3PD18G	113
G2SE8D	113
I6GD18P	113
D3PY26G	113
N11PD18S	113
S24IG28*	112
S24IY27K	112
I6EE8D	112
G25CG28C	112
G2RH17Y	112
H17QG25A	112
D3GF10V	112
W19RG28P	112
N11PY26P	112
F10PI21V	112
S5RG28P	112
G4PM22R	112
S5KY9GF10*N11PR12SP13DM14AH15YI16SH17*D18LW19AQ20DI21YM22GD23*S24RG25LY26LY27WG28L	111
S24DG28C	111
E8DG25V	111
Y9AD18E	111
D3GP13R	111
I6GD23R	111
H17LM22P	111
S5GY26P	111
H15LD23R	111
E8DF10I	110
Y26DG28L	110
H17V	110
F10PM14G	110
H17QY27G	110
A7GH17P	110
N11PW19A	110
I6GR12P	110
G4SD18E	110
G4PQ20L	110
Y26*Y27R	110
D3GI21R	110
M22IY27R	110
F10LN11PR12SP13DM14AH15YI16SH17GD18LW19AQ20DI21YM22GD23*S24RG25RY26LY27WG28L	109
A7ES24I	109
W19AG28C	109
R12PY26N	109
D3HN11P	109
I16G	109
W19LY27P	109
W19RG28V	109
P13RM22R	109
I16GM22P	109
Y9LI16S	109
I6SI16S	109
R12PY27P	109
Y9SI16S	109
G2RD18E	109
D3PN11S	109
Y9LM22I	109
M22IG25V	109
I6PM22I	109
G4PD23R	109
A7KG28C	108
H15W	108
G2QE8D	108
F10KG28C	108
N11PQ20V	108
D3PQ20T	108
P13TD23G	108
H17QM22R	108
S5GR12P	108
F10VD23G	108
I6GF10L	108
H15RY27P	108
G2PW19S	108
G2PH17R	108
P13TG28R	108
N11PG25V	108
M14IY27P	108
H17PS24R	108
I6RM14I	108
S5RG25V	108
G2RH17Q	108
Y9WS24I	107
G2EG28C	107
H17QY26A	107
D3PW19C	107
E8DR12G	107
I6AI16S	107
I16V	107
A7RQ20R	107
R12PY26P	107
R12PM22K	107
I16SG25V	107
D3GI21G	107
F10RH17Q	107
N11PQ20P	107
R12PW19P	107
D3GA7R	107
F10LH17P	107
H15C	106
G4DS24I	106
Y26CG28C	106
I6AH15QI16AH17*D18LW19AQ20DI21YM22GD23*S24RG25LY26LY27WG28L	106
E8DY26G	106
F10PM22V	106
D3NY26P	106
D3NR12P	106
D3GM14P	106
W19CM22P	106
N11GW19P	106
P13GD23G	106
N11PI16L	106
G2PN11G	106
I6GM14I	106
Y9PD18R	106
M22IS24R	106
D3GF10Y	105
W19PS24IG28C	105
I21GS24I	105
D3PY9L	105
S5GS24P	105
H17AM22P	105
S5GY26G	105
Y9PM14I	105
D3PI16R	105
I6RI21P	105
Y9PW19T	105
N11PI16P	105
G2RH17P	105
F10SH17P	105
D18EG25E	104
D3PD23Y	104
P13TG28P	104
H15RY26G	104
E8DG25R	104
D18EY26T	104
G2PR12S	104
F10PD23T	104
N11PM22A	104
D18EG25S	104
W19LY26P	104
N11PY27*	104
N11PH15Q	104
D3EY9P	104
S5PD23R	104
G2VN11P	104
G4PN11T	104
F10PD18V	104
A7GD23R	104
D23*S24RG25LY26LY27WG28L	103
Q20W	103
S24IY27N	103
D18EG25W	103
G2VI16S	103
I21NM22P	103
P13AG28C	103
R12GM22G	103
D3PW19T	103
N11KR12P	103
F10LW19C	103
I6SE8A	103
R12GY26P	103
A7ED23R	103
I16SG25R	103
G2RD23G	103
M14TM22P	103
N11PI16V	103
F10PH17T	103
N11KG28R	103
G4PR12S	103
N11PI21L	103
F10SM14I	103
D3GM14I	103
F10LD23R	103
Y9LF10*N11PR12SP13DM14AH15YI16SH17*D18LW19AQ20DI21SM22*D23*S24RG25LY27GG28L	102
I6AW19*	102
S5RY9H	102
A7GD23Y	102
G4PW19C	102
Y9PN11D	102
P13GS24I	102
E8DY27T	102
D18VW19GQ20RI21LM22WD23IS24AG25AY26IY27MG28A	102
D3EM22P	102
N11PW19V	102
D18EM22IS24P	102
Y9PW19C	102
Y27*G28L	102
I6GW19S	102
N11PI16A	102
I6LS24IG28C	102
S5*I6LA7RE8NY9TF10LN11TR12VP13RM14CH15II16FH17MD18IW19GQ20RI21LM22WD23IS24AG25AY26IY27MG28A	102
F10PQ20P	102
G4PM14P	102
F10LM22K	102
I16SY26R	102
G2PS5R	102
H17PY27P	102
D3VA7G	102
R12PG25V	102
P13LI21P	102
G2VR12P	102
H15*G28C	101
E8DY9C	101
G4QG28C	101
S24IY26C	101
D3NG28P	101
Y9AY26N	101
D3EG28V	101
E8GN11P	101
F10PQ20H	101
I6SS24IG28C	101
F10AH17Q	101
Y9PW19V	101
H17QY27A	101
Y9PY27*	101
Y9LS24IG28C	101
N11PQ20T	101
F10PD18A	101
G2PD18R	101
F10SM22P	101
M14PI21R	101
H15SM22P	101
P13RD23G	101
G2RR12G	101
R12LY27P	101
Y9RD23G	101
N11SM22P	101
F10LM22R	101
S5WP13YM14AH15YI16SH17*D18LW19AQ20DI21YM22GD23*S24RG25HY26VY27WG28L	100
F10CS24I	100
Y9FS24I	100
G25IG28C	100
F10IW19R	100
E8AY27P	100
G2PN11P	100
H17QI21G	100
H17QG25T	100
F10YG28P	100
Y9*M22P	100
E8DY26R	100
D3GA7G	100
W19GQ20*I21LM22WD23IS24AG25AY26IY27MG28A	100
W19CG28R	100
A7GD23G	100
G2PD23S	100
D3PS24G	100
Y9PY26*	100
D3PG25V	100
D3EY26P	100
D3GY9S	100
D3PN11R	100
G2PI21R	100
M22IG25P	100
W19RG25L	100
G4VN11P	100
P13LM14AH15YI16SH17*D18LW19AQ20DI21YM22GD23*S24RG25LY26LY27WG28L	99
G2DG28C	99
I6AD18SD23GS24GG25RY26LY27WG28L	99
Q20*S24I	99
G2LY9S	99
D3NF10P	99
A7GR12P	99
Y26SG28V	99
D3PR12L	99
G4PH15P	99
I6RD23P	99
I16PM22P	99
G4AM22P	99
D3PY26R	99
Y9PH15P	99
M14IY26P	99
G4PQ20P	99
F10PW19P	99
N11PG28R	99
F10VD23R	99
Y9CS24I	98
I6MS24I	98
F10LN11PR12CP13YM14AH15YI16SH17*D18LW19AQ20DI21YM22GD23*S24RG25LY26LY27WG28L	98
G2EE8D	98
M22KS24I	98
W19*S24I	98
M14Y	98
Y26*G28C	98
G4RS5I	98
E8DY26P	98
Y9PW19A	98
D3GP13G	98
S5RG28T	98
Y26FG28R	98
D3TN11P	98
F10LN11K	98
D3PH17L	98
R12AM22P	98
D23GY27P	98
H17RY26P	98
I6RM22P	98
F10LS24P	98
W19LG25P	98
G2RW19R	98
S5RG28V	98
D3GS24R	98
D3EH15GG28V	97
Y9GF10*N11PR12SP13VM14AH15YI16SH17*D18LW19AQ20DI21YM22GD23*S24RG25LY26LY27WG28L	97
E8DG28R	97
Y9GI16S	97
D3PW19Q	97
W19TM22WD23IS24AG25AY26IY27MG28A	97
F10PW19A	97
D3GP13T	97
R12TM22P	97
G2RS24I	97
P13LS24I	97
M14LM22P	97
N11PD18T	97
Y9*F10L	97
F10VD23P	97
G2PH15R	97
Y9PD23S	97
M14AM22P	97
G2RR12P	97
H17PG25R	97
S5RY9T	97
A7GE8IY9LF10*N11PR12SP13DM14AH15YI16YH17GD18LW19AQ20DI21YM22GD23*S24RG25LY26LY27WG28L	96
Y27VG28C	96
I6FG28C	96
I16SG28T	96
Y9PY26*G28C	96
Y9PM22V	96
I6GE8G	96
N11PI21N	96
E8DM22R	96
I6GY27*	96
A7GW19L	96
N11DM22P	96
S5AM22P	96
D3NF10L	96
G2PW19T	96
Y9RW19R	96
D3PP13S	96
D3GG28R	96
D3PG28R	96
A7RM14I	96
E8DY9*	95
S24IY26E	95
S24IG28H	95
G2FD3CG4VS5MI6EE8IY9KF10LN11CP13LM14DH15TI16PH17ID18IW19FQ20II21EM22AD23RS24IG25NY26LY27SG28R	95
D3PM22G	95
D3PP13A	95
F10PR12S	95
A7GP13R	95
H17VD18IW19GQ20RI21LM22WD23IS24AG25AY26IY27MG28A	95
I16SG25P	95
D3GN11G	95
G4PW19V	95
M22PY27*	95
R12SY26G	95
H17TM22P	95
D3VY26P	95
F10LD23Y	95
G2AN11P	95
H15RS24P	95
G2AM22P	95
I6RR12P	95
G2PN11T	95
A7GE8IY9LF10*N11PR12SP13DM14AH15*I16SH17*D18LW19AQ20DI21YM22GD23*S24RG25LY26LY27WG28L	94
D3PA7E	94
F10YR12P	94
A7GM14K	94
F10PH15D	94
F10*G28C	94
D3HM22P	94
F10YS24P	94
N11PM22T	94
G4PP13T	94
D3PG25A	94
W19LG28C	94
R12PY26G	94
D3NG28R	94
F10VI21P	94
D3PP13L	94
D23YG28R	94
Y9PW19S	94
Y9PQ20P	94
M22IG25R	94
N11PD23G	94
G4PY26*	94
G2PD23R	94
M22IY26R	94
S5RI21R	94
S5RS24R	94
G2RM14I	94
Y9GF10*N11PR12SP13DM14AH15YI16SH17*D18LW19AQ20GI21DM22GD23*S24RG25LY26LY27SG28L	93
G2NE8D	93
S24NG28C	93
F10SI16TH17*D18LW19AQ20DI21YM22GD23*S24RG25LY26LY27WG28L	93
G4TS24I	93
Y9SY26N	93
F10YY27P	93
E8DW19P	93
Y9NF10P	93
F10LI16V	93
W19LY26G	93
F10YG28R	93
A7GW19C	93
G2PE8A	93
F10PI16L	93
R12GG28V	93
D3GG28V	93
I6AW19R	93
I6VM22P	93
Y9SD23G	93
F10PI21G	93
D3GY9L	93
G4PW19T	93
S5PF10L	93
A7RI21P	93
G4VD23G	93
G4SH17Q	93
S5RG25P	93
I6SM22I	93
A7RW19L	93
G4PM14I	93
F10DS24I	92
A7VF10P	92
S5AY9A	92
Y26GY27*G28C	92
E8DY9G	92
H17QY26E	92
D3PM22V	92
A7GF10Y	92
W19GQ20LI21LM22WD23IS24AG25AY26IY27MG28A	92
N11PM22E	92
R12SG28V	92
D3PD18V	92
D3PN11A	92
Y9PD23V	92
F10PD18EM22I	92
P13TS24I	92
G4AM22I	92
D3GG25V	92
F10VD18P	92
G2LD3A	92
I6GQ20R	92
A7LH17Q	92
N11PG28A	92
I6RE8G	92
A7GM14I	92
I21PY26P	92
H17PG28R	92
M22IG28V	92
F10PH15L	92
I6RW19P	92
G4PD23S	92
P13LM22P	92
I6RD18VW19GQ20DI21YM22GD23*S24RG25LY26LY27WG28L	91
D23F	91
D18EG28Q	91
D18EY26E	91
D3HF10P	91
R12GH17Q	91
Y26AY27FG28C	91
G4LS5C	91
S24IY26AG28C	91
I6NF10P	91
F10IM22P	91
D3PW19V	91
Y9PD23Y	91
Y9PN11K	91
G4AH17Q	91
G2PI16V	91
G4PI21L	91
D3TD23R	91
R12SY27P	91
I6RM22V	91
Y9RI16S	91
G2PD18A	91
N11GS24P	91
Y9RQ20P	91
R12PI21G	91
G4PD23L	91
W19RG25R	91
S5RY27R	91
D23NS24I	90
S24IG28M	90
Y27NG28C	90
G4WD18E	90
E8DY9V	90
[truncated: 4,310 more rows]

## Sheet: PostIPTG2hour10uMIPTG
Mutation	Mutation count
F10P	188161
M22P	175719
I6G	159770
G4P	154178
Y9P	152392
I6R	132898
Y27P	130675
N11P	129810
S24P	128291
G2P	125934
Y26P	117510
F10L	116850
G28R	113110
Y26G	109057
I6P	108955
A7R	104380
F10V	99297
D3P	97001
D23R	94707
F10S	92794
G28P	91058
G2R	85540
G4R	85005
G28V	82484
I6A	78528
I6S	74836
G25V	72992
Y9L	72694
A7G	71454
Y27R	70917
R12P	66196
S24R	66019
Y27S	65839
Y9R	63528
Y9S	62611
Y26R	62004
G25P	61248
Y9G	60595
G28T	59583
G25L	58627
G28W	56784
G25R	56766
G4V	55938
G2W	55203
G2L	55146
Y26A	54158
G28L	53394
Y27L	52031
Y26S	51157
Y9T	50826
G2V	50710
Y27A	49661
Y27G	49551
F10G	48763
F10A	48332
Y27T	48087
G4T	46552
G28E	45401
F10I	44599
W19P	43789
G4A	43425
F10R	42862
F10T	42846
G2T	41540
Y9A	40564
Y26L	39870
I6E	39777
A7E	39373
Y26T	39102
I6T	38690
Y27V	36978
G2Y	36905
F10H	36636
Y26E	34842
Y26V	34298
Y9V	33792
Y9H	33476
G4L	32468
G4W	32290
G4S	31579
G2M	30539
G25W	30351
I6Q	30291
WT	29827
G2F	29570
G2H	28997
I6L	28351
I6D	27999
Y27H	27804
F10C	27445
G25E	27125
I21R	27099
G2I	26420
G28Q	26303
Y27Q	26283
G4E	25305
F10D	25165
A7*	25020
Y27E	24882
Y9W	24875
G28D	24515
G2E	24387
A7L	24379
Y9Q	24319
I6W	24303
G2N	23946
D3G	23945
S24K	22590
G25A	22168
I6H	21770
G2Q	21189
I6M	20178
Y9C	20177
A7D	19919
W19*	19685
A7K	19616
Q20*	19609
G28H	19599
S24*	19378
G25*	19225
I6N	18979
P13L	18929
M14*	18899
G4D	18870
A7Q	18708
Y26C	18547
G4C	18518
G28*	18447
G4H	18135
I6K	18033
G25K	17972
Y27W	17722
Y26*	17686
N11*	17416
P13*	17377
Y27C	16790
G2D	16344
D18*	16290
Y9*	16261
G25F	16237
Y9E	16216
G28M	16210
G25I	15962
Y27D	15843
I6C	15818
G25Y	15444
S5*	15352
G4Q	15135
Y26D	14855
G28K	14744
G25M	14695
Y9F	14670
Y9M	14416
Y27N	14161
S24D	13970
Y27K	13936
G2*	13797
P13E	13729
Y27*	13518
G25D	13407
F10N	13366
F10M	12770
M22*	12705
I6*	12580
Y26K	12526
F10Y	12129
Y26N	11961
Y27F	11753
M22R	11690
Y9K	11121
Y9I	10992
G25C	10985
G28Y	10710
R12E	10494
F10Q	10452
D23*	10363
G2K	10282
Y27M	10166
H15*	10149
Y9D	9912
Y26Q	9728
D3R	9592
G2ID3RG4NS5II6RA7KE8CY9*F10LN11LP13HM14GH15SI16DH17KD18TW19LI21VM22GD23YS24AG25NY26HY27FG28Y	9528
Y9N	9476
A7N	9454
W19K	9188
D23K	8939
Y27I	8932
I16*	8525
R12*	8267
P13D	8258
H17*	8226
I21G	8164
G25S	7993
G4N	7847
P13T	7831
W19G	7789
F10E	7483
G25T	7354
G28F	7160
Y26I	6839
F10*	6778
G4M	6504
G4I	6456
G28I	6420
P13N	6273
Y26M	6190
I21*	6109
R12D	5749
G2S	5614
P13V	5601
W19R	5407
F10K	5377
P13M	5250
D23G	4918
P13I	4906
I6F	4700
P13G	4495
S24E	4330
G25Q	4282
G4Y	4060
M22K	3530
P13H	3396
G4*	3369
P13S	3331
D3K	3303
A7H	3278
G2C	3218
G4K	3207
D23N	3201
I6Y	3199
P13C	3141
D3N	2958
I6V	2848
Y9PG28C	2670
M14P	2558
D23Y	2470
A7T	2309
G28A	2297
S24T	2295
Y26VG28C	2190
F10PG28C	2007
D3*	1963
Y26AG28C	1832
G4F	1826
R12G	1810
G4PG28C	1806
M22PG28C	1796
R12Y	1788
P13Q	1775
Y26PG28C	1739
I21K	1626
P13K	1525
D23RG28C	1518
I6RG28C	1511
I6PG28C	1495
W19A	1443
S24PG28C	1425
I6GG28C	1418
Y26DG28C	1368
N11PG28C	1327
Y26GG28C	1311
P13R	1309
F10LG28C	1275
D3V	1266
G2A	1253
Y9PS24I	1247
M22T	1239
S24N	1219
S24IY27P	1207
D23RS24I	1185
G4RG28C	1145
D3H	1123
Y26H	1107
F10VG28C	1100
W19L	1069
G25N	1066
G25H	1061
W19N	1060
Y9SG28C	1053
G4PS5C	1045
I6AG28C	1043
M22G	1040
S24L	1026
Y26W	1023
W19T	1020
F10SG28C	1019
I21Y	1007
P13A	936
N11T	936
R12PG28C	906
I6SG28C	868
S24RG28C	868
A7RG28C	852
N11G	828
A7M	824
Y9LG28C	798
P13F	793
Y9RG28C	781
G28C	778
S24IG25P	772
M22PS24I	766
D3A	755
F10PS24I	751
Y9SS24I	739
D3T	732
S24IG28R	732
I6GA7GE8GY9IF10LN11*R12PP13SM14DH15AI16YH17SD18*W19LQ20AI21DM22YD23VS24*G25RY26LY27LG28W	726
P13LM14DH15AI16YH17SD18*W19LQ20AI21DM22YD23GS24*G25RY26LY27LG28W	721
Y9TG28C	716
W19RQ20AI21DM22YD23GS24*G25RY26LY27LG28W	715
A7GG28C	710
H15Y	704
D23S	704
Y9GG28C	693
Y26SG28C	692
Y9PS24IG28C	683
Y26VY27F	682
G4PS24I	680
F10IG28C	668
D18EM22P	666
S24I	664
G28N	655
I6PS24I	646
M14DH15AI16YH17SD18*W19LQ20AI21DM22YD23GS24*G25RY26LY27LG28W	642
G4VG28C	641
M22CD23GS24*G25RY26LY27LG28W	630
G25VG28C	615
G2VG28C	614
Y26RG28C	611
G4RS24I	600
S24IY27R	596
D23*S24EG25RY26LY27LG28W	590
F10PD18E	590
S5PS24GG25WY26LY27LG28W	587
Y9AG28C	584
N11GR12AP13SM14DH15AI16YH17SD18*W19LQ20AI21DM22YD23GS24EG25RY26LY27LG28W	583
Y9PD18E	582
R12PH17QD18*W19LQ20VI21DM22YD23GS24*G25RY26LY27LG28W	577
R12DP13SM14DH15AI16YH17SD18*W19LQ20AI21VM22DD23GS24*G25RY26LY27LG28W	577
F10PH17Q	575
G4WG28C	570
I6SA7CE8GY9IF10LN11*R12PP13SM14DH15AI16YH17SD18*W19LQ20AI21DM22YD23VS24EG25RY26LY27LG28W	569
S5TI6YA7CE8GY9IF10LN11*R12PP13SM14YH15AI16YH17SD18*W19LQ20AI21DM22YD23GS24*G25RY26LY27LG28W	566
I6RS24I	564
N11K	561
Y9PH17Q	558
G2ID3RG4NS5II6RA7KE8CY9*F10LN11LP13HM14GH15SI16DH17KD18TW19LI21VM22GD23YS24AG25NY26LY27FG28Y	553
D23L	551
S24Y	549
A7YE8*Y9IF10LN11*R12PP13SM14YH15AI16YH17SD18*W19LQ20AI21DM22YD23GS24*G25RY26LY27LG28S	544
S24IG28P	543
M22RD23GS24*G25RY26LY27LG28W	540
Y9TN11*R12PP13SM14DH15AI16YH17SD18*W19SQ20SI21DM22YD23GS24*G25RY26LY27LG28W	533
H17P	531
I6GS24I	528
D18PD23QS24EG25RY26LY27LG28W	526
S24IY27S	526
H17QM22P	523
G4PM14VH15AI16YH17SD18*W19LQ20AI21DM22YD23GS24*Y26LY27LG28W	522
Y26AY27F	521
D3PG28C	520
Y9AS24I	518
I6TG28C	516
D3S	514
I16SH17SD18*W19LQ20AI21DM22YD23GS24*G25RY26LY27LG28W	510
M22E	509
F10GG28C	505
S24IY27A	503
S24IG28T	498
S24IY26G	495
F10TG28C	494
E8DM22P	489
I21P	487
F10AG28C	486
M14GH15SI16YH17SD18*W19LQ20AI21DM22*D23GS24*G25RY26LY27LG28W	484
A7GP13RM14NH15AI16YH17SD18*W19LQ20AI21DM22YD23GS24*G25RY26LY27LG28W	484
N11GM14DH15AI16YH17SD18*W19LQ20AI21DM22YD23GS24*G25LY26VY27LG28W	481
Y9HG28C	474
W19PG28C	470
S24IG28V	469
M22Q	468
R12PS24I	468
N11PS24I	468
S24IY27G	466
F10RG28C	464
H15YI16DH17SD18*W19LQ20AI21DM22YD23GS24*G25RY26LY27LG28W	463
G25EG28C	462
I21N	462
F10LS24I	462
M14*H15AI16YH17SD18*W19LQ20AI21DM22YD23GS24*G25RY26RY27VG28W	461
D18Y	460
G2PG28C	460
F10VS24I	459
N11WR12SP13SM14DH15AI16YH17SD18*W19LQ20AI21DM22YD23GS24*G25RY26LY27LG28W	457
F10HG28C	457
W19Q	456
H15R	456
S24IY27L	455
S24IY26P	454
G4DG28C	453
D18ES24P	453
A7V	452
N11RQ20EI21DM22YD23GS24*G25RY26LY27LG28W	451
P13SM14GH15AI16YH17SD18*W19LQ20AI21DM22YD23GS24*G25RY26LY27LG28W	451
Y9VG28C	451
G25LG28C	450
S5TY9H	449
I16SH17AD18*W19LQ20AI21DM22YD23GS24*G25RY26LY27LG28W	449
N11SR12AP13SM14DH15AI16YH17SD18SW19VQ20AI21DM22YD23GS24*G25RY26LY27LG28W	446
S24IY27T	446
W19C	443
R12S	443
A7KY9IF10LN11*R12PP13SM14AH15AI16YH17SD18*W19LQ20AI21DM22YD23GS24*G25RY26LY27LG28W	442
D23P	442
I16Y	433
I6AS24I	433
H17SD18*W19LQ20AI21DM22YD23GS24*G25RY26LY27LG28W	433
D23RS24IG28C	432
S24IG25R	430
D18EY26P	429
S5R	429
I6GH17Q	428
D3VN11RR12AP13SM14DH15AI16YH17SD18*W19LQ20AI21DM22YD23GS24*G25RY26LY27LG28W	427
G4LG28C	427
Y9*N11*R12PP13SM14DH15AI16YH17SD18*W19LQ20AI21DM22YD23GS24EG25RY26LY27LG28W	425
Y27*G28T	425
D18P	424
Q20P	420
D18EY27P	419
H17PS24WY26LY27LG28W	418
G4AG28C	417
M22RS24*G25RY26LY27LG28W	416
S5CH15VI16NH17SD18*W19LQ20AI21DM22YD23GS24*G25RY26LY27LG28W	415
I6GE8D	415
I6GD18E	413
H17QS24P	413
G25RG28C	412
G4SG28C	412
A7W	411
G4TI16QH17PD18*W19LQ20AI21DM22YS24EG25RY26LY27LG28W	411
G28S	410
S5PI6MH17PD18GW19LQ20AI21DM22YD23GS24*G25RY26LY27LG28W	409
D23H	408
F10LD18E	405
I6QG28C	404
I21PM22YD23GS24*G25RY26LY27LG28W	403
Y9LN11*R12PP13SM14DH15AI16SH17AD18*W19LQ20AI21DM22YD23GS24*G25RY26LY27LG28W	403
W19V	402
R12H	401
D18CW19LQ20AI21DM22YD23AS24EG25RY26LY27LG28W	398
Y26F	398
W19S	398
H17QY27P	397
H15LI16DH17SD18*W19LQ20AI21DM22YD23GS24*G25RY26LY27LG28W	392
N11PD18E	391
N11SM22WD23*S24*G25RY26LY27LG28W	390
M14K	388
G2FP13GM14DH15AI16YH17SD18*W19LQ20AI21DM22YD23GS24*G25RY26LY27LG28W	386
I6PH17Q	383
I21PD23GS24*G25RY26LY27LG28W	383
Y9SS24IG28C	383
I6RH17Q	383
Y26DG28W	382
I6TM14EH15AI16YH17SD18*W19LQ20AI21DM22YD23GS24*G25LY26VY27LG28W	381
P13Y	381
D3Y	381
D23GS24EG25RY26LY27LG28W	381
N11PI16EH17AD18*W19LQ20AI21DM22YD23GS24*G25RY26LY27LG28W	380
P13SM14GH15AI16YH17SD18SW19VQ20AI21DM22YD23GS24*G25RY26LY27LG28W	378
P13GM14DH15AI16YH17SD18*W19LQ20AI21DM22YD23GS24*G25RY26LY27LG28Y	377
F10LN11*R12PP13SM14DH15AI16YH17SD18*W19LQ20AI21DM22FD23GS24*G25RY26LY27LG28W	376
M14IH15AI16SH17SD18*W19LQ20AI21DM22YD23GS24*G25RY26LY27LG28W	376
F10PM14RW19PI21DM22YD23GS24*G25RY26LY27LG28W	376
A7EG28C	375
G2PM22I	375
F10PM22I	375
D23AS24EG25RY26LY27LG28W	370
N11KR12LP13AM14DH15AI16YH17SD18*W19LQ20GI21DM22YD23GS24*G25RY26LY27LG28W	369
D18EG28R	369
I6RD18E	369
D3GM22AD23GS24*G25RY26LY27LG28W	368
D18GQ20AI21DM22YD23GS24*G25RY26LY27LG28W	368
Q20R	368
F10SS24I	368
D18EG25V	367
F10LN11SR12AP13SM14DH15AI16YH17YD18*W19LQ20AI21DM22YD23GS24*G25RY26LY27W	366
G4PD18E	364
S24IY27V	362
D3NF10S	361
Q20SI21YM22YD23GS24*G25RY26LY27LG28W	360
Y9PN11*R12PP13SM14DH15AI16SH17SD18*W19LQ20AI21DM22YD23GS24*G25RY26LY27LG28W	360
S5RA7CE8GY9IF10LN11*R12PP13SM14DH15AI16YH17SD18*W19LQ20AI21DM22*D23GS24*G25RY26LY27LG28W	359
D18EY26G	358
H17QY26P	355
G4LP13DM14YH15AI16YH17SD18*W19LQ20AI21DM22YD23GS24*G25RY26LY27LG28W	354
Y9GM14GH15AI16YH17SD18*W19LQ20AI21DM22YD23AS24*G25RY26LY27LG28W	353
H17SD18GW19LQ20AI21DM22YD23GS24FY26LY27LG28W	352
Y9VS24I	352
Y27*G28R	352
I16VM22SD23GS24*G25RY26LY27LG28W	351
M14DH15AI16YH17SD18*W19*Q20AI21DM22YD23GS24*G25RY26LY27LG28W	351
G4PH17Q	351
M22S	349
G2RG28C	349
M14DM22RD23GS24*G25RY26LY27VG28W	347
F10LH17Q	347
A7S	345
S24IG28L	344
Q20AI21YM22YD23GS24*G25RY26LY27LG28W	343
N11E	343
N11QI16AH17AD18*W19LQ20AI21DM22YD23GS24*G25RY26LY27LG28W	342
F10IS24I	342
I21S	342
H17QG28R	342
R12HP13SM14DH15AI16YH17SD18*W19LQ20AI21DM22YD23GS24*G25RY26LY27LG28W	341
N11PQ20PI21AM22DD23GS24*G25RY26LY27LG28W	340
S5IQ20AI21DM22YD23GS24*G25RY26LY27LG28W	340
A7PR12LP13AM14DH15AI16YH17SD18*W19LQ20AI21DM22YD23GS24*G25RY26LY27LG28W	339
I6PE8D	339
Y26TG28C	339
H15L	338
M22PS24IG28C	338
H15P	338
F10VD18E	337
A7P	336
I6PD18E	336
Y9RS24I	335
G4TG28C	334
Y27*G28V	334
N11PH17Q	334
D3PY9PN11*R12PP13SM14DH15AI16YH17SD18*W19LQ20AI21DM22YD23GS24*G25RY26LY27LG28W	331
P13CM14YH15AI16YH17SD18*W19LQ20AI21DM22YD23GS24*G25RY26LY27LG28W	330
Q20SI21NM22YD23GS24*G25QY26VY27LG28W	329
P13W	329
I6SS24I	329
S24IG28W	328
F10VY26G	328
S5RI6DA7CE8GY9IF10LN11*R12PP13SM14DH15AI16YH17SD18*W19LQ20AI21DM22YD23GS24*G25RY26LY27LG28W	326
R12AP13SM14DH15AI16YH17SD18*W19LQ20AI21DM22YD23GS24*G25RY26LY27LG28W	323
I16LH17AD18*W19LQ20AI21DM22YD23GS24*G25RY26LY27LG28W	323
I6LG28C	323
G2SI16GM22RD23GS24*G25RY26LY27LG28W	321
G4PS5R	321
S5PY9*F10LN11*R12PP13CM14DH15AI16YH17SD18*W19LQ20AI21DM22YD23GS24*G25RY26LY27LG28S	320
G2RD3GG4WS5QI6HA7CE8GY9IF10LN11*R12PP13SM14GH15SI16YH17SD18*W19LQ20AI21DM22YD23GS24*G25RY26LY27LG28W	319
Y27HG28C	317
H17QD18*W19LQ20AI21DM22YD23GS24*G25RY26LY27LG28W	316
Y9WG28C	315
Q20VD23GS24*G25RY26LY27LG28W	314
F10WM14AH15AI16YH17SD18*W19LQ20AI21DM22SD23GS24*G25RY26PY27VG28W	313
G4PH15PI16YH17SD18*W19LQ20AI21DM22YD23GS24*G25RY26LY27LG28W	312
H17QY26G	312
E8DY27P	310
G25PG28C	310
G2FM14DI21GM22DD23GS24*G25RY26LY27LG28W	309
Q20GI21DM22YD23GS24*G25RY26LY27LG28W	309
D18ED23R	309
A7RN11*R12PP13SM14DH15AI16YH17SD18*W19LQ20AI21DM22YD23GS24EG25RY26LY27LG28W	308
D3PM22I	308
Q20AI21DM22YD23GS24*G25RY26LY27LG28W	308
S5RI6DA7CE8GY9IF10LN11*R12PP13SM14DH15AI16YH17SD18*W19LQ20AI21DM22YD23AS24EG25RY26LY27LG28W	306
Y26*G28V	305
S24IY27Q	304
I6RE8D	304
D23GY26LY27LG28W	303
Y9TS24I	303
Y9LS24I	302
N11KP13SM14DH15AI16YH17*D18*W19LQ20AI21DM22YD23GS24*G25RY26LY27LG28W	300
H15AQ20EI21DM22YD23GS24*G25RY26LY27LG28W	300
A7WQ20AI21YM22YD23GS24*G25RY26LY27LG28W	300
I21L	300
R12SH17SD18*W19LQ20AI21DM22YD23GS24*G25RY26LY27LG28W	299
G4WS24I	299
N11LM22AD23GS24*G25RY26LY27LG28W	297
D18E	297
I6GM22I	297
M14IH15AI16CH17SD18*W19LQ20AI21DM22*D23GS24*G25RY26LY27LG28W	296
F10DG28C	293
G2PA7V	293
S24IY26R	293
N11PM22I	293
P13TM22RD23*S24*G25RY26LY27LG28W	291
D3W	289
F10PI16S	289
I6AH17Q	289
R12PP13SM14DH15AI16YH17SD18*W19LQ20AI21DM22YD23GS24*G25RY26LY27LG28W	289
A7GI16YH17SD18*W19SQ20AI21DM22YD23GS24*G25LY26VY27LG28W	288
N11Q	287
H17SD18GW19LQ20AI21DM22YD23GS24*G25RY26LY27LG28W	287
M14R	285
G4RS24IG28C	285
G2RM22I	285
D18TM22SD23GS24*G25RY26LY27LG28W	284
G2PQ20LM22ID23GS24*G25RY26LY27LG28W	283
Y9QG28C	283
D23RS24KG25RY26LY27LG28W	282
A7DI16V	282
D18EG28P	280
D3VS5QI6HA7CE8GY9IF10LN11*R12PP13SM14DH15AI16YH17*D18GW19LQ20AI21DM22YD23GS24*G25RY26LY27LG28W	279
I6RS24IG28C	279
F10SD23RS24EG25RY26LY27LG28W	277
I16VH17AD18*W19LQ20AI21DM22YD23GS24*G25RY26LY27LG28W	277
Y9PN11*R12PP13SM14GH15SI16YH17SD18*W19LQ20AI21DM22YD23GS24*G25RY26LY27LG28W	276
S5HH17RQ20AI21DM22SD23GS24*G25RY26LY27LG28W	276
S24IG28E	275
D18GI21NM22YD23GS24*G25RY26LY27LG28W	275
G2PE8D	275
M14PH17PD18*W19YQ20AI21DM22YD23GS24*G25RY26LY27LG28W	274
G4CG28C	274
P13IM14NH15AI16YH17SD18*W19LQ20GI21YM22YD23GS24*G25RY26LY27LG28W	274
I6AD18E	274
R12PD18E	274
H17QD23R	274
S5VH17LD18*W19LQ20AI21DM22YD23GS24*G25RY26LY27LG28W	273
G4AF10LW19TQ20SI21DM22YD23GS24*G25RY26LY27LG28W	272
Y26DY27*	272
A7RS24I	272
D3NI16WW19CD23GS24*G25RY26LY27LG28W	271
F10SD18E	271
M14LQ20AI21YM22YD23GS24*G25RY26LY27LG28W	270
M22H	270
Q20K	270
Y9GS24I	270
H17QG28P	270
M14PH15AI16YH17SD18*W19LQ20AI21DM22YD23GS24*G25RY26LY27LG28W	269
I6DG28C	268
F10CG28C	268
D23M	268
I6SD18E	268
G4RD18E	268
M14GH15AI16YH17SD18*W19LQ20AI21DM22YD23GS24*G25RY26LY27LG28W	267
Q20*G28C	267
W19LD23ES24*G25RY26LY27LG28W	266
A7RD18N	266
G4RH17Q	266
N11*R12PP13SM14EH15AI16YH17SD18*W19FQ20AI21DM22YD23GS24*G25RY26LY27LG28W	265
G4VS24I	265
D18R	265
F10VH17Q	264
A7RE8A	264
Y26EG28C	263
N11SR12SP13SM14DH15AI16YH17SD18*W19LQ20AI21DM22YD23GS24*G25RY26LY27LG28W	262
I6EG28C	262
F10PD18HW19HQ20WI21KM22TD23FS24FY26AY27KG28T	262
G4WQ20SY26*Y27LG28W	261
G4HG28C	261
I6GI16S	261
Q20LD23GS24*G25RY26RY27VG28W	260
I6HM14VH17SD18*W19LQ20AI21DM22YD23GS24*G25RY26LY27LG28W	260
I6AD18RW19VQ20AI21DM22YD23GS24*G25RY26LY27LG28W	259
M14Q	259
S5RN11PH17QD18WW19VQ20AI21DM22YD23GS24*G25RY26LY27LG28W	258
R12N	258
D3TS5QI6HA7CE8GY9IF10LN11*R12PP13SM14DH15AI16CH17AD18*W19LQ20AI21DM22YD23GS24*G25RY26LY27LG28W	258
S5QI6HA7CE8GY9IF10LN11*R12PP13SM14DH15AI16YH17SD18*W19LQ20AI21DM22YD23GS24*G25RY26LY27LG28W	258
Y9SD18E	258
Y27*G28P	258
D18EY27S	258
N11A	256
D18EY26R	256
H17PW19LQ20AI21DM22YD23GS24*G25RY26LY27LG28W	255
F10SH17Q	255
N11RW19LQ20DI21DM22YD23GS24*G25RY26LY27LG28W	254
F10PS24IG28C	254
Y9SH17Q	254
P13GH17SD18*W19LQ20AI21DM22YD23GS24*G25RY26PY27VG28W	253
A7RM22I	252
Y9CG28C	251
E8*	251
S5PI6DA7CE8GY9IF10LN11SR12AP13SM14DH15AI16YH17SD18*W19LQ20AI21DM22YD23GS24*G25RY26LY27LG28W	251
I6PS24IG28C	251
Y9PN11*R12PP13SM14DH15AI16YH17SD18*W19LQ20AI21DM22YD23GS24*G25RY26LY27LG28W	251
R12PH17Q	251
R12AH15QI16WH17AD18*W19LQ20AI21DM22YD23GS24*G25RY26LY27LG28W	250
S5KI6HA7CE8GY9IF10LN11*R12PP13SM14DH15AI16YH17SD18*W19LQ20AI21DM22YD23AS24EG25RY26LY27LG28C	250
I21T	250
M22IS24P	250
D3NH17QD18*W19LQ20GI21DM22YD23GS24*G25RY26LY27LG28W	249
M22L	249
N11TD18WW19VQ20AI21DM22YD23GS24*G25QY26LY27LG28W	248
Y9FG28C	248
W19E	248
N11H	248
D18EG28V	248
R12PS24IG28C	248
Y9PI16S	248
R12MP13AM14DH15AI16YH17CD18*W19LQ20AI21DM22YD23GS24*G25RY26LY27LG28W	247
F10CN11*R12PP13SM14DH15AI16YH17AD18*W19LQ20AI21DM22YD23ES24EG25RY26LY27LG28F	247
S5*I6LA7GE8GY9IF10LN11*R12PP13SM14DH15AI16YH17SD18*W19LQ20AI21DM22YD23AS24EG25RY26LY27LG28W	247
M22TG28R	247
S5TI6YA7CE8GY9IF10LN11*R12PP13SM14DH15AI16YH17SD18*W19LQ20AI21DM22YD23GS24*G25PY26VY27LG28W	247
G4DH17R	247
I6MG28C	246
R12PP13WM14YH15AI16YH17SD18*W19LQ20AI21DM22YD23GS24*G25RY26LY27LG28W	246
I6RM14VH15AI16YH17SD18*Q20AI21DM22YD23GS24*G25RY26LY27LG28W	246
P13SM14DH15AI16YH17SD18*W19LQ20AI21DM22YD23GS24*G25RY26LY27LG28W	246
S5VY9T	245
Y26LG28C	245
S5GF10L	244
A7GS24I	244
S5T	244
F10LN11CR12AP13SM14DH15AI16YH17YD18*W19LQ20AI21DM22YD23GS24*G25RY26LY27LG28W	243
Y9KN11*R12PP13SM14DH15AI16YH17SD18*W19CQ20SI21DM22YD23GS24*G25RY26LY27LG28W	243
M14SD23ES24RG25RY26LY27LG28W	243
Q20RG28D	243
M22YD23AS24*G25RY26LY27LG28W	242
S5LP13LM14NH15AI16YH17SD18*W19LQ20AI21DM22YD23GS24*G25RY26LY27LG28W	242
Y26NG28C	242
I6AE8D	242
D3RR12DH17RQ20AI21DM22YD23GS24*G25RY26LY27LG28W	241
I6CD18IM22ID23AS24EG25RY26LY27LG28W	241
Y27LG28C	241
D18EY27R	241
A7RE8D	241
N11PI21GM22DD23GS24*G25RY26LY27LG28W	239
E8GY9SN11*R12PP13SM14DH15AI16YH17SD18SW19VQ20AI21DM22YD23GS24*G25RY26LY27LG28W	239
G4PE8A	239
G4PI16S	239
M22IY27P	239
I6GS24IG28C	238
I16SM22P	238
I16R	238
S24RY26LY27LG28W	237
D18PW19VQ20AI21DM22YD23GS24*G25RY26LY27LG28W	237
M14*H15PI16YH17SD18*W19LQ20AI21DM22YD23GS24*G25RY26LY27LG28W	236
D3GS5QI6HA7CE8GY9IF10LN11YR12SP13SM14DH15AI16YH17SD18*W19LQ20AI21DM22YD23GS24*G25RY26LY27LG28W	236
D18G	236
S5VI6DA7CE8GY9IF10RN11ER12PP13SM14DH15AI16YH17SD18*W19LQ20AI21DM22YD23GS24*G25RY26LY27LG28W	235
D3PS5QI6HA7CE8GY9IF10LN11*R12PP13SM14DH15AI16YH17SD18*W19LQ20VI21DM22YD23GS24*G25RY26LY27LG28W	235
H15RQ20GI21YM22YD23GS24*G25RY26LY27LG28Y	234
W19YG25LY26LY27LG28W	234
S24IY27E	234
D3PE8D	234
Y9RD18E	234
W19D	233
N11*R12PP13SM14DH15AI16YH17*D18*W19LQ20AI21DM22YD23GS24*G25RY26LY27LG28W	233
D3NG4WS5QI6HA7LE8GY9IF10LN11*R12PP13SM14DH15AI16YH17SD18*W19LQ20AI21DM22YD23GS24*G25RY26LY27LG28W	233
H17YG28R	233
Y9LD18E	233
G2LG28C	233
S5WN11ER12AP13SM14DH15AI16YH17SD18*W19LQ20AI21DM22YS24EG25RY26LY27LG28W	232
I6QF10WI16RH17AD18*W19LQ20AI21AM22YD23GS24*G25RY26LY27LG28W	232
D23T	232
R12T	232
H17QY27S	232
S5RF10P	232
M14DH15AI16WH17SD18*W19LQ20AI21DM22YD23GS24*G25RY26LY27LG28S	231
G2LA7EE8*Y9IF10LN11*R12PP13SM14DH15AI16YH17SD18*W19LQ20AI21DM22YD23AS24EG25RY26LY27LG28W	231
I6TS24I	231
G4PE8D	231
R12PP13YM14DH15AI16YH17SD18*W19LQ20AI21DM22YD23GS24*G25RY26VY27LG28W	230
N11RR12SP13SM14DH15AI16YH17SD18*W19LQ20AI21DM22YD23GS24*G25RY26LY27LG28W	230
H15PI16YH17SD18*W19LQ20AI21DM22YD23GS24*G25RY26LY27LG28W	230
I6SH17Q	230
N11PM14DH15AI16YH17SD18*W19LQ20AI21DM22YD23GS24*G25RY26LY27LG28*	229
R12DP13SM14DH15AI16YH17SD18*W19LQ20GI21YM22YD23GS24*G25RY26LY27LG28W	229
I6WG28C	229
S5PI6YA7CE8GY9IF10LN11*R12PP13SM14DH15AI16YH17SD18GW19LQ20AI21DM22YD23GS24*G25RY26LY27LG28W	229
Y9PN11*R12PP13SM14DH15AI16YH17SD18*Q20AI21DM22YD23GS24*G25RY26LY27LG28W	229
F10PM14I	229
S5PF10P	228
I21V	228
I21RG28C	228
F10LM22I	228
D23VS24RG25RY26LY27LG28W	227
G4SS24I	227
G2SM14GH15SI16YH17SD18*W19LQ20AI21DM22YD23GS24*G25RY26LY27LG28W	225
I6TR12PP13LM14DH15AI16YH17SD18*W19LQ20AI21DM22YD23GS24*G25RY26LY27LG28W	225
A7RW19HQ20AI21DM22YD23GS24*G25RY26LY27LG28W	224
I6KG28C	224
A7RH17Q	224
D3PF10CN11*R12PP13SM14DH15AI16YH17SD18*W19LQ20AI21DM22YD23GS24*G25RY26LY27LG28W	223
S5GI16GD18EW19LQ20AI21AM22YD23GS24*G25RY26LY27LG28W	222
I16N	222
Y27*G28W	222
D18S	222
D18ES24R	222
Q20RI21NM22YD23GS24*G25RY26LY27LG28W	220
E8GI21T	220
D23YG28C	219
S5QI6HA7CE8GY9IF10LN11*R12PP13SM14AH15SI16YH17SD18*W19LQ20AI21DM22YD23GS24*G25RY26LY27LG28W	219
Q20VI21YM22YD23GS24*G25RY26LY27LG28W	219
A7LG28C	219
Y9AM22SD23GS24*G25RY26LY27LG28W	218
R12GD18SI21DM22YD23GS24*G25RY26VY27LG28W	218
R12PM14DH15AI16YH17SD18*W19LQ20AI21DM22YD23GS24*G25PY26VY27LG28W	218
D23A	218
H17R	218
D3VP13AM14DH15AI16YH17SD18*W19LQ20AI21DM22YD23GS24*G25RY26LY27LG28W	216
Y9HS24I	216
D18*W19SQ20SI21DM22YD23GS24*G25RY26LY27LG28W	216
H17QG25V	216
P13VQ20GI21YM22YD23GS24*G25RY26LY27LG28W	215
S5KI6RA7GE8GY9IF10LN11*R12PP13SM14DH15AI16YH17SD18*W19LQ20AI21DM22YD23VS24*G25RY26LY27LG28W	215
I21HM22DD23GS24*G25RY26LY27LG28W	215
I6GA7GE8GY9IF10LN11*R12PP13SM14DH15AI16YH17SD18*W19LQ20AI21DM22YD23GS24*G25RY26LY27LG28W	215
G2PP13EH15AI16YH17SD18*W19CQ20SI21DM22YD23GS24*G25RY26LY27SG28W	215
D18H	215
M14L	215
D18SI21DM22YD23GS24*G25RY26LY27LG28S	214
Q20*M22ND23GS24*G25RY26LY27LG28W	214
H17RD18*W19LQ20AI21DM22YD23GS24*G25RY26LY27LG28W	214
H17RD18GW19LQ20AI21DM22YD23GS24*G25RY26LY27LG28W	214
H17QS24R	214
M22ID23R	214
S5VN11*R12PP13*M14YH15AI16YH17SD18*W19LQ20AI21DM22YD23GS24*G25RY26LY27LG28W	213
G4PR12GH15PI16YH17SD18*W19LQ20AI21DM22YD23GS24*G25RY26LY27LG28W	213
S5PI6DA7CE8GY9IF10LN11*R12PP13SM14DH15AI16YH17YD18GW19LQ20AI21DM22YD23GS24*G25RY26LY27CG28W	213
M22N	213
H17QG28V	213
G4AP13RH17PD18*W19LQ20AI21DM22YD23GS24*G25RY26LY27LG28W	212
W19LQ20AI21DM22YD23GS24*G25RY26LY27LG28W	212
W19PS24I	212
D18EG25L	212
Y9KN11*R12PP13SM14DH15AI16YH17SD18SW19VQ20AI21DM22YD23GS24*G25RY26LY27LG28W	211
D18*G28C	211
F10PW19R	211
G2RE8D	211
M22IY26P	210
P13MQ20EY26RY27VG28W	209
S5GN11RR12AP13SM14DH15AI16YH17SD18*W19LQ20AI21DM22YD23GS24*G25RY26LY27LG28W	209
G2HI16LH17AD18*W19LQ20AI21DM22YD23GS24*G25RY26LY27LG28W	208
Y9TN11*R12PP13SM14DH15AI16YH17SD18*W19*Q20AI21DM22YD23GS24*G25RY26LY27LG28W	208
S5RY9PN11*R12PP13SM14DH15AI16YH17SD18*W19LQ20AI21DM22YD23GS24*G25RY26LY27LG28W	208
A7TI16LQ20AI21DM22YD23GS24*G25RY26LY27LG28W	208
Q20CD23GS24*G25RY26LY27LG28W	208
D23NG28C	208
R12L	208
H17Q	208
G4RH17PY26RY27VG28W	207
H15RI16NH17SD18*W19LQ20AI21DM22YD23GS24*G25RY26LY27LG28W	207
H15PQ20EI21DM22YD23GS24*G25RY26LY27LG28W	207
I16GI21EM22DD23GS24*G25RY26LY27LG28W	207
M14TH15AI16YH17SD18*W19LQ20AI21DM22YD23GS24*G25RY26LY27LG28W	207
S5V	207
S5TI6YA7CE8GY9IF10LN11*R12PP13SM14DH15AI16YH17SD18*W19LQ20AI21DM22YD23GS24*G25RY26LY27LG28W	207
F10TS24I	207
G2HR12GY27LG28*	206
A7GE8GY9IF10LN11*R12PP13SM14YH15AI16YH17SD18*W19LQ20AI21DM22YD23GS24*G25RY26LY27LG28W	206
G25WG28C	206
D3NM14IH15AI16DH17SD18*W19LQ20AI21DM22YD23GS24*G25RY26LY27LG28W	206
Y26LY27LG28W	206
H17T	206
S24IY26S	206
Q20EI21DM22YD23GS24*G25RY26LY27LG28W	205
M14*G25LY26LY27LG28W	205
P13SM14VH15AI16YH17SD18*W19LQ20AI21DM22YD23GS24*G25RY26LY27LG28W	205
S5TA7CE8GY9IF10LN11*R12PP13SM14DH15AI16YH17SD18*W19LQ20AI21DM22YD23GS24*G25RY26LY27LG28W	205
G4LS24I	205
S5G	205
H17QY27R	205
Y27FG28C	204
I6VA7GE8GY9IF10LN11*R12PP13SM14DH15AI16YH17SD18*W19LQ20AI21YM22YD23GS24*G25RY26VY27LG28W	204
Y26VY27FG28C	204
I6GE8A	204
D18V	204
I6SI16KH17SD18*W19LQ20AI21DM22YD23GS24*G25RY26LY27LG28C	203
S24IG25L	203
D23*G28C	202
H15I	202
S24IY26PG28C	202
E8AM22P	202
G4PM22I	202
Y9RH17Q	202
G2PH17Q	202
P13EM14DH15AI16YH17SD18SW19VQ20AI21DM22YD23GS24*G25RY26LY27LG28W	201
S5PN11GR12AP13SM14DH15AI16YH17SD18FW19LQ20AI21DM22YD23GS24*G25RY26LY27LG28W	201
G4PW19AQ20AI21DM22YD23GS24YG25WY26LY27LG28W	201
W19CQ20SI21DM22YD23GS24*G25RY26LY27LG28W	201
F10GS24I	201
G2VS24I	201
Y9LH17Q	201
S5RH17TD18GW19LQ20AI21DM22YD23GS24*G25RY26LY27LG28W	200
M14G	200
H15RH17SD18*W19LQ20AI21DM22YD23GS24*G25RY26LY27LG28W	199
Q20LD23GS24*G25RY26LY27LG28W	198
G2EQ20RI21DM22YD23GS24*G25RY26LY27LG28S	198
H15QI16CH17AD18*W19LQ20AI21DM22YD23GS24*G25RY26LY27LG28W	198
Y9NG28C	198
Y9RF10VN11*R12PP13SM14DH15AI16YH17SD18*W19LQ20AI21DM22YD23GS24*G25RY26LY27LG28W	198
N11*R12PP13SM14DH15AI16YH17SD18*W19LQ20AI21DM22YD23GS24*G25RY26LY27LG28W	198
D18EG25P	198
M14IM22P	198
M22VD23GS24*G25RY26LY27LG28W	197
A7DG28C	197
Y27DG28C	197
I6NG28C	197
D3I	197
F10CN11*R12PP13SM14DH15GI16DH17SD18*W19LQ20AI21DM22YD23GS24*G25RY26LY27LG28W	196
S5*G28C	196
P13SM14GH15AI16YH17SD18*W19LQ20AI21GM22YD23GS24*G25RY26LY27LG28W	196
W19RS24TY26LY27LG28W	196
H17QG25L	196
D3AS5QI6HA7CE8GY9IF10HN11*R12PP13SM14DH15AI16YH17SD18*W19LQ20AI21DM22YD23GS24*G25RY26LY27LG28W	195
W19*G28C	195
I6RM14DH15AI16YH17SD18*W19LQ20AI21DM22YD23AS24*G25RY26LY27LG28W	195
A7RD18E	195
S5RM22P	195
Q20RD23GS24*G25RY26LY27LG28W	194
M14WH17SD18*W19LQ20AI21DM22CD23GS24*G25RY26LY27LG28W	194
A7C	194
I6RM22I	194
W19EQ20SI21DM22YD23GS24*G25RY26LY27LG28W	193
I6GA7GE8GY9IF10LN11*R12PP13SM14DH15AI16YH17YD18*W19LQ20AI21DM22YD23GS24*G25RY26PY27VG28W	193
F10VS24IG28C	193
G2PI16S	193
Q20DG25V	192
D18AQ20AI21DM22YD23GS24*G25RY26LY27LG28W	192
F10ID18E	192
F10LM22DD23GS24*G25RY26LY27LG28W	192
D3PH17Q	192
D18EY27L	192
H17QG25R	192
Q20RI21YM22YD23GS24*G25RY26LY27LG28W	191
D3AY9RF10VN11*R12PP13SM14DH15AI16YH17SD18*W19LQ20AI21DM22YD23GS24*G25RY26LY27LG28W	191
Y27VG28C	191
Y9DG28C	191
H17QG28W	191
Q20T	191
G2PD3V	191
G2TG28C	191
D3GG4WS5QI6HA7CE8GY9IF10LN11*R12PP13SM14DH15AI16YH17SD18*W19LQ20AI21DM22YD23GS24*G25RY26LY27LG28W	191
G2X	191
W19H	190
Y26DG28V	190
D18T	190
R12AY26LY27LG28W	189
I6HG28C	189
D3AN11ED18GW19LQ20VI21DM22YD23GS24*G25RY26LY27LG28W	189
E8GY9TF10VN11*R12PP13SM14AH15AI16YH17SD18*W19LQ20AI21AM22YD23GS24*G25RY26LY27LG28W	188
I16SY27P	188
I6RI16S	188
F10SM22I	188
S24H	187
I21LY27L	187
H15G	187
D18L	187
Y9GD18E	187
H17QG28L	187
D18EG25R	187
Y26*Y27P	187
N11*H17RD18WW19QQ20II21MM22DD23SS24GG25YY27GG28*	186
M14DH15AI16YH17SD18*W19LQ20AI21DM22SD23*S24*G25RY26LY27LG28W	186
I6RA7GE8GY9IF10LN11*R12PP13SM14DH15AI16YH17SD18*W19LQ20AI21AM22DD23GS24*G25RY26LY27LG28W	186
E8GY9TF10VN11*R12PP13SM14DH15AI16YH17SD18*W19LQ20AI21DM22CD23GS24*G25RY26LY27LG28W	186
G4SI21R	186
D3PQ20GI21DM22YD23GS24*G25RY26LY27LG28W	186
Y9KG28C	186
I6AS24IG28C	186
S5PP13TI21PM22YD23GS24*G25PY26VY27LG28W	185
G4CS24I	185
A7WH15QI16*H17SD18*W19LQ20AI21DM22YD23GS24EG25RY26LY27LG28W	185
A7RN11T	185
R12EP13AM14DH15AI16YH17SD18GW19LQ20AI21DM22YD23GS24*G25RY26LY27LG28W	185
S24IY26GG28C	185
N11R	185
S24IY26L	185
D3YH15LH17SD18*W19LQ20AI21DM22YD23GS24*G25RY26LY27LG28W	184
S5*I6L	184
G2WG28C	184
H15GI16YH17SD18*Q20AI21DM22YD23GS24*G25RY26LY27LG28W	184
Y9*G28C	184
S5KI6HA7SE8GY9IF10LN11*R12PP13SM14DH15AI16YH17SD18*W19LQ20AI21AM22YD23GS24*G25RY26LY27LG28W	184
D3AA7G	184
G4QG28C	184
F10LS24IG28C	184
H17QY26R	184
Y9GM14DH15AI16YH17SD18*W19LQ20AI21DM22YD23AS24*G25RY26LY27LG28W	183
S5PN11PR12AP13SM14DH15AI16YH17SD18*W19LQ20AI21DM22YD23GS24*G25RY26LY27LG28W	183
P13HH15AI16YH17SD18*W19LQ20AI21DM22YD23GS24*G25RY26LY27LG28L	183
D3GQ20TI21YM22YD23GS24*G25RY26LY27LG28W	183
D3GS5QI6HA7CE8GY9IF10LN11*R12PP13SM14DH15AI16YH17*D18GW19LQ20AI21DM22YD23GS24*G25RY26LY27LG28W	183
S24IY26A	183
F10VM22I	183
S5RY9P	183
Q20TM22YD23GS24*G25RY26LY27LG28W	182
R12EG28C	182
S24IG25PG28C	182
I6RE8A	182
G4WP13RM14YH15AI16YH17SD18*W19LQ20AI21DM22YD23GS24*G25RY26LY27LG28W	181
G2PM14VH15AI16YH17SD18*W19LQ20AI21DM22YD23GS24*G25RY26LY27LG28W	181
A7SD18PW19LQ20AI21DM22YD23GS24*G25RY26LY27LG28W	181
S24IG28*	181
D3VS5QI6HA7CE8GY9IF10LN11*R12PP13SM14DH15AI16YH17SD18*W19LQ20AI21AM22YD23GS24*G25RY26LY27LG28W	181
M14IY27R	181
G2WM22I	181
Y26DG28R	181
I6PI16S	181
Y9TD18E	181
H17*D18*W19LQ20AI21DM22YD23GS24*G25RY26LY27LG28W	180
M14V	180
M22A	180
G4PE8G	180
N11PI16S	180
G2PM14I	180
A7EE8YY9FF10NN11RR12PP13MM14HH15SI16HH17DD18WW19QQ20II21MM22DD23SS24GG25YY26FY27GG28*	179
N11WR12AP13SM14DH15AI16YH17SD18*W19LQ20AI21DM22YD23GS24*G25RY26LY27LG28W	179
Y9GN11KR12PP13SM14DH15AI16YH17SD18*W19LQ20AI21GM22DD23GS24*G25HY26VY27LG28W	179
I6GD23GS24*G25RY26LY27LG28W	179
P13YM14DH15AI16YH17SD18*W19LQ20AI21DM22YD23GS24*G25RY26LY27LG28W	179
S5RI6DA7CE8GY9IF10LN11*R12PP13SM14DH15AI16YH17SD18*W19LQ20AI21AM22YD23GS24*G25RY26LY27LG28W	179
Q20H	179
H15PH17SD18*W19LQ20AI21DM22YD23GS24*G25RY26LY27LG28W	179
G4SS5C	179
Y9AS24IG28C	179
E8GY9IF10LN11*R12PP13SM14DH15AI16YH17SD18*W19LQ20DI21DM22YD23GS24*G25RY26LY27LG28W	178
S5EP13TD18GW19LQ20AI21DM22YD23GS24*G25RY26LY27LG28W	178
R12KM14DH15AI16YH17SD18*W19LQ20AI21DM22YD23GS24*G25RY26LY27LG28W	178
F10RS24I	178
F10LI16S	178
D3AP13AM14DH15AI16YH17SD18*W19LQ20AI21DM22YD23GS24*G25RY26LY27LG28W	177
A7*G28C	177
F10W	177
N11V	177
D3PD18E	177
I16L	177
P13SI16YH17SD18*W19LQ20AI21DM22YD23GS24*G25RY26LY27LG28W	176
G2WN11*R12AP13SM14DH15AI16YH17SD18*W19LQ20AI21DM22YD23GS24*G25RY26LY27LG28W	176
G2PD3VS5C	176
M22IY26G	176
I6RW19R	176
G2PS5R	176
I21GD23GS24*G25RY26LY27LG28W	175
H15RQ20AI21AM22DD23GS24*G25RY26LY27LG28W	175
F10HS24I	175
D18EW19P	175
A7RI16S	175
D18EG28L	175
D3HH15TI16YH17SD18*W19LQ20AI21DM22YD23GS24EG25RY26LY27LG28W	174
I6AE8GY9IF10LN11*R12PP13SM14AH15AI16YH17SD18*W19LQ20AI21DM22YD23GS24*G25RY26LY27SG28W	174
D3GS5QI6HA7CE8GY9IF10LN11*R12PP13SM14DH15AI16YH17SD18*W19LQ20AI21AM22DD23GS24*G25RY26LY27LG28W	174
I6NA7CE8GY9IF10LN11ER12PP13SM14DH15AI16YH17SD18*W19LQ20AI21DM22YD23GS24*G25RY26LY27LG28W	174
I16SY26G	174
G4PS24IG28C	174
G2PD18E	174
W19RM22P	174
I16SS24P	174
H17QG25P	174
R12WW19AQ20PI21DM22YD23GS24*G25RY26LY27LG28W	173
G4PN11PH17QD18SW19LQ20AI21DM22YD23GS24*G25RY26LY27LG28W	173
D23SY27R	173
Q20EG28V	173
Y26*G28W	173
Y26AY27*	173
N11PS24IG28C	172
M22LY27L	172
Y9PW19R	172
N11PQ20VM22YD23GS24*G25RY26LY27LG28W	171
P13WH17PQ20AI21DM22YD23GS24*G25RY26LY27LG28W	171
I6PR12TP13SM14DH15AI16YH17SD18*W19LQ20AI21DM22YD23GS24*G25RY26LY27LG28W	171
N11*G28C	171
A7EN11S	171
H17QG28T	171
E8DF10L	171
Y9GH17Q	171
G4PQ20TY27V	170
D3AG4S	170
G2EG28C	170
I6PD18SW19LQ20AI21DM22YD23GS24*G25RY26LY27LG28S	170
P13KD23QS24KG25RY26LY27LG28W	170
S24IY27H	170
I16SG28R	170
Y9RM22I	170
N11PH17GY27LG28*	169
G25FG28C	169
G2PR12PM14IH15AI16YH17SD18*W19LQ20AI21DM22YD23GS24*G25RY26LY27LG28W	169
M22*G28C	169
W19KI21DM22YD23GS24*G25RY26LY27LG28W	169
D18EG28W	169
A7PN11*R12PP13SM14DH15AI16YH17SD18*W19LQ20VI21DM22YD23GS24*G25RY26LY27LG28W	169
I21M	169
G2PD3A	169
E8DY9P	169
Y9PM14GH15AI16YH17SD18*W19LQ20AI21DM22YD23GS24EG25RY26LY27LG28W	168
D18AQ20AI21DM22YD23GS24*G25RY26PY27LG28W	168
D18LQ20AI21DM22YD23GS24*G25RY26LY27LG28Y	168
H15GQ20GI21DM22YD23GS24*G25RY26LY27LG28W	168
A7GH17Q	168
G2PS5C	168
Y9PM22I	168
S5RI6G	168
D3GI16RH17QD18*W19LQ20AI21DM22YD23GS24*G25RY26LY27LG28W	167
R12GY27H	167
S5RN11P	167
H15QI16FH17SD18*W19LQ20AI21DM22YD23GS24*G25RY26LY27LG28W	166
Y9EG28C	166
S24IY26E	166
N11*R12PP13*M14YH15AI16YH17SD18*W19LQ20AI21DM22SD23GS24*G25RY26LY27LG28W	166
G4WS24IG28C	166
M14DH15AI16YH17SD18*W19LQ20AI21DM22YD23GS24*G25RY26LY27LG28C	166
P13GH15AI16YH17SD18*W19LQ20AI21DM22YD23GS24*G25RY26LY27LG28W	166
N11AR12AP13SM14DH15AI16YH17SD18*W19LQ20AI21DM22YD23ES24EG25RY26LY27LG28W	165
R12LW19PD23GS24*G25RY26LY27LG28W	165
H15VI16DH17SD18*W19LQ20AI21DM22YD23GS24*G25RY26LY27LG28W	165
G4SQ20VI21DM22YD23GS24*G25RY26LY27LG28W	165
A7RE8GY9IF10LN11*R12PP13SM14DH15AI16YH17SD18WW19LQ20AI21DM22YD23GS24*G25RY26LY27LG28W	165
M14*H15AI16YH17SD18*W19LQ20AI21AM22YD23GS24*G25RY26LY27LG28W	165
H15CG25PY26LY27LG28W	165
G2AW19TQ20SI21DM22YD23GS24*G25RY26LY27LG28W	165
M14NH15AI16DH17SD18*W19LQ20AI21DM22YD23GS24*G25RY26LY27S	165
Y9IG28C	165
F10YG28C	165
D3PS24I	165
D3TS5QI6HA7CE8GY9IF10LN11*R12PP13SM14DH15AI16YH17SD18SW19VQ20AI21DM22YD23GG25WY26LY27LG28W	165
D18EY26S	165
M22IG28R	165
N11PQ20WD23GS24*G25RY26LY27LG28S	164
H15VD23RY26LY27LG28W	164
R12HP13SM14DH15AI16YH17SD18*W19YQ20SI21DM22YD23GS24*G25RY26LY27LG28W	164
F10AS24I	164
Y9SH17QD18E	164
H15RS24WY26LY27LG28W	163
S5GY9TN11*R12PP13SM14DH15AI16YH17SD18*W19LQ20AI21DM22YD23GS24*G25RY26LY27LG28W	163
P13RM14YH15AI16YH17SD18*W19LQ20AI21DM22YD23GS24*G25RY26LY27LG28W	163
D3GS5QI6HA7CE8GY9IF10LN11*R12PP13SM14DH15AI16YH17SD18*W19LQ20AI21DM22YD23GS24*G25RY26LY27LG28W	163
G4PW19R	163
M14WQ20EI21YM22YD23GS24*G25RY26QY27VG28W	162
G2LI6H	162
A7VR12LP13AM14DH15AI16YH17SD18*W19LQ20AI21GM22YD23GS24*G25RY26LY27LG28W	162
S5VY26RY27VG28W	162
Q20LI21YM22YD23GS24*G25RY26LY27LG28W	162
D18Q	162
S5MI6DA7CE8GY9IF10LN11*R12PP13SM14YH15AI16YH17SD18*W19LQ20AI21DM22YD23GS24*G25RY26LY27LG28W	162
H17QW19P	162
I6GW19R	162
Y9AD18E	162
D3TR12DP13SM14DH15AI16YH17SD18*W19LQ20AI21DM22YD23GS24*G25RY26LY27LG28W	161
S5GY9PQ20GI21DM22YD23GS24*G25RY26LY27LG28W	161
S5PI6YA7CE8GY9IF10LN11*R12PP13SM14DH15AI16YH17SD18*W19LQ20AI21DM22YD23GS24*G25RY26VY27LG28W	161
S24G	161
S5P	161
A7GM14RH15AI16YH17SD18*W19LQ20AI21DM22YD23AS24EG25RY26LY27LG28W	160
S24W	160
H15N	160
E8DY27R	160
N11PW19R	160
D18SY27V	159
D18YW19VQ20AI21DM22YD23GS24*G25RY26LY27LG28W	159
F10LN11*R12PP13SM14AH15AI16YH17SD18*W19LQ20AI21DM22YD23GS24*G25RY26LY27LG28W	159
Y26DY27G	159
Y26DY27F	159
F10YM22P	159
F10SS24IG28C	159
A7PF10LN11*R12PP13SM14VH15AI16YH17SD18CW19LQ20AI21DM22YD23GS24*G25RY26LY27LG28W	158
Y9MG28C	158
G2TW19EY26RY27VG28W	158
G2WD3A	158
N11*R12PP13FM14YH15AI16YH17SD18*W19LQ20AI21DM22YD23GS24*G25RY26LY27LG28W	158
D18SW19VQ20AI21DM22YD23GS24*G25RY26LY27LG28W	158
A7GD18E	158
I6SE8D	158
F10TD18E	158
S5*I6LD23E	157
H15RI16DH17SD18*W19LQ20AI21DM22YS24*G25RY26LY27LG28W	157
G4TQ20GI21DM22YD23GS24*G25RY26LY27LG28W	157
G2DG28C	157
P13*G28C	157
P13VM14YH15AI16YH17SD18*W19LQ20AI21YM22YD23GS24*G25RY26LY27LG28W	157
S5PI6YA7CE8GY9IF10LN11*R12PP13SM14DH15AI16DH17SD18*W19LQ20AI21DM22YD23GS24*G25RY26LY27LG28W	157
D18EY26A	157
D18EY27T	157
Q20A	157
E8DN11P	157
G2LD3A	157
D3PM14I	157
S5VN11KP13AM14DH15AI16YH17SD18*W19LQ20AI21DM22YD23GS24*G25RY26LY27LG28W	156
S24IG28Q	156
H17N	156
D3L	156
D18EG28T	156
G25AG28C	156
Y26PY27*	156
Y9AH17Q	156
D18EY27G	156
F10TH17Q	156
S5RF10L	156
H15QM22P	156
M14KQ20WM22YD23GS24*G25RY26LY27LG28W	155
S24IY27C	155
H15RI16DH17SD18*W19LQ20AI21DM22SD23GS24*G25RY26LY27LG28W	155
Y26CG28C	155
R12PP13SM14YH15AI16YH17SD18*W19LQ20AI21DM22SD23GS24*G25RY26LY27LG28W	155
G4VH17Q	155
D3VH17QD18*W19LQ20AI21DM22YD23GS24*G25RY26LY27LG28W	154
I6GM14NH15GI16DH17SD18*W19LQ20AI21DM22YD23GS24*G25RY26VY27LG28W	154
G25SG28A	154
R12PM14IH15AI16YH17SD18*W19LQ20AI21DM22CD23GS24*G25RY26LY27LG28W	154
D3EY9RF10VN11*R12PP13SM14DH15AI16YH17SD18*W19LQ20AI21DM22YD23GS24*G25RY26LY27LG28W	154
Y9TS24IG28C	154
I16SY26P	154
Y9RS24IG28C	154
G2LM22I	154
H15AI16WH17AD18*W19LQ20GI21YM22YD23GS24*G25RY26LY27LG28W	153
H15GI16YH17SD18*W19LQ20AI21DM22YD23GS24*G25RY26LY27LG28W	153
I6*G28C	153
D18KW19VQ20AI21DM22YD23GS24*G25RY26LY27LG28W	153
G4LM14QY27S	153
F10LH15QI16CH17SD18*W19LQ20AI21DM22YS24*G25RY26LY27LG28W	153
D3ES5QI6HA7CE8GY9IF10LN11*R12PP13AM14DH15AI16YH17SD18*W19LQ20AI21DM22YD23GS24*G25RY26LY27LG28W	153
F10SQ20DI21DM22YD23GS24*G25RY26LY27LG28W	153
F10PW19C	153
H17QY27L	153
Y9LM22I	153
I6SA7CE8GY9IF10LN11*R12PP13SM14DH15AI16YH17SD18*W19CQ20AI21DM22YD23VS24EG25RY26LY27LG28W	152
H15AI21EM22DD23GS24*G25RY26LY27LG28W	152
H15LI21SM22DD23GS24*G25RY26LY27LG28W	152
Q20RY26LY27LG28W	152
F10IH17Q	152
G2ID3RG4NS5LI6RA7KE8CY9*F10LN11LP13HM14GH15SI16DH17KD18TW19LI21VM22GD23YS24AG25NY26HY27FG28Y	152
P13LG28C	152
M14*G28C	151
S5AH15PI16DH17SD18*W19LQ20AI21DM22YD23GS24*G25RY26LY27S	151
D18AW19LQ20AI21DM22FD23GS24*G25RY26LY27LG28W	151
H15PI16YH17SD18*W19CQ20SI21DM22YD23GS24*G25RY26LY27LG28W	151
P13AM14DH15AI16YH17SD18*W19LQ20AI21DM22YD23GS24*G25RY26LY27LG28C	151
D3PI16S	151
E8DY27S	151
Y26*G28R	151
P13SM14GH15AI16YH17SD18FW19LQ20AI21DM22YD23GS24*G25RY26LY27LG28W	150
I16PM22WD23GS24*G25RY26LY27LG28W	150
F10LN11SR12SP13SM14DH15AI16YH17SD18*W19LQ20AI21DM22YD23GS24*G25RY26LY27LG28W	150
S5*I6LA7GE8GY9IF10LN11*R12PP13SM14DH15AI16YH17SD18*W19SQ20AI21DM22YD23GS24*G25RY26LY27LG28W	150
I6LM14DH15VI16DH17SD18*W19LQ20AI21DM22YD23GS24*G25RY26LY27LG28W	150
M14KD18GQ20AI21DM22YD23GS24*G25RY26LY27LG28W	150
A7QG28C	150
F10LN11*R12PP13SM14DH15AI16YH17SD18SW19VQ20AI21DM22YD23GS24*G25RY26PY27VG28W	150
Y9PH17QD18E	150
F10PN11K	150
Y9TH17Q	150
R12PP13CM14DH15AI16YH17SD18*W19LQ20AI21DM22SD23GS24*G25RY26LY27LG28W	149
P13TM22YS24*G25RY26LY27LG28W	149
D3NN11SR12AP13SM14EH15AI16YH17SD18*W19LQ20AI21DM22YD23GS24*G25RY26LY27LG28W	149
F10LN11SR12AP13SM14DH15AI16YH17SD18*W19LQ20AI21DM22YD23GS24*G25RY26LY27LG28W	149
G25KG28C	149
D23Q	149
S24IG25V	149
I16NH17SD18*W19LQ20AI21DM22YD23GS24*G25RY26LY27LG28W	149
S5GF10P	149
E8DY26P	149
A7GM22I	149
F10RD18E	149
H17QY26S	149
D3HM22RD23GS24*G25RY26LY27LG28W	148
S5GM22YS24*G25RY26LY27LG28W	148
P13DD18*W19LQ20AI21DM22YD23GS24*G25LY26LY27LG28W	148
G4VI21VM22DD23GS24*G25RY26LY27LG28W	148
D18EW19FQ20AI21DM22YD23GS24*G25RY26LY27LG28W	148
Y9RF10VN11*R12PP13SM14DH15AI16YH17SD18YW19LQ20AI21DM22YD23GS24*G25RY26LY27LG28W	148
A7GR12VD18RQ20AI21DM22YD23GS24*G25RY26LY27LG28W	148
H15*M22PS24*G25RY26PY27LG28W	148
I6CG28C	148
D3IH15RI16DH17SD18*W19LQ20AI21DM22YD23GG25WY26LY27LG28W	148
F10SH17PM22RD23GS24*G25RY26LY27LG28W	148
D3PA7GY9IF10LN11*R12PP13SM14DH15AI16YH17SD18*W19LQ20AI21DM22YD23GS24*G25RY26LY27LG28W	148
G4LS5C	148
I6GF10Y	148
N11Y	148
I16SD23R	148
F10LW19R	148
R12PP13SM14DH15AI16YH17SD18*W19LQ20AI21DM22YD23GS24FY26LY27LG28W	147
N11LH15PI16YH17SD18*W19LQ20AI21DM22YD23GS24*G25RY26LY27LG28W	147
D3ES5QI6HA7CE8GY9IF10LN11*R12PP13SM14DH15AI16YH17SD18*W19LQ20AI21DM22YD23GS24*G25RY26LY27LG28S	147
Y9VS24IG28C	147
G2VD18E	147
G2PW19R	147
S5RY26P	147
N11KI21SM22DD23GS24*G25RY26LY27LG28W	146
I21RM22YD23GS24*G25RY26LY27LG28W	146
I21DM22YD23GS24*G25RY26LY27LG28W	146
A7YE8*Y9IF10LN11*R12PP13SM14DH15AI16YH17SD18*W19LQ20AI21GM22YD23GS24*G25RY26LY27LG28*	146
G25*G28C	146
G2ID3RG4NS5II6RA7KE8CY9*F10LN11LP13HM14GH15SI16DH17KD18TW19RI21VM22GD23YS24AG25NY26HY27FG28Y	146
I6YA7CE8GY9IF10LN11*R12PP13SM14DH15EI16YH17SD18*W19LQ20AI21GM22YD23GS24*G25RY26LY27LG28W	146
G2QD3*G4WS5QI6HA7CE8GY9IF10LN11*R12PP13SM14AH15AI16YH17SD18*W19LQ20AI21DM22YD23GS24*G25RY26LY27LG28W	146
F10SI16S	146
D23V	146
Y9*F10P	146
D18EY27A	146
F10AD18E	146
M22IY27R	146
D18YW19LQ20AI21DM22SD23GS24*G25RY26LY27LG28W	145
S5GN11GQ20AI21DM22YD23GS24*G25RY26LY27LG28W	145
W19LD23GS24*G25RY26LY27LG28C	145
S24IY27*	145
F10QG28C	145
E8DY26G	145
I6LS24I	145
A7RM14I	145
P13KM14YH15AI16YH17SD18*W19LQ20AI21DM22YD23GS24*G25RY26HY27LG28W	144
G4WM14GH15SI16YH17SD18*W19LQ20AI21DM22WD23GS24*G25RY26LY27L	144
R12WQ20PM22YD23GS24*G25RY26LY27LG28W	144
M14NH15AI16DH17SD18*W19LQ20AI21DM22YD23GS24*G25RY26LY27LG28W	144
F10GD18E	144
S5RE8GY9TF10VN11*R12PP13SM14DH15AI16YH17SD18*W19LQ20AI21DM22YD23GS24*G25RY26LY27LG28W	143
I21LM22DD23GS24*G25RY26LY27LG28C	143
S24IY26T	143
D18EY26L	143
M14IS24P	143
S5RG28R	143
Q20LM22YD23GS24*G25RY26LY27LG28W	142
P13NH17QD18*W19LQ20AI21DM22YD23GS24*G25RY26LY27LG28W	142
G2PY27H	142
F10SH17A	142
M22V	142
G4CF10S	142
E8DY27L	142
H15*G28C	141
S5AD18LW19LQ20AI21DM22YD23GS24*G25RY26LY27LG28W	141
G2CR12GM14DH15AI16YH17SD18*W19LQ20AI21DM22YD23GS24*G25RY26LY27LG28W	141
R12YP13AM14DH15AI16YH17SD18*W19LQ20AI21DM22YD23GS24*G25RY26LY27LG28W	141
I6GE8GY9IF10LN11*R12PP13SM14DH15AI16YH17SD18*W19LQ20AI21DM22YD23AS24*G25RY26LY27LG28W	141
S5NH15GI16YH17SD18*W19LQ20AI21DM22YD23GS24*G25RY26LY27LG28W	141
D3GS5QI6HA7CE8GY9IF10LN11*R12PP13*M14DH15AI16YH17SD18*W19LQ20AI21DM22YD23GS24*G25RY26LY27LG28W	141
W19Y	141
N11D	141
A7RQ20R	141
I6GQ20GI21DM22YD23GS24*G25RY26LY27LG28W	141
Y9PN11K	141
E8DS24P	141
Y9LS24IG28C	141
Y26PY27*G28C	141
F10LM14I	141
A7LQ20VI21YM22YD23GS24*G25RY26LY27LG28W	140
G4SD18LW19LQ20AI21DM22YD23GS24*G25RY26LY27LG28W	140
Y27IG28C	140
W19PQ20AI21DM22YD23GS24*G25RY26LY27LG28W	140
Y9VD18E	140
H17QY27T	140
I6PE8A	140
Q20L	140
M22IG25V	140
F10DS24I	139
A7PM14SI16YH17SD18*W19LQ20AI21DM22YD23GS24EG25RY26LY27LG28W	139
S5RI6DA7CE8GY9IF10LN11*P13AM14DH15AI16YH17SD18*W19LQ20AI21DM22YD23GS24*G25RY26LY27LG28W	139
I16VD18*W19LQ20AI21DM22YD23GS24*G25RY26LY27LG28W	139
S24IG28D	139
I6YA7CE8GY9IF10LN11*R12PP13SM14DH15AI16SH17AD18*W19LQ20AI21DM22YD23GS24*G25PY26LY27LG28W	139
G2ID3RG4NS5LI6RA7KE8CY9*F10LN11LP13HM14GH15SI16DH17KD18TW19LI21VM22GD23YS24AG25NY26LY27FG28Y	139
F10PM14K	139
G4AS24I	139
H17L	139
I6PM22I	139
I6GM14I	139
N11QP13SM14DH15AI16YH17SD18WW19VQ20AI21DM22YD23GS24*G25RY26LY27LG28W	138
S5*M14VH15AI16YH17SD18*W19LQ20AI21DM22YD23GS24EG25RY26LY27LG28W	138
D3HH15AI16WH17AD18*W19LQ20AI21DM22YS24EG25RY26LY27LG28W	138
D3EY9*N11*R12PP13SM14DH15AI16YH17SD18*W19LQ20AI21DM22YD23GS24*G25RY26LY27LG28W	138
I6GN11RR12AP13SM14DH15AI16YH17SD18*W19LQ20AI21DM22YD23GS24*G25RY26LY27LG28W	138
S24IY27W	138
D3PA7V	138
D3TG4ES5QI6HA7CE8GY9IF10LN11*R12PP13SM14DH15AI16YH17SD18*W19LQ20AI21DM22YD23GS24*G25RY26LY27LG28W	138
H17A	138
E8GM22P	138
G4RI16S	138
F10LM22P	138
G2FH15RI16DH17SD18*W19LQ20AI21AM22DD23GS24*G25RY26LY27LG28W	137
I16QQ20PI21AM22YD23GS24*G25RY26LY27LG28W	137
D18SM22ID23IS24RY26RY27LG28W	137
D18EG28E	137
N11S	137
S5RD23R	137
G2HQ20SY26LY27LG28W	136
S5KI6HA7SE8GY9IF10LN11*R12PP13SM14DH15AI16*H17SD18*W19LQ20AI21DM22YD23GS24*Y26LY27LG28W	136
G2WE8D	136
H17QG28E	136
D18RW19LQ20AI21DM22YD23GS24*G25RY26LY27LG28W	136
Y9PM22K	136
F10AH17Q	136
S5RY27P	136
M22IG28P	136
I6LH15EI16DH17SD18*W19LQ20AI21DM22YD23GS24*G25RY26LY27LG28W	135
P13RH17PD18*W19LQ20AI21DM22YD23GS24*G25RY26LY27LG28W	135
R12GM14IH15AI16YH17SD18*W19LQ20AI21DM22YD23GS24*G25RY26LY27LG28W	135
G25YG28C	135
A7SI16RH17AD18*W19LQ20AI21DM22YD23GS24*G25RY26LY27LG28W	135
N11GI16VH17SD18*W19LQ20AI21DM22SD23GS24*G25RY26LY27LG28C	135
S5PI6YA7CE8GY9IF10LN11*R12PP13SM14DH15AI16YH17SD18*W19LQ20AI21DM22YD23GS24EG25RY26LY27LG28W	135
Y26AY27FG28C	135
F10PM22K	135
G2RI16S	135
G2TI16PH17SD18*W19LQ20AI21DM22YD23GS24*G25RY26LY27W	134
S5RY9*F10LN11CR12AP13SM14DH15AI16YH17SD18*W19LQ20AI21DM22YD23GS24*G25RY26LY27LG28W	134
S5EN11PM14DH15AI16YH17SD18*W19LQ20AI21DM22YD23GS24*G25RY26LY27LG28W	134
G25IG28C	134
S5NF10L	134
D3PH17*D18GW19LQ20AI21DM22YD23GS24*G25RY26LY27LG28W	133
P13TM14DH15AI16YH17SD18*W19LQ20AI21AM22DD23GS24*G25RY26LY27LG28W	133
M14VH15SI16YH17SD18*W19LQ20AI21DM22YD23GS24*G25RY26LY27LG28W	133
S5HY9PN11*R12PP13SM14DH15AI16YH17SD18*W19LQ20AI21DM22YD23GS24*G25RY26LY27LG28W	133
A7LM14EI21GD23GS24*G25RY26LY27LG28W	133
S24IG28H	133
A7VQ20*	133
F10IS24IG28C	133
Y9HD18E	133
N11I	133
E8DY9R	133
F10PH15Q	133
D3ND18EW19LQ20SI21DM22YD23GS24*G25RY26LY27LG28W	132
H17PD18*W19*Q20AI21DM22YD23GS24*G25LY26VY27LG28W	132
S5MD18EW19LQ20GI21DM22YD23GS24*G25RY26LY27LG28W	132
I21WM22DD23GS24*G25RY26LY27LG28Y	132
I16HH17DD18WW19QQ20II21MM22DD23SS24GG25YY26SY27GG28*	132
P13WI21SM22DD23GS24*G25RY26LY27LG28W	132
H17QD23AS24EG25RY26LY27LG28W	132
F10GH17Q	132
N11KM22P	132
G4PN11K	132
M22*S24*G25RY26LY27S	131
N11KP13AM14DH15AI16YH17SD18*W19LQ20AI21VM22YD23GS24*G25RY26LY27LG28W	131
I6SW19PM22ID23GS24*G25RY26PY27VG28W	131
Y9CS24I	131
I6QS24I	131
F10NG28C	131
D3PS5QI6HA7CE8GY9IF10LN11*R12PP13*M14YH15AI16YH17SD18*W19LQ20AI21DM22YD23GS24*G25RY26LY27LG28W	131
F10VI16S	131
S5RY26G	131
G2RH17Q	131
F10SM14I	131
N11PM14I	131
I6VR12AD23ES24WY26LY27LG28W	130
I6AQ20RY27*G28*	130
Y9WS24I	130
I6GM14*Q20WM22YD23GS24*G25RY26LY27LG28W	130
S5KI6HA7SE8GY9IF10LN11*R12PP13AM14DH15AI16YH17LD18*W19LQ20AI21DM22YD23GS24*G25RY26LY27LG28W	130
F10LI16V	130
H17QY27A	130
H17QY26T	130
Y9MW19CQ20AI21DM22YD23GS24*G25RY26LY27LG28W	129
A7KY9IF10LN11*R12PP13SM14DH15AI16YH17SD18*W19LQ20AI21DM22YD23GS24EG25RY26LY27LG28W	129
N11HI16AM22RD23GS24*G25RY26LY27LG28W	129
R12GH17PM22YS24*G25RY26LY27LG28W	129
N11GM14DH15AI16DH17SD18*W19LQ20AI21DM22YD23GS24*G25RY26LY27LG28W	129
G4ES5I	129
A7LE8GY9IF10LN11*R12PP13SM14GH15AI16YH17SD18*W19FQ20AI21DM22YD23GS24*G25RY26LY27LG28*	129
S24IY26AG28C	129
W19RY27P	129
F10PY27*	129
I6AM22I	129
I16FD18*W19LQ20AI21DM22YD23GS24*G25RY26LY27LG28W	128
P13EG28C	128
D3PF10LN11*R12PP13SM14DH15AI16YH17SD18*W19LQ20AI21DM22YD23GS24*G25RY26LY27LG28W	128
Y9EQ20GI21YM22YD23GS24*G25RY26VY27LG28W	128
N11GM14DH15AI16YH17SD18*W19LQ20AI21DM22YD23GS24*G25RY26LY27LG28W	128
D3GS5QI6HA7CE8GY9IF10LN11*R12PP13SM14DH15AI16YH17SD18*W19LQ20AI21DM22YD23GS24*G25QY26VY27LG28W	128
S5RI6YA7CE8GY9IF10LN11*R12PP13SM14DH15AI16YH17SD18GW19LQ20AI21DM22YD23GS24*G25RY26LY27LG28W	128
Y9PY26*G28C	128
G4PM22K	128
Y9PQ20GI21YM22YD23GS24*G25RY26LY27LG28W	127
G4PM22ID23GS24*G25RY26LY27LG28W	127
S5VR12GD18CW19LQ20AI21DM22YD23GS24*G25RY26LY27LG28W	127
G2PM22LD23GS24*G25RY26LY27LG28W	127
G2PI21NM22YD23GS24EG25RY26LY27LG28W	127
I6PH15GI16DH17SD18*W19LQ20AI21DM22YD23GS24*G25RY26LY27LG28W	127
A7KG28C	127
S5LD23GS24*G25RY26RY27VG28W	127
S5*I6LA7GE8GY9IF10LN11*R12PP13SM14DH15AI16YH17SD18*W19VQ20AI21DM22YD23GS24*G25RY26LY27LG28W	127
I16RH17SD18*W19LQ20AI21DM22YD23GS24*G25RY26LY27LG28W	127
F10YN11P	127
G4PF10Y	127
R12PM22I	127
M14IY26P	127
S5RG28P	127
G2RM14I	127
S5GY9PN11*R12PP13SM14DH15AI16YH17SD18*W19LQ20AI21DM22YD23GY26LY27LG28W	126
P13RM22GD23*S24*G25RY26LY27LG28W	126
R12EM14DH15AI16YH17SD18*W19LQ20AI21DM22YD23GS24*G25RY26LY27LG28S	126
A7*P13FW19SD23GS24*G25RY26LY27LG28W	126
D18RW19LQ20AI21DM22YD23GS24*G25PY26VY27LG28W	126
S5RI6YA7CE8GY9IF10LN11*R12PP13SM14DH15AI16YH17SD18*W19LQ20AI21DM22YD23GS24*G25RY26LY27LG28W	126
D3AS5QI6HA7CE8GY9IF10LN11*R12PP13SM14DH15AI16YH17SD18*W19LQ20AI21DM22YD23GS24*G25RY26LY27LG28W	126
S5QI6HA7CE8GY9IF10LN11*R12PP13SM14DH15AI16YH17SD18*W19LQ20AI21DM22YD23GS24*G25RY26RY27LG28W	126
S5VI6DA7CE8GY9IF10LN11*R12PP13SM14DH15AI16YH17WD18*W19LQ20AI21DM22YD23GS24*G25RY26LY27LG28W	126
E8AN11P	126
D18EY27V	126
D18A	126
H17QY27G	126
M22IG28V	126
W19RG28R	126
A7*Y9IF10LN11*R12PP13SM14DH15AI16YH17SD18*W19*Q20AI21DM22YD23GS24*G25RY26LY27LG28L	125
N11LD18SW19LQ20AI21DM22CD23GS24*G25RY26LY27LG28W	125
S5AI6YA7CE8GY9IF10LN11*R12PP13SM14DH15AI16YH17SD18*W19LQ20AI21DM22YD23GS24*G25RY26LY27LG28W	125
A7ES24I	125
Y9HH17Q	125
H17Y	125
H15Q	125
D3PW19R	125
F10YY27P	125
I16SG25V	125
I6SS24IG28C	125
M14LH15QI16YH17SD18*W19LQ20AI21DM22YD23GS24*G25RY26LY27LG28W	124
Y26DY27R	124
Y9RW19*	124
I21RS24I	124
I16TI21LD23GS24*G25RY26LY27L	123
G4LN11*P13SM14DH15AI16YH17SD18*W19LQ20AI21DM22YD23GS24*G25RY26LY27LG28W	123
I16GM22WD23GS24*G25RY26LY27LG28W	123
I16YH17SD18*W19LQ20AI21DM22YD23GS24*G25RY26LY27LG28W	123
D3GM14IH15GI16DH17SD18*W19LQ20AI21DM22YD23GS24*G25RY26LY27LG28W	123
I6GE8GY9IF10LN11*R12PP13SM14DH15AI16YH17SD18*W19LQ20AI21DM22YD23AS24EG25RY26LY27LG28W	123
S5PI6YA7CE8GY9IF10LN11*R12PP13SM14DH15AI16YH17SD18SW19VQ20AI21DM22YD23GS24*G25RY26LY27LG28W	123
Y26DY27*G28C	123
S24IG28C	123
D3GG28C	123
F10PI21N	123
Y27*G28*	123
R12SM22P	123
F10LN11K	123
W19RS24P	123
M22IY26R	123
M14IH15AI16WH17SD18*W19LQ20AI21DM22YD23GS24*G25RY26LY27LG28W	122
G2MG28C	122
G4LM14AH15SI16YH17SD18*W19LQ20AI21DM22YD23GS24*G25RY26LY27LG28W	122
G2NG28C	122
S5GN11*R12PP13*M14DH15AI16YH17SD18*W19LQ20AI21DM22YD23GS24*G25RY26LY27LG28W	122
N11PH17LD18GW19LQ20AI21DM22YD23GS24*G25RY26LY27LG28W	122
S5PI6DA7CE8GY9IF10LN11*R12PP13SM14DH15AI16YH17SD18*W19LQ20AI21DM22YD23GS24*G25RY26LY27C	122
N11*R12LP13SM14DH15AI16YH17SD18*W19LQ20AI21DM22YD23GS24*G25RY26LY27LG28S	122
S5N	122
H17QY26A	122
Y9PD23Y	122
E8AY9G	122
Y9PI21N	122
G2LE8D	122
H17QY26L	122
I6SM22I	122
F10PY26*	122
G4HR12HP13AM14DH15AI16CH17SD18*W19LQ20AI21DM22YD23GS24*G25RY26LY27LG28W	121
G4TP13CM14DH15AI16YH17SD18*W19LQ20AI21DM22YD23GS24*G25RY26LY27LG28W	121
G4HS5C	121
H15TI16DH17SD18*W19LQ20AI21DM22YD23GS24*G25RY26LY27LG28W	121
N11RD18EW19VQ20AI21DM22YD23GS24*G25RY26LY27LG28W	121
M22PY27A	121
D3VS5QI6HA7CE8GY9IF10LN11*R12HP13SM14DH15AI16YH17SD18*W19LQ20AI21DM22YD23GS24*G25RY26LY27LG28W	121
G2VD23G	121
Y26VY27*G28C	121
Y9PY26*Y27*G28C	121
F10PR12L	121
I6GE8G	121
G4VD18E	121
F10SW19R	121
M22IS24R	121
R12VP13AM14DH15AI16YH17SD18*W19LQ20AI21YM22YD23GS24*G25RY26LY27LG28W	120
N11SR12AP13SM14DH15AI16YH17SD18*W19FQ20AI21DM22YD23GS24*G25RY26LY27LG28W	120
N11PM14DH15AI16YH17SD18WW19VQ20AI21DM22YD23AS24EG25RY26LY27LG28S	120
Y9PN11*R12PP13SM14GH15AI16YH17SD18*W19LQ20AI21DM22YD23GS24*G25RY26LY27LG28W	120
M14E	120
S24IY27N	120
Y9DS24I	120
G4HI6NA7CE8GY9IF10LN11*R12PP13SM14DH15AI16YH17SD18*W19LQ20AI21DM22SD23*S24*G25RY26LY27LG28W	120
D3VG4WS5QI6HA7CE8GY9IF10LN11*R12PP13SM14DH15AI16YH17SD18*W19LQ20AI21DM22YD23GS24*G25RY26LY27LG28W	120
Y26DG28L	120
F10LH17R	120
F10PD23Y	120
G4RM22I	120
F10PD18EM22I	120
Y26SG28V	120
S5RR12P	120
I16YH17SD18YW19VQ20AI21DM22YD23GS24*G25PY26VY27LG28W	119
S24DG28C	119
G4SG28K	119
S5AR12PP13SM14DH15AI16YH17SD18*W19LQ20AI21DM22YD23GS24*G25RY26LY27LG28W	119
M14VI21GM22YD23GS24*G25RY26RY27VG28W	119
W19*Q20R	119
D18AW19VQ20AI21DM22YD23GS24*G25RY26LY27LG28W	119
Y9NS24I	119
S5RI6QA7CE8GY9IF10LN11*R12PP13SM14DH15AI16YH17SD18SW19VQ20AI21DM22YD23GS24*G25RY26LY27LG28W	119
W19M	119
D3GS5QI6HA7CE8GY9IF10LN11*R12PP13SM14DH15AI16YH17SD18GW19LQ20AI21DM22YD23GS24*G25RY26LY27LG28W	119
D3PS5QI6HA7CE8GY9IF10LN11*R12PP13SM14GH15AI16YH17SD18*W19LQ20AI21DM22YD23GS24*G25RY26LY27LG28W	119
Y9AH17QD18E	119
I6AI16S	119
Y26AY27*G28C	119
F10IM22P	119
Y27*G28L	119
G4VM22I	119
F10RH17Q	119
S5RI6P	119
G4RE8A	119
D3PD23YS24EG25RY26LY27LG28W	118
N11*P13SM14DH15AI16YH17SD18*W19LQ20AI21DM22CD23GS24*G25RY26LY27LG28W	118
N11PD18GI21NM22YD23GS24*G25RY26LY27LG28W	118
D18CW19LQ20AI21DM22YD23VS24*G25RY26LY27LG28W	118
S24IG28M	118
H15AI16SH17SD18*W19LQ20AI21DM22YD23GS24*G25RY26LY27LG28W	118
S24*G28C	118
F10HH17SD18GW19LQ20AI21DM22YD23VS24*G25RY26LY27LG28W	118
D3TS5QI6HA7CE8GY9IF10LN11*R12PP13SM14DH15AI16LH17AD18*W19LQ20AI21DM22YD23GS24*G25RY26LY27LG28W	118
E8KF10P	118
D3PF10Y	118
S5RY9H	118
F10PY27N	118
F10PW19L	118
G2VD3A	118
M22RG28C	118
I6GN11K	118
F10VW19R	118
Y9*F10LN11SR12AP13SM14DH15AI16YH17SD18*W19LQ20AI21DM22YD23GS24*G25RY26LY27S	117
N11SI21AY27S	117
G2CN11G	117
I6HG28V	117
H17PG25TY27GG28*	117
H15QI16SH17SD18*W19LQ20AI21DM22YD23GS24*G25RY26LY27LG28W	117
S5TI16SH17PD18*W19LQ20AI21DM22YD23GS24*G25LY26LY27LG28W	117
S5*I6LG28C	117
M14DH15AI16WH17AD18*W19LQ20AI21DM22YD23GS24*G25RY26LY27LG28W	117
R12*G28C	117
D3GQ20NY26LY27LG28F	117
D18EY26T	117
I6GR12S	117
Y9GS24IG28C	117
I16SG28P	117
M22KG28R	117
N11KS24P	117
N11KG28R	117
D23YG28R	117
F10VM14I	117
M22YD23GS24*G25RY26LY27LG28W	116
S5GH15FS24TY26LY27LG28W	116
E8DY9W	116
R12IP13SM14DH15AI16YH17SD18*W19LQ20AI21DM22YD23GS24*G25RY26LY27LG28W	116
I6YA7CE8GY9IF10LN11*R12PP13SM14DH15AI16YH17SD18SW19VQ20AI21DM22YD23GS24*G25RY26LY27LG28W	116
G2RH17Y	116
G2QD3*G4WS5QI6HA7CE8GY9IF10LN11*R12PP13SM14GH15AI16YH17SD18*W19LQ20DI21DM22YD23GS24*G25RY26LY27LG28W	116
N11KY26P	116
G2PN11K	116
I6RM14I	116
I16MH17SD18*W19LQ20AI21DM22YD23GS24*G25RY26LY27LG28W	115
A7PE8*Y9IF10LN11*R12QP13AM14DH15AI16YH17SD18*W19LQ20AI21DM22YD23GS24*G25WY26LY27LG28W	115
D3SY9KN11*R12PP13SM14DH15AI16YH17SD18*W19LQ20AI21DM22YD23GS24*G25RY26LY27LG28W	115
F10IM14GH15PI16YH17SD18*W19LQ20AI21DM22YD23GS24*G25RY26LY27LG28W	115
F10QW19LQ20AI21DM22YD23GS24*G25RY26LY27W	115
A7GS24IG28C	115
N11*R12PP13AM14DH15AI16YH17SD18*W19LQ20AI21DM22YD23GS24*G25RY26LY27LG28W	115
N11DM22P	115
G4TS24I	115
I16G	115
I16V	115
Y9*M22P	115
E8DY26R	115
G2RD18E	115
S5RF10S	115
S5RS24P	115
M22IG25L	115
N11PR12AP13SM14DH15AI16YH17SD18LW19VQ20AI21DM22YD23GS24*G25RY26LY27LG28W	114
N11GR12AP13SM14DH15AI16YH17SD18*W19LQ20AI21VM22DD23GS24*G25RY26LY27LG28W	114
D3RS5QI6HA7CE8GY9IF10LN11*R12PP13SM14DH15AI16YH17SD18*W19LQ20GI21YM22YD23GS24*G25RY26LY27LG28W	114
G25DG28C	114
Y9CG28P	114
D3VY26LY27LG28W	114
I6YA7CE8GY9IF10LN11*R12PP13SM14AH15AI16YH17SD18*W19LQ20AI21DM22YD23GS24*G25RY26LY27LG28W	114
A7GE8A	114
Y9PM14K	114
D3GM22P	114
F10YG28R	114
S5RI6R	114
N11SR12AP13SM14DH15AI16YH17SD18*W19LQ20AI21DM22SD23*S24*G25RY26LY27LG28W	113
N11VR12AP13SM14DH15AI16YH17SD18*W19LQ20AI21DM22YD23GS24*G25RY26LY27LG28W	113
R12PQ20VI21DM22YD23GS24*G25RY26VY27LG28W	113
R12QP13AM14DH15AI16YH17SD18*W19LQ20AI21DM22YD23GS24*G25RY26LY27LG28W	113
N11DH17RQ20AI21DM22YD23GS24*G25RY26QY27LG28W	113
G4YG28C	113
G4WD18E	113
S24IY27K	113
M14TH15PI16YH17SD18*W19LQ20AI21DM22YD23GS24*G25RY26LY27LG28W	113
A7GF10S	113
R12DG28C	113
D3PG28V	113
Y26*G28C	113
Y26VY27*	113
N11KY27P	113
G4AD18E	113
Y9*F10L	113
N11YR12AP13SM14DH15AI16YH17SD18SW19LQ20AI21DM22YD23GS24*G25RY26LY27LG28W	112
Y9RF10VN11*R12PP13SM14DH15AI16YH17SD18*W19LQ20AI21DM22YD23AS24EG25RY26LY27LG28W	112
S5PA7CE8GY9IF10LN11*R12PP13SM14YH15AI16YH17SD18*W19LQ20AI21DM22YD23GS24*G25RY26LY27LG28W	112
R12EP13AM14DH15AI16YH17CD18*W19LQ20AI21DM22YD23GS24*G25RY26LY27LG28C	112
I6AP13CM14DH15AI16YH17SD18*W19LQ20AI21DM22YD23GS24*G25RY26LY27LG28*	112
D18WM22AY27E	112
S5PM14DH15AI16DH17SD18*W19LQ20AI21AM22YD23GS24*G25RY26LY27LG28W	112
G4EQ20GI21DM22YD23GS24*G25RY26LY27LG28W	112
F10CS24I	112
I16SG28V	112
M22I	112
G4VM14I	112
E8DD23R	112
Y9PM14I	112
R12TQ20EI21YM22YD23GS24*G25RY26LY27LG28W	111
S5TM14DH15AI16YH17SD18*W19LQ20AI21DM22YD23GS24*G25RY26LY27LG28W	111
R12DP13SM14DH15AI16YH17SD18*Q20AI21DM22YD23GS24*G25RY26LY27LG28W	111
I6CI16SH17SD18*W19LQ20AI21DM22CD23GS24*G25RY26LY27LG28W	111
G2PM14AH15AI16YH17SD18*W19LQ20AI21DM22YD23GS24*G25RY26LY27LG28W	111
H17VS24GG25WY26LY27LG28W	111
Y9RF10VN11*R12PP13SM14DH15GI16DH17SD18*W19LQ20AI21DM22YD23GS24*G25RY26LY27LG28S	111
D3AQ20RI21DM22YD23GS24*G25RY26LY27LG28C	111
I6KH15PI16YH17SD18*W19LQ20AI21DM22WD23GS24*G25RY26LY27LG28C	111
F10SI21M	111
D18EY26E	111
I6YA7CE8GY9IF10LN11*P13AM14DH15AI16YH17SD18SW19VQ20AI21DM22YD23GS24*G25RY26LY27LG28W	111
H15AI16YH17SD18*W19LQ20AI21DM22YD23GS24*G25RY26LY27LG28W	111
G2VH17Q	111
E8DY27T	111
R12SY27P	111
I6TH17Q	111
N11KG28P	111
S5I	111
R12VP13AM14DH15AI16YH17YD18*W19LQ20AI21DM22YD23GS24*G25RY26LY27LG28W	110
G4DI6D	110
Y9GW19LI21DM22YD23GS24*G25RY26LY27LG28W	110
S5GP13SM14YH15AI16YH17SD18*W19LQ20AI21DM22YD23GS24*G25RY26LY27LG28W	110
D3TA7PN11*R12PP13SM14DH15AI16YH17SD18*W19LQ20AI21DM22YD23GS24*G25RY26LY27LG28W	110
I6QI16RH17SD18*W19LQ20AI21DM22YD23GS24*G25RY26LY27LG28W	110
R12ES24I	110
G2HG28C	110
M14W	110
G4SN11P	110
H17GD18GW19LQ20AI21DM22YD23GS24*G25RY26LY27LG28W	110
E8DY9G	110
Y9GI16S	110
F10YY26P	110
I16S	110
M14IY26G	110
R12LM22P	110
G4RN11K	110
I21NG28R	110
M22IY27S	110
M14IH15AI16SH17AD18*W19LQ20AI21DM22YD23GS24*G25RY26LY27LG28W	109
G4CW19SQ20SI21DM22YD23GS24*G25RY26LY27LG28W	109
D18RW19VQ20AI21DM22YD23GS24*G25RY26LY27LG28W	109
Y27NG28C	109
P13VD23AS24RG25RY26LY27LG28S	109
E8KY9L	109
S5RI6DA7CE8GY9IF10LN11*R12PP13SM14DH15AI16YH17SD18WW19VQ20AI21DM22YD23GS24*G25RY26LY27LG28W	109
D3GS5QI6HA7CE8GY9IF10LN11QR12PP13SM14DH15AI16YH17SD18*W19LQ20AI21DM22YD23GS24EG25RY26LY27LG28W	109
G2YD3A	109
I16P	109
I6TD18E	109
M14I	109
Y9SY26N	109
I6GY27*	109
W19CM22P	109
I6SE8A	109
Y26*Y27R	109
D18AI21DM22YD23GS24*G25RY26LY27LG28W	108
N11RH15PI16SH17AD18*W19LQ20AI21DM22YD23GS24*G25RY26LY27LG28W	108
D3GH15GM22RD23GS24*G25RY26LY27LG28W	108
N11EQ20VD23GS24*G25RY26LY27LG28W	108
H17QY26E	108
Y27*G28N	108
E8AY9P	108
M14KM22P	108
Y9PY27*	108
E8AY27P	108
G2PS24I	108
W19RY26P	108
A7RW19R	108
N11*P13SM14DH15AI16YH17SD18*W19LQ20AI21GM22DD23GS24*G25RY26LY27LG28W	107
R12EP13AM14DH15AI16YH17SD18*W19LQ20AI21DM22*D23*S24*G25RY26LY27LG28W	107
R12KM14DH15AI16YH17SD18GW19LQ20AI21DM22YD23GS24*G25RY26LY27LG28W	107
Y9RQ20VI21DM22YD23GS24*G25RY26LY27LG28W	107
P13RW19LQ20AI21DM22YD23GS24*G25RY26LY27LG28W	107
R12PH17QD18*W19LQ20AI21DM22YD23GS24*G25RY26LY27LG28W	107
R12SP13AM14DH15AI16YH17SD18*W19LQ20AI21YM22YD23GS24*G25RY26LY27LG28W	107
G4NG28C	107
H17RQ20AI21DM22YD23GS24EG25RY26LY27LG28W	107
N11KP13AM14DH15AI16YH17SD18*W19LQ20AI21DM22YD23GS24*G25RY26LY27LG28W	107
I6ES24I	107
S24IG28K	107
Y27*G28E	107
I6GN11D	107
H17QY27V	107
W19RY26G	107
Y9NF10P	107
Y9VH17Q	107
N11KY26G	107
G4TM22I	107
G2RS24I	107
G4PM14I	107
M14IG28R	107
Y9PN11*R12PP13SM14DH15AI16DH17SD18*W19LQ20AI21DM22YD23GS24*G25RY26LY27LG28W	106
G25MG28C	106
P13RH15QI16YH17SD18*W19LQ20AI21DM22YD23GS24*G25RY26LY27LG28W	106
N11PR12SP13SM14DH15AI16YH17AD18*W19LQ20AI21DM22YD23GS24*G25RY26LY27LG28W	106
N11*R12PP13AM14DH15AI16YH17SD18*W19LQ20AI21DM22YD23VS24EG25RY26LY27LG28W	106
A7RN11*R12PP13SM14DH15AI16YH17SD18*W19LQ20AI21GM22DD23GS24*G25RY26LY27LG28C	106
S5AI6NA7CE8GY9IF10LN11*R12PP13SM14DH15AI16YH17SD18*W19LQ20AI21DM22YD23GS24*G25RY26LY27LG28W	106
D3YY27L	106
S5RI6DA7CE8GY9IF10LN11*R12PP13SM14DH15AI16FH17AD18*W19LQ20AI21DM22YD23GS24*G25RY26LY27LG28W	106
D18I	106
D3TS5QI6HA7CE8GY9IF10LN11*R12PP13SM14DH15AI16LH17AD18*W19LQ20AI21DM22YD23GS24*G25RY26LG28W	106
D18EG25E	106
I16SG28T	106
I21NM22P	106
I6PN11K	106
G4PR12S	106
A7RN11K	106
M22PY27*	106
S5RA7R	106
Y9QS24I	105
P13SH15AI16YH17SD18*W19LQ20AI21DM22YD23GS24YY26LY27LG28W	105
I6HN11*R12PP13SM14YH15AI16YH17SD18*W19LQ20AI21DM22YD23GS24*G25RY26LY27*	105
H17SD18WW19LQ20AI21DM22YD23GS24*G25RY26LY27LG28W	105
D3GN11LQ20CM22ID23GS24*G25RY26LY27LG28W	105
N11MI16RH17QD18*W19LQ20AI21DM22YD23GS24*G25RY26LY27LG28W	105
Y9IF10VN11*R12PP13SM14DH15AI16YH17SD18*W19LQ20AI21DM22YD23GS24*G25RY26LY27LG28W	105
Q20D	105
F10CN11*R12PP13SM14DH15AI16YH17SD18*W19LQ20VI21YM22YD23GS24*G25RY26LY27LG28W	105
S5TP13SM14GH15AI16YH17SD18*W19LQ20AI21DM22YD23GS24*G25RY26RY27LG28W	105
S5RI6DA7CE8GY9IF10LN11WR12AP13SM14DH15AI16YH17SD18*W19LQ20AI21DM22YD23GS24*G25RY26LY27LG28W	105
G2YM22I	105
Y9SM14I	105
F10AM22I	105
H15RI16DH17SD18*W19LQ20AI21DM22YD23GS24*G25RY26LY27LG28W	104
P13CM14DH15AI16YH17SD18*W19LQ20AI21DM22YD23GS24*G25RY26LY27LG28W	104
R12GP13AM14DH15AI16CH17SD18*W19LQ20AI21DM22YD23GS24*G25RY26LY27LG28W	104
H15TI16YH17SD18*W19CQ20AI21DM22YD23GS24*G25RY26LY27LG28W	104
I16*H17SD18*W19LQ20AI21DM22YD23GS24*G25RY26RY27VG28W	104
Y9LD23GS24KG25RY26LY27LG28W	104
H17*D18*W19LQ20AI21DM22YS24EG25RY26LY27LG28W	104
N11KR12PP13SM14DH15AI16YH17SD18*W19LQ20AI21DM22YD23GS24*G25RY26LY27LG28W	104
R12GP13AM14DH15AI16YH17SD18*W19LQ20AI21AM22DD23GS24*G25RY26LY27LG28W	104
D3RA7EE8*Y9IF10LN11*R12PP13SM14DH15AI16YH17SD18*W19LQ20AI21DM22YD23GS24*G25RY26LY27LG28W	104
G2DD18YW19LQ20AI21DM22YD23GS24*G25RY26LY27LG28W	104
F10MG28C	104
H15SI16DH17SD18*W19LQ20AI21DM22YD23GS24*G25RY26LY27LG28W	104
N11*R12PP13SM14DH15AI16YH17SD18*W19SQ20SI21DM22YD23GS24*G25RY26LY27LG28W	104
D23C	104
G4WH17Q	104
Y9SN11K	104
F10PY26*G28C	104
I6RN11K	104
M14IY27P	104
Y9SM22I	104
M14IG28P	104
A7GI16PH17AD18*W19LQ20AI21DM22YD23GS24*G25RY26LY27LG28W	103
D3NA7MH17*D18*W19LQ20AI21DM22YD23GS24*G25RY26LY27LG28W	103
N11TM14DH15AI16YH17SD18*W19LQ20AI21DM22YD23GS24*G25RY26LY27LG28W	103
Y9RM22ND23ES24EG25RY26LY27LG28W	103
R12DH15PI16YH17SD18*W19LQ20AI21DM22YD23GS24*G25RY26LY27LG28W	103
N11IR12AP13SM14DH15AI16YH17SD18*W19LQ20AI21DM22YD23GG25WY26LY27SG28W	103
I21E	103
D3PD18GD23VS24AG25DY27GG28*	103
R12MP13AM14DH15AI16YH17SD18*W19LQ20AI21VM22YD23GS24*G25RY26QY27LG28W	103
D3PS5QI6HA7CE8GY9IF10LN11*R12PP13SM14DH15AI16YH17SD18*W19LQ20AI21DM22YD23AS24EG25RY26LY27LG28W	103
R12PM22K	103
F10PN11D	103
E8DG28P	103
I6GW19C	103
Y26FG28R	103
Y9GM22I	103
N11KD23R	103
M22IG25R	103
I16*G28C	102
P13YM14DH15AI16YH17SD18*W19LQ20AI21GM22YD23GS24*G25RY26LY27LG28W	102
D3NE8K	102
M14CI16YH17SD18*W19LQ20AI21DM22LD23GS24*G25RY26LY27LG28W	102
S5DM14KH15AI16YH17SD18*W19LQ20AI21DM22YD23GS24EG25RY26LY27LG28W	102
S24IY26C	102
I16VM22ID23GS24*G25RY26LY27LG28W	102
A7EE8YY9FF10NN11RR12PP13MM14HH15II16HH17DD18WW19QQ20II21MM22DD23SS24GG25YY27GG28*	102
S5AI6YA7CE8GY9IF10LN11*R12PP13SM14DH15AI16YH17SD18*W19LQ20AI21DM22YD23GS24*G25RY26LY27LG28C	102
I6RR12PP13SM14DH15AI16YH17SD18*W19LQ20AI21DM22YD23GS24*G25RY26LY27LG28W	102
R12A	102
A7GI16S	102
Y9SY26*	102
E8AS24P	102
D3PS5R	102
Q20S	102
G2PR12S	102
A7RF10Y	102
S5L	102
M14GY26LY27LG28W	101
H15PI16CH17AD18*W19LQ20AI21DM22YD23GS24*G25RY26LY27LG28W	101
N11KP13SM14DH15AI16YH17SD18*W19SQ20SI21DM22YD23GS24*G25RY26LY27LG28W	101
I16YH17FD18GW19LQ20AI21DM22YD23GS24*G25RY26LY27LG28W	101
M14RQ20EI21NM22YD23GS24*G25RY26LY27LG28W	101
S5TQ20PI21NM22YD23GS24*G25RY26LY27LG28W	101
I6QQ20RI21DM22YD23GS24*G25RY26LY27LG28W	101
S5KR12PP13SM14DH15AI16YH17SD18*W19LQ20AI21DM22YD23GS24*G25RY26LY27LG28W	101
G2ID3A	101
Y9*F10LN11*R12HP13SM14DH15AI16YH17SD18*W19LQ20AI21DM22YD23VS24EG25RY26LY27LG28W	101
D3ES5QI6HA7CE8GY9IF10LN11*R12PP13SM14DH15AI16FH17AD18*W19LQ20AI21DM22YD23GS24*G25RY26LY27LG28W	101
D3GG25LY26LY27LG28W	101
M14VD18PQ20PI21DM22YD23GS24*G25RY26LY27LG28W	101
I16YH17SD18*W19YQ20AI21DM22YD23GS24*G25RY26LY27LG28W	101
A7FH17SD18*W19LQ20AI21DM22YD23GS24*G25RY26LY27LG28W	101
S24IY26*	101
Y9PF10Y	101
D3EM22P	101
S5RG28V	101
Y9PY26*	101
P13TM22P	101
Y9LW19R	101
N11FI16SD18EW19LQ20AI21AM22YD23GS24*G25RY26LY27LG28W	100
G4RW19FQ20AI21DM22YD23GS24*G25RY26LY27LG28W	100
P13AM14DH15AI16YH17SD18*W19LQ20AI21DM22SD23GS24*G25RY26LY27LG28W	100
Y9HS24IG28C	100
S5VN11QR12AP13SM14DH15AI16YH17SD18*W19LQ20AI21DM22YD23GS24*G25RY26LY27LG28W	100
W19GI21DM22YD23GS24*G25RY26LY27LG28W	100
A7PN11*R12PP13SM14DH15AI16YH17SD18*W19SQ20AI21DM22YD23GS24*G25RY26LY27LG28W	100
S5TA7CE8GY9IF10LN11*R12PP13SM14DH15AI16YH17SD18YW19VQ20AI21DM22YD23GS24*G25QY26VY27LG28W	100
M22LG28Y	100
G4CY9C	100
Q20N	100
D18EG25W	100
A7VF10P	100
S24A	100
I6GY27N	100
G2PW19C	100
E8GY27P	100
Y26FG28V	100
Y9LI16S	100
F10LR12S	100
Y26SG28R	100
Y9RI16S	100
R12AD18*W19VQ20AI21DM22YD23GS24*G25RY26LY27LG28W	99
I16EH17AD18*W19LQ20AI21DM22YD23GS24*G25RY26LY27LG28W	99
P13TM14DH15AI16YH17SD18*W19LQ20AI21AM22YD23GS24*G25RY26VY27LG28W	99
F10LN11*R12QP13AM14DH15AI16YH17SD18*W19LQ20AI21DM22YD23GS24*G25RY26LY27LG28W	99
Y9SI16V	99
Y27CG28R	99
G4TS5C	99
I6GD23Y	99
N11PM22K	99
G4RH17QD18E	99
Y9PW19L	99
N11PW19C	99
F10LW19C	99
H15QY27P	99
M22PY26*	99
I6RW19GI21NM22YD23GS24*G25RY26LY27LG28W	98
Q20AD23ES24*G25RY26LY27LG28W	98
D18CW19VQ20AI21DM22YD23GS24*G25RY26LY27LG28W	98
P13LM14YH15AI16YH17SD18*W19LQ20AI21DM22YD23GS24*G25RY26L	98
Y9PN11*R12PP13SM14DH15EI16DH17SD18*W19LQ20AI21DM22YD23GS24*G25RY26LY27LG28W	98
Q20*S24I	98
I6RA7GE8GY9IF10LN11*P13AM14DH15AI16YH17SD18*W19LQ20AI21DM22YD23GS24*G25RY26LY27LG28W	98
S5KI6HA7CE8GY9IF10LN11*R12PP13SM14DH15AI16LH17SD18*W19LQ20AI21DM22YD23GS24*G25RY26LY27LG28W	98
F10KG28C	98
F10PH15D	98
Y26GY27*G28C	98
F10YY26G	98
F10LY27N	98
D18EM22IS24P	98
I6SI16S	98
N11PW19L	98
R12PM22P	98
A7EF10L	98
R12DP13SM14DH15AI16YH17SD18*W19YQ20AI21DM22YD23GS24*G25RY26LY27LG28W	97
S5QH17QD18*W19LQ20AI21DM22YD23GS24*G25RY26LY27LG28W	97
G4PQ20VI21DM22YD23GS24*G25RY26LY27LG28W	97
S5RD18SW19LQ20AI21DM22YD23GS24*G25RY26LY27LG28W	97
W19KG28C	97
N11*R12PP13WM14DH15AI16YH17LD18*W19LQ20AI21DM22YD23GS24*G25RY26LY27LG28W	97
E8GY9IF10LN11*R12PP13SM14DH15VI16YH17SD18*W19LQ20AI21DM22YD23GS24*G25RY26LY27LG28W	97
N11GY27GG28*	97
I6YA7CE8GY9IF10LN11*R12PP13SM14DH15AI16DH17SD18*W19LQ20AI21DM22YD23GS24*G25RY26LY27LG28W	97
H15LY27S	97
H17QG25W	97
D3TS5QI6HA7CE8GY9IF10LN11*R12PP13SM14DH15AI16YH17SD18*W19LQ20AI21DM22YD23GS24*G25RY26LY27LG28W	97
I6GD18EM22I	97
G4AH17Q	97
E8DY26S	97
E8GY9P	97
F10SN11K	97
D3PH17P	97
W19CY27P	97
F10IG28R	97
G2PD23Y	97
G2LI16S	97
I6GY26*	97
G4PI6N	97
Y9PN11*R12PP13SM14DH15AI16YH17SD18FW19LQ20AI21DM22YD23GS24*G25RY26LY27LG28W	96
P13RQ20GI21DM22YD23GS24*G25RY26LY27LG28W	96
Q20AI21GM22DD23GS24*G25RY26LY27LG28W	96
D23NG28E	96
H17PD18*W19LQ20AI21DM22YD23GS24*G25RY26LY27LG28W	96
Y9TD18LD23AS24EG25RY26LY27LG28W	96
S5GF10PQ20PI21AM22YD23GS24*G25RY26LY27LG28W	96
D3GS5QI6HA7CE8GY9IF10LN11*R12PP13SM14DH15AI16YH17SD18SW19VQ20AI21DM22YD23GS24*G25RY26LY27LG28W	96
G4EG28C	96
M14T	96
Y9*Y27P	96
S24IY26RG28C	96
I6NS24P	96
F10LY27*	96
I6GW19L	96
G4LD18E	96
Y9TM22I	96
D3SN11KR12AP13SM14DH15AI16YH17SD18*W19LQ20AI21DM22YD23GS24*G25RY26LY27LG28W	95
D18FW19VQ20AI21DM22YD23GS24*G25RY26LY27LG28W	95
D3PP13NH17QD18*W19LQ20AI21DM22YD23GS24*G25RY26LY27LG28W	95
P13KD23QS24NG25RY26LY27LG28W	95
I16AH17AD18*W19LQ20AI21DM22YD23GS24*G25RY26LY27LG28W	95
D3GS5QI6HA7CE8GY9IF10LN11*R12PP13SM14DH15AI16YH17SD18*W19LQ20AI21AM22YD23GS24*G25RY26LY27LG28Y	95
D3GF10CN11*R12PP13SM14DH15AI16YH17SD18*W19LQ20AI21DM22YD23GS24*G25RY26LY27LG28W	95
F10IN11K	95
D3NW19P	95
F10PY26N	95
[truncated: 2,994 more rows]

## Sheet: PostIPTG3hour10uMIPTG
Mutation	Mutation count
F10P	188836
M22P	167888
G4P	160543
I6G	157843
Y9P	157618
I6R	129708
G2P	129252
Y27P	126923
Y26P	122998
F10L	119994
Y26G	113962
I6P	113617
G28R	111066
S24P	109026
A7R	107942
F10V	98248
F10S	93158
G28P	92668
D23R	85817
G4R	85225
G2R	83684
G28V	80739
I6A	80675
I6S	75414
D3P	73651
G25V	71774
Y27R	71261
Y9L	69362
G25P	67814
Y27S	63646
Y9G	62982
Y9R	62964
G25R	61911
Y9S	60457
G25L	59632
Y26R	59239
G2L	54725
G28T	54298
G2W	52136
G2V	52036
Y27L	51784
G4V	51308
F10G	50735
Y27G	50415
G28W	49130
G28L	48573
Y9T	48466
Y27A	48208
Y26S	47252
G4T	47134
Y27T	46914
F10I	45714
F10A	45627
Y26A	44639
N11P	42743
F10R	42090
F10T	41875
A7E	41355
G28E	41344
I6E	39488
Y9A	39082
G2Y	38599
Y26T	38080
Y26E	35485
F10H	35484
Y9V	35364
Y26V	35081
Y27V	34603
G4W	33679
G2T	33007
G4L	32544
Y9H	32412
G25W	30486
I6Q	30361
G2H	30358
G2M	29455
G25E	29155
I6T	28590
G2I	28536
Y27H	28010
Y9Q	27447
G2F	27298
G2N	27199
F10C	26580
G2E	25994
WT	25897
I6D	25823
A7*	24812
Y26L	24623
G4A	24401
Y9W	24292
G4E	24268
Y27Q	22954
F10D	22895
Y27E	22530
G2Q	22304
S24K	22206
G25*	21960
I6H	21061
G25K	21044
W19*	20852
G28Q	20813
Y9C	20473
M14*	19774
Q20*	19476
S24R	19413
A7D	19033
S24*	18799
G4H	18473
P13*	18378
I6M	18271
G28*	18078
Y26C	17941
I6N	17790
Y26*	17766
G28H	17727
I6K	17657
A7K	17559
Y9*	17333
G2D	17317
N11*	17270
Y27W	17108
G25I	16628
G4Q	16603
D18*	16427
G25Y	16372
G28M	16075
G4C	15957
Y27D	15888
Y9E	15775
Y27C	15645
G28D	15523
Y27N	15236
S5*	15158
G28K	14776
Y27K	14053
G25F	14022
Y9F	13947
I6*	13744
Y26K	13735
F10M	13566
Y26D	13379
G2*	13224
Y9M	12894
Y27*	12808
Y9K	12710
M22*	12468
F10N	12467
D23*	11853
Y26N	11822
F10Q	11667
H15*	11223
G4S	11182
Y27I	10927
Y9I	10879
G2K	10735
Y27F	10495
Y27M	10165
Y9D	9965
G28Y	9463
I16*	9316
G4N	9144
Y9N	9093
G4D	8998
Y26Q	8625
F10E	8512
Y26I	8195
R12*	8168
D23K	8103
S24D	7958
F10*	7865
H17*	7460
F10Y	7304
G28F	6954
G28I	6582
G4I	6531
G4M	6385
A7N	6335
G2SD3TG4HS5QI6KA7YE8PY9KF10VN11LR12TP13SM14AH15SI16WH17KD18RW19*Q20NI21SM22AD23GS24WG25IY26RY27QG28S	6147
F10K	5975
I21*	5926
R12P	5409
A7G	5155
G4Y	4432
G4*	3849
I6C	3667
G4K	3447
I6W	3331
G25M	2858
A7Q	2808
W19P	2800
Y9PG28C	2431
D23N	2337
D3*	2206
G4F	2172
D23Y	2123
I6L	2058
F10PG28C	1874
S24T	1844
G4PG28C	1733
R12Y	1730
M22PG28C	1722
I6V	1683
Y26VG28C	1623
Y26PG28C	1602
Y26M	1525
I6GG28C	1509
I6PG28C	1485
I6RG28C	1410
Y26GG28C	1382
Y9PS24I	1379
D23RG28C	1344
D23G	1238
F10LG28C	1223
P13E	1206
S24N	1182
G2C	1174
G4PS5C	1169
Y26AG28C	1147
M22T	1141
G4RG28C	1105
I6AG28C	1067
D23RS24I	1061
S24PG28C	1055
Y26W	1035
S24IY27P	1033
F10VG28C	1002
F10SG28C	980
S24IG25P	974
Y26DG28C	955
Y26H	950
G25A	943
G25D	933
Y9SG28C	867
I6SG28C	863
I21Y	857
F10PS24I	838
D3R	837
M22PS24I	806
G25S	799
A7RG28C	791
M22R	777
Y9RG28C	777
G2S	729
H15Y	728
G28C	718
F10IG28C	705
G4RS24I	702
A7L	702
Y9GG28C	692
P13D	691
G2VG28C	689
G4PS24I	684
I6Y	682
W19R	680
I6PS24I	677
Y9TG28C	675
Y9SS24I	667
Y9LG28C	657
S24IG28R	652
F10PD18E	636
Y9PS24IG28C	630
I21R	614
D18EM22P	608
D3GD18SD23HS24IG25HY26PY27WG28Q	595
Y26VY27F	595
Y9PD18E	594
G25VG28C	594
Y26SG28C	591
I6RS24I	589
M22K	583
Y9PH17Q	579
Y26RG28C	577
G4VG28C	573
I6GS24I	571
S24IY27R	570
F10PH17Q	569
A7T	564
D3H	551
I16Y	548
S24IG28P	548
G25N	541
P13R	539
G28N	537
S24L	521
F10GG28C	516
I6GE8D	512
F10LS24I	506
P13L	505
D23S	502
D3G	500
H17QM22P	499
G4WG28C	492
I6PE8D	492
N11G	492
I6AS24I	488
S24IY26G	483
F10TG28C	483
P13G	482
D3V	479
S24IG28T	478
S24IY27S	474
S24IG28V	468
S24IG25R	468
F10RG28C	464
D18Y	462
F10LD18E	460
S24IY27L	458
Y9AG28C	448
M22G	447
Y26AY27F	446
D18EY26P	443
E8DM22P	441
G2A	439
F10VS24I	437
S24IY26P	437
W19T	436
I6GD18E	433
Y9VG28C	432
Y9HG28C	429
P13S	429
G25EG28C	427
S24IY27G	427
Y9AS24I	427
F10AG28C	425
D18EY27P	425
G25RG28C	425
I6PH17Q	423
F10SS24I	422
M22Q	420
S24IY27A	420
I6RE8D	420
G4PH17Q	416
G25LG28C	413
G2PG28C	407
I6GH17Q	406
F10HG28C	405
D18ES24P	404
G2SD3TG4HS5QI6KA7YE8PY9KF10VN11LR12TP13SM14AH15SI16WH17KD18RW19*Q20NI21SM22AD23GS24WG25IY26RY27QG28A	402
D23L	402
Y26F	399
H17QY27P	399
Y27*G28T	399
G4LG28C	399
S24I	398
P13T	398
S24Y	395
A7P	395
S24IY27T	393
N11PG28C	390
I6PD18E	389
A7W	383
I6SS24I	383
I6TG28C	380
F10PM22I	380
G2PE8D	379
G28A	377
D18EY26G	376
G28S	376
I21G	375
G4PD18E	367
I6RD18E	367
I6RH17Q	366
D18P	365
A7EG28C	364
G2PM22I	364
M22TG28R	363
Y9RS24I	355
D3PG28C	352
F10LH17Q	352
G4WS24I	351
N11T	351
F10IS24I	350
H17QG28R	349
H17QY26P	348
G4PS5R	346
Y9VS24I	344
N11K	344
D23RS24IG28C	344
G25T	342
G25C	340
A7RE8D	340
G4TG28C	332
S24IY26R	329
D18EG28R	328
R12G	327
Y26DG28W	324
F10VD18E	324
I21P	323
Y27HG28C	322
A7RS24I	322
Y26DG28R	319
W19G	318
F10PS24IG28C	318
Y9TS24I	317
G4PE8D	317
H17QS24P	317
S24IY27V	316
F10SD18E	315
I6AE8D	314
G25PG28C	314
M22IY27A	313
H17QY26G	313
S24E	309
I6QG28C	306
S5TY9H	306
D18G	306
Y26TG28C	306
A7S	304
D18EG25V	304
G4DG28C	302
W19L	302
S24IG28W	301
S24IG28L	301
F10DG28C	300
Y9GS24I	299
G4RD18E	298
Y9LS24I	298
Y27*G28R	297
H17P	295
G2RE8D	294
I6AH17Q	291
Q20P	289
I6SD18E	288
G2RM22I	288
A7RD18N	287
F10SH17Q	287
F10PI16S	285
Y9SD18E	285
M22PS24IG28C	284
S5PF10P	283
G2RG28C	282
I6EG28C	281
F10VH17Q	279
E8DY27P	278
Y9SS24IG28C	278
G25H	276
F10CG28C	273
G4RS24IG28C	273
Y9QG28C	271
S5R	270
I6AD18E	269
S24IY27Q	268
H17QG28P	267
D18ED23R	265
M14K	264
M22H	263
Y9WG28C	262
A7V	262
W19S	259
I6GM22I	258
D18EG28P	257
Q20*G28C	256
I6DG28C	256
P13K	256
G4CF10S	256
G4RH17Q	256
S5GF10L	255
I6PS24IG28C	254
E8GH15S	250
G2VS24I	249
G4VS24I	249
D3A	248
R12E	247
D3PE8D	247
G4PI16S	247
Y27*G28P	245
W19Q	244
S24IG25L	244
Y9CG28C	243
D18EY27R	243
Y26EG28C	242
R12S	242
Y26*G28V	242
I6RS24IG28C	240
A7RM22I	240
D3Y	239
H17QG25V	239
F10PM14I	239
I6GI16S	236
F10LM22I	236
S24IG28E	232
W19K	232
I6SH17Q	231
M22IY27P	231
Y9RD18E	230
W19A	229
P13H	228
Y9SH17Q	228
F10TS24I	228
G2LG28C	228
D23P	227
H17QG28V	227
A7RH17Q	227
I16SM22P	226
H17QY27S	226
D23M	225
D3N	225
M22IY26P	224
Y9HS24I	223
S5RF10P	223
Q20DG25V	221
G2SD3TG4HS5QI6KA7YE8PY9IF10VN11LR12TP13SM14AH15SI16WH17KD18RW19*Q20NI21SM22AD23GS24WG25IY26RY27QG28S	221
I6MG28C	220
I6GS24IG28C	220
S24IY26S	220
H17QD23R	219
M14P	218
G4CG28C	217
D18EG25P	217
D18EY26R	217
D3PM22I	216
I6SE8D	216
Y9LD18E	216
M14G	215
Y9PI16S	215
D23H	214
D18EG28V	214
D18EY27S	214
A7RD18E	213
G2RD3FG4DS5KI6NA7DE8WY9RF10IN11QR12PP13AM14EH15FI16YH17RD18FW19HQ20DI21AM22ED23VS24NG25TY26FY27GG28Y	211
D18E	211
M22IS24P	211
G2X	211
S5*I6L	210
Y26NG28C	210
H17YG28R	209
G4HG28C	208
S24RG28C	208
R12H	207
H17QG25P	207
F10VY26G	206
S5NF10L	206
Y9PM22I	206
Y26DG28V	205
G2LI6H	204
A7RE8A	204
Y9FG28C	203
G2PD3V	203
Y27LG28C	202
H15R	202
H17QG25L	202
G4PM22I	202
Y9RH17Q	201
W19*G28C	200
F10W	200
W19C	200
M22LY27L	200
G2LE8D	200
S24IG25V	199
M22IY26G	199
P13N	198
H15L	198
I6RI16S	198
S24IY27H	197
I6RW19R	196
S5GF10P	195
Y9GD18E	195
G4LS24I	195
P13W	194
G4PE8A	194
I6RM22I	194
G2PI16S	193
S24IY27E	192
M14IM22P	192
D18*G28C	191
A7VF10P	191
E8AM22P	191
E8DY26P	191
S5RI6G	191
Y9DG28C	190
S5RY9H	190
Y9GH17Q	190
G25WG28C	189
D18EG25L	188
Y9AS24IG28C	187
D18EG25R	187
H17QG25R	187
G2PM14I	187
H17QY26R	186
Y9EG28C	185
P13V	185
G2WM22I	185
I6AS24IG28C	185
D18EY27L	185
H17QY27R	185
N11E	184
F10SM22I	184
N11*G28C	183
Y9KG28C	183
F10GS24I	183
F10LI16S	183
I6NG28C	182
F10ID18E	182
F10LS24IG28C	182
S5AY9A	181
E8DY9W	181
Y27FG28C	181
I6F	181
S24IY26PG28C	181
F10HS24I	179
G25*G28C	179
I6HG28V	178
Y9*G28C	178
D18V	178
Y9PH17QD18E	178
W19V	178
G2LM22I	178
F10SI21M	177
F10RS24I	177
D23*G28C	176
A7DG28C	176
M22N	176
F10PW19R	176
M22L	176
D18EY27G	176
A7*G28C	175
D3NF10S	175
G4AG28C	175
A7ES24I	174
S5RY9L	174
I21VY27C	173
F10VM22I	173
H17QY27L	173
S5T	173
F10IH17Q	172
Y27DG28C	171
I21T	171
I16R	171
E8DS24P	171
F10SS24IG28C	171
P13*G28C	170
H17QG28T	170
Y26LG28C	170
M14R	170
M14L	170
I21WY27H	169
M14*G28C	169
F10VS24IG28C	169
S24IY26GG28C	169
S5RY9P	169
S5*G28C	168
S24IY27W	168
G2WG28C	168
W19M	168
D18EG28T	168
Q20R	168
F10TD18E	168
Y9LH17Q	168
A7TG28D	167
Y26DY27G	167
I21N	167
F10QG28C	167
Y9TH17Q	167
F10GD18E	166
I16SY27P	166
E8DY27S	166
G2PH17Q	166
M22ID23R	166
Y26DY27*	165
E8DG28P	165
Y26DY27F	164
I16SS24P	164
I6TS24I	164
Y26*Y27P	164
I6HG28C	163
D3NE8K	163
W19RM22P	163
H17Q	163
G4HS5C	162
E8DY26G	162
E8DY27R	162
I16SY26P	162
Y26*G28R	161
G2DG28C	160
Q20K	160
F10PN11K	160
S24IY26E	159
I16N	159
G4LS5C	159
F10PW19C	159
M22IG28R	159
I6KG28C	158
Y9PY26*G28C	158
I6*G28C	157
Y9TD18E	157
F10LM14I	157
F10PM22K	156
N11PS24I	156
G2PD18E	156
S5DY27*	155
F10AS24I	155
H17QY26S	155
H15QM22P	155
Y9NG28C	154
I6GE8A	154
I6PM22I	154
Y26VY27FG28C	153
M22S	153
F10VI16S	153
G2WE8D	152
E8DG28V	152
H17R	152
D18EY27T	152
Y9RS24IG28C	152
A7RI16S	152
G4QG28C	151
I6PI16S	151
G2PD3VS5C	151
G4VH17Q	151
H17QY27T	151
I16SG28R	151
Y9IG28C	150
S5GY9G	150
S24IG25PG28C	150
I16SG28P	150
G2LD3A	150
I6GM14I	150
E8*	149
M22E	149
D23A	149
E8DY9P	149
S5RM22P	149
A7DI16V	148
G2EG28C	148
R12L	148
G2VD18E	148
Y9LM22I	148
N11V	147
D18EY26A	147
Y9AD18E	147
H17QG28L	147
G2PS5R	147
S24GG28R	146
W19RY26G	146
D18EG28L	146
S5RF10L	146
E8AY9G	145
G4PS24IG28C	145
D18EY27A	145
Y27IG28C	144
Y26*G28W	144
F10PD23Y	144
S24IY26T	144
Y9PN11K	144
D18EY26S	144
Y27*G28V	144
S24IG28*	143
G25KG28C	143
Y9SH17QD18E	143
F10AD18E	143
F10RD18E	143
G4WS24IG28C	142
Y9PW19R	142
G2RI16S	142
D3AA7G	141
P13I	141
H15P	141
S5G	141
F10TH17Q	141
F10YG28R	141
G25FG28C	140
G2PD3A	140
I6GW19R	140
M14IY26P	140
G2PS24I	139
F10VM14I	139
F10IS24IG28C	138
D23YG28C	138
G25YG28C	138
M22A	138
G4PE8G	138
Y27VG28C	137
G25IG28C	137
D3S	137
P13Q	137
G2PS5C	137
G2VH17Q	137
W19*Q20R	136
E8DY9G	136
F10GH17Q	136
W19RG28R	136
S5RY26P	136
Y9PM14I	136
Y9WS24I	135
S24G	135
Y9AH17Q	135
H17QG28W	134
G2PY27H	134
G4PM22K	134
G4DI6D	133
I6QS24I	133
H15*G28C	133
F10YG28C	133
Y26DY27R	133
Y9*F10P	133
D18S	133
F10CS24I	132
W19H	132
G4PW19R	132
I6RE8A	132
G4PN11K	132
A7RM14I	132
Y27NG28C	131
F10NG28C	131
N11D	131
I16SY26G	131
Y9RM14I	131
E8DG25V	131
G2TG28C	131
G4SG28C	131
M22IG28P	131
I6SM22I	131
G2SG4I	130
E8KF10P	130
D18H	130
Y9TS24IG28C	130
M22IG25R	130
G4CS24I	129
D3T	129
F10SH17A	129
Y9PM22K	129
Y9VS24IG28C	129
N11PD18E	129
M14IY27R	129
Y9RM22I	129
D18EG28W	128
A7M	128
A7GF10S	128
A7EN11S	128
I16SY27R	128
Y9MG28C	127
P13Y	127
R12N	127
Y27CG28R	127
I6GF10Y	127
F10PY27N	127
S5RY27P	127
D3PM14I	127
Y26CG28C	126
D23NG28C	126
S24IY27K	126
D18EG28E	126
F10KG28C	126
I6SS24IG28C	126
Y9*M22P	126
S5RI6R	126
G2MG28C	125
S5VY9T	125
F10PI21N	125
Y9VD18E	125
F10PD18EM22I	125
I6PE8A	125
A7KG28C	124
M22*G28C	124
F10DS24I	124
Y26PY27*	124
Y26PY27*G28C	124
M22PY26*	124
G2RM14I	124
Y9HH17Q	123
F10PY27*	123
D18R	123
S5RF10S	123
F10LM22P	123
G4WH17Q	122
D3PI16S	122
H17QY26A	122
F10PM14K	122
F10YM22P	122
H17QY27A	122
N11KM22P	122
H15I	121
Y9QS24I	121
R12D	121
Y27*G28W	121
G4VD18E	121
M22IG25V	121
S5RG28R	121
F10MG28C	120
Y9DS24I	120
D18Q	120
Y9PD18EM22I	120
Y27*G28N	120
N11DM22P	120
W19RY27P	120
F10PH15Q	120
S24W	119
S24IG28K	119
G4WD18E	119
H17QG28E	119
F10YY27P	119
Y9PM14K	119
N11Y	119
F10LM22K	119
F10LW19R	119
G2RS24I	119
G4SI21R	118
D3PD18E	118
R12SM22P	118
G4PF10Y	118
W19RS24P	118
S5RA7R	118
E8GI21T	117
H17QY26E	117
D3PH17Q	117
E8DG28T	117
F10PN11D	117
I21NM22P	117
H17QY26T	117
E8DD23R	117
D18EY26T	117
G4RI16S	117
G4PI6N	117
S24IY27C	116
Q20*S24I	116
S24IY26A	116
W19Y	116
H15V	116
G4TS24I	116
G2VD3A	116
H17T	116
E8DG28R	116
G2RH17Q	116
M14IY27P	116
F10PY26*	116
F10SM14I	116
P13C	115
D18EY26E	115
F10LI16V	115
D18A	115
G4AF10L	115
M14IG28R	115
G4YG28C	114
S24IY27*	114
G2HG28C	114
G4SI6P	114
E8GM22P	114
F10PY26*G28C	114
Y9PI21N	114
M14I	114
G4RH17QD18E	114
E8DY26R	114
F10LN11K	114
M14IY26G	114
M22IY27S	114
I6RM14I	114
Y9HS24IG28C	113
R12*G28C	113
S24IY27N	113
Y9GS24IG28C	113
F10AH17Q	113
E8DY9L	113
I16SG25V	113
Y9PF10Y	113
M22IY27R	113
S5*I6LG28C	112
G2YE8D	112
Y26DG28L	112
H17N	112
F10PW19L	112
E8AY27P	112
H17QY27G	112
N11KY26P	112
S5P	112
Y9CS24I	111
E8DF10L	111
F10YG28P	111
E8DY27A	111
G4PM14K	111
S24IY26L	111
S5RS24P	111
G2NG28C	110
Y26IG28C	110
I6ES24I	110
Q20H	110
H15N	110
Y9VH17Q	110
F10PR12S	110
D18T	110
I16SD23R	110
D3PS24I	109
G4TS5C	109
Y9AH17QD18E	109
I6AI16S	109
M22IG28V	109
E8DG25R	109
F10RH17Q	109
M22IG25L	109
S24IG28H	108
Y9HD18E	108
F10HD18E	108
D18EY27V	108
I6GE8G	108
F10YY26P	108
G2PF10Y	108
I6RF10Y	108
Y9LS24IG28C	108
S5RI6P	108
I21S	108
E8DG25E	107
H17Y	107
A7EM22I	107
G4PD18EM22I	107
Y9*F10L	107
N11KG28R	107
G4DN11W	106
G2WD3A	106
N11Q	106
I6NF10P	106
I6TD18E	106
D23V	106
N11KY27P	106
W19RG28P	106
W19RY26P	106
Y26*Y27R	106
G4VF10L	106
G4PM14I	106
Y9FN11S	105
M22*S24I	105
D3VG28D	105
F10PY26N	105
I6GM22K	105
F10PP13T	105
S5RY26G	105
A7RN11K	105
F10IG28R	105
M22IG25P	105
S24IG28Q	104
Y26DY27V	104
N11H	104
Y26AY27*	104
Y9PD23Y	104
S24IG25RG28C	104
E8DY27G	104
F10YG25V	104
S5*I6LD23E	103
S24IY27D	103
G2IG28C	103
F10PI16N	103
G2PD23Y	103
F10IM22P	103
Y9PW19C	103
W19CM22P	103
Y9LI16S	103
G4TM22I	103
Y27NG28R	103
S5RG28P	103
E8DY9R	103
G2HA7S	102
M14E	102
G2YM22I	102
I16SG28V	102
Y9SY26N	102
Y9PY27*	102
F10SI16S	102
G4TE8D	102
F10YS24P	102
M14TY27A	101
S24IY26*	101
G2YG28C	101
N11A	101
F10PR12L	101
A7RS24IG28C	101
N11KD23R	101
Y9RI16S	101
G2RD18E	101
G4RM22I	101
Y26FG28R	101
S5RD23R	101
I6MS24I	100
I16*G28C	100
G4SR12G	100
Y9QH17Q	100
Y9SI16S	100
A7RW19R	100
Y9SM22I	100
D18EG25E	99
Y26*G28C	99
Y9NF10P	99
M22PY26*G28C	99
G4RE8D	99
P13A	99
Y9PY26N	99
A7RF10Y	99
Y9GM22I	99
M22KG28R	99
G4RS5R	99
H17QY26V	98
H15G	98
M22KY27P	98
Y9PR12S	98
F10YD23R	98
I6RM22K	98
Y26SG28R	98
G2ME8D	97
Y27PG28C	97
G4PN11D	97
Y9PY26*Y27*G28C	97
R12T	97
S5RG28V	97
G2PW19R	97
F10LG28R	97
I6GY26*	97
D18*S24I	96
S24IY26K	96
G2FE8D	96
F10QS24I	96
I6GD18EM22I	96
G2TE8D	96
I16L	96
I6AE8A	96
M14KY26P	96
F10SN11K	96
I6GN11K	96
I16SY26R	96
E8DY27L	96
F10LW19C	96
I6RN11K	96
G2VF10L	96
G4ES5I	95
D3PA7V	95
E8KY9L	95
M14Q	95
F10IW19R	95
F10YY26G	95
E8DG25P	95
D23YY27P	95
I6GW19C	95
I16SY27S	95
H17L	95
S5RG25P	95
R12GY27H	94
G4EG28C	94
D18EG25W	94
Y26GY27*G28C	94
G2PE8G	94
E8GY9P	94
S24IY26RG28C	94
M22I	94
I6TH17Q	94
N11PH17Q	94
Y9*S24P	94
M22KG28P	94
G4RS5I	94
I6SI16S	94
G4PY9*	94
Y26*Y27T	94
I6GY26*G28C	93
I6NM22P	93
G2VE8D	93
I16SG25P	93
I6GD23Y	93
G2PN11K	93
G4LS5R	93
R12LM22P	93
F10TS24IG28C	93
I21NG28R	93
N11R	93
G4PF10I	93
S5RF10V	93
G4PY27N	93
Y9*S24I	92
S24*G28C	92
H17QG25W	92
E8GF10P	92
E8DN11P	92
N11KY26G	92
M22PY26N	92
G2PW19C	92
M22PD23Y	92
W19CY26P	92
G4PI21N	92
G4EH15R	91
G2IE8D	91
G4SN11P	91
I6GN11D	91
Y26GY27*	91
M22V	91
I6PM22K	91
I6GI21N	91
I6RD23Y	91
G2PY27N	91
N11S	91
M22IY27L	91
S24IY27M	90
S24IG28M	90
S24IG28D	90
H17*G28C	90
I6QH17Q	90
A7EE8D	90
D18EY26V	90
D18EY27E	90
Y9RW19*	90
G2MM22I	90
Y9SY26*	90
E8DY27V	90
M22PY27*	90
F10SM22K	90
G2PR12S	90
A7EH17Q	89
M14V	89
M14T	89
H17NM22P	89
I16V	89
R12PG28C	89
N11KS24P	89
F10LY27P	89
M14IS24P	89
G2LI16S	89
M14KG28R	89
H15QH17QM22P	89
M22IY26R	89
F10AM22I	89
F10LG28V	89
D3YY27L	88
S5TY9Q	88
G2PY9S	88
A7EF10P	88
G2HM22I	88
I6TE8D	88
Y9PM22V	88
M14KM22P	88
M22KG28V	88
I6GM14K	88
I6PN11K	88
Y26SG28V	88
I6GY9*	88
E8DY26S	88
Q20L	88
D23T	88
G4PY26*	88
S5RF10T	88
S5RG25V	88
G2PM14IM22I	88
Q20RG28D	87
F10IY26N	87
G2ID3A	87
I6PY26*G28C	87
F10YG28V	87
F10LI21N	87
Y26DY27L	87
R12SY26P	87
Y9PW19L	87
I16SG25R	87
G4RE8A	87
F10LY27N	87
G2TM22I	87
I6GF10L	87
I6RE8G	87
G2RF10Y	87
G2RS5R	87
M14ID23R	87
D23Q	86
G2HE8D	86
R12HY27S	86
S24IG28C	86
G2EE8D	86
I21NY27P	86
I16SY27A	86
Y9PP13T	86
G4LH17Q	86
F10LD23Y	86
M14IG28P	86
N11PM22I	86
S5RY26R	86
D18EY27H	85
I21D	85
Y9CG28P	85
D18EM22IY26G	85
N11DY26P	85
I6PW19R	85
G4AS24I	85
Y26VY27*	85
D18L	85
D18EY26L	85
F10GM22I	85
Y9PF10L	85
M22KD23R	85
I6PM14I	85
I6RW19C	85
I16PG28D	84
G4NG28C	84
G2FG28C	84
Y9FS24I	84
I6AY27H	84
S24IY26VG28C	84
Y9QD18E	84
A7RQ20R	84
H17QY27H	84
I6GY27N	84
Y9PI16N	84
D23RY26*G28C	84
E8DY27T	84
F10VW19R	84
A7RW19C	84
F10SW19R	84
G4VF10P	84
N11KG28P	84
Y27*G28L	84
Y9PY26*	84
I6RY26*	84
E8DY27H	83
G4HS5R	83
S5GY9P	83
Y27SG28C	83
G4RS5C	83
S24IG25VG28C	83
I6GR12S	83
G4TH17Q	83
F10SD23Y	83
F10IM22I	83
H15QY27P	83
F10LS24R	83
I6AM22I	83
D23NG28E	82
I6DS24I	82
G4IG28C	82
G2NE8D	82
G2VD23G	82
W19RG28V	82
S24IY26SG28C	82
D3PS5R	82
M22IG28E	82
Y26FG28V	82
G4VF10Y	82
I6NY9P	82
N11KG25P	82
Y9SN11K	82
I16SG25L	82
G4VM22I	82
I6RR12S	82
R12LY27P	82
I6AM14I	82
I6NG28R	82
I6PY26*	82
Y9LM14I	82
G4DS24I	81
F10HH17Q	81
G4SS5C	81
M22KS24P	81
I6PF10Y	81
M22KY26P	81
F10RS24IG28C	81
R12SS24P	81
Y9*Y27P	81
I6AW19R	81
W19LM22P	81
G2PF10L	81
G2RW19R	81
A7EF10L	81
G4PP13T	81
G2RF10L	81
G2WI16S	80
Y9ES24I	80
G4HS24I	80
D3PF10Y	80
F10PH15D	80
G4PH17QD18E	80
F10PM22V	80
F10QH17Q	80
G4TD18E	80
M14KG28P	80
Y9PF10I	80
F10PH17N	80
E8GY27P	80
Y9SM22K	80
I6NG28V	80
F10LY26N	80
G4PA7E	80
D23YG28P	80
W19RG25V	80
A7RD23Y	80
H17QY26L	80
F10LR12S	80
I6SE8A	80
Y9*G28R	80
G4SS24I	80
Y9TM22I	80
G4PY26N	80
M22IY26S	80
G2YD3A	79
Y9NS24I	79
W19*S24I	79
D23KG28C	79
I6HD18E	79
D18EY27Q	79
I6PH17QD18E	79
Y9AY26N	79
Y9PN11D	79
G2VI16S	79
D3EG4P	79
M22PY27N	79
D18EM22IS24P	79
M14Y	79
F10LM14K	79
G4VM22P	79
S5RY27S	79
F10RM22I	79
Y26NG28R	79
S5RG25R	79
I6SM14I	79
G2WG4S	78
P13M	78
I6TQ20R	78
S24NG28C	78
G4VI16S	78
S24IY26AG28C	78
Y9PY27N	78
N11DS24P	78
N11DY27P	78
G2VM22P	78
F10QD18E	78
F10IY26P	78
H17QY27V	78
M14KS24P	78
F10YY27S	78
I16SY27L	78
A7RR12S	78
F10LP13T	78
D23YG28R	78
Y9IS24I	77
D18EG25K	77
E8DG28E	77
S24IY27I	77
I6EH17Q	77
I6DH17Q	77
H17QY27Q	77
Y26KG28C	77
I6EM22I	77
F10AI16S	77
Y9SH17N	77
Y9PH17N	77
F10YG25P	77
D18EM22IY27P	77
I6NF10L	77
G4RE8G	77
I6GH15Q	77
W19CG28R	77
W19RD23R	77
G4RM22K	77
F10AM14I	77
F10LG25V	77
G2NI16V	76
P13*S24I	76
F10IM22K	76
I6NY27N	76
I6EE8D	76
Y9VH17QD18E	76
G2DI6G	76
G4VE8D	76
G2PA7V	76
G2PN11D	76
Y9SW19L	76
D3EF10P	76
S24PY27N	76
F10LN11D	76
H15NM22P	76
W19CG28P	76
I6RY26*G28C	76
G4RI6N	76
M22IY27T	76
F10YG25R	76
G2VG4P	76
I16SG28W	75
G4MG25S	75
S24DG28C	75
E8DY9*	75
G2FD3A	75
Y9KS24I	75
S24KG28C	75
D18EG28H	75
D3PW19R	75
M14KY27P	75
F10GS24IG28C	75
I16SY26A	75
F10PP13Q	75
W19CY26G	75
E8AY9P	75
I16NM22P	75
I16SY27T	75
Y26PY27N	75
P13RY27P	75
G4TS5R	75
Y9PH15Q	75
S24PY26*G28C	75
W19CY27P	75
I6PY9*	75
D23YY26G	75
Q20HM22P	75
G4RN11K	75
F10LD18EM22I	75
D23RY26*	75
Y9*G25V	75
W19RG25P	75
F10LH17N	75
D23RY27*	75
G2VM22I	75
Y9SM14I	75
F10LY26*	75
P13F	74
N11*S24I	74
G2SD3TG4HS5QI6KA7YE8PY9IF10VN11LR12TP13SM14AH15SI16WH17KD18RW19*Q20NI21SM22AD23GS24WG25IY26RY27LG28S	74
G2QE8D	74
F10KS24I	74
G2QM22I	74
F10PY27D	74
G2EM22I	74
F10PQ20H	74
I6GM22V	74
F10PH15N	74
G4PR12S	74
I21NG28P	74
G4AH17Q	74
A7RY9*	74
S24IG25LG28C	74
I6GP13T	74
G4PS5I	74
E8DG25L	74
F10LW19L	74
Y26*G28P	74
M14IG25V	74
G2WM14I	74
I6RF10L	74
Y9CD18E	73
F10CD18E	73
D18EG25I	73
Y9WD18E	73
D18EY26C	73
A7ED18E	73
I16G	73
E8GY9G	73
I21NY26P	73
I6GY27*	73
G2AG28C	73
Y27*G28K	73
F10PD18Y	73
I6PE8G	73
S5L	73
G4PM22V	73
G4LD18E	73
G4PD23Y	73
I6RI21N	73
H17QD18EM22P	73
Y9*Y27S	73
I6RF10I	73
G4RF10I	73
E8GG28R	73
G2PM22K	73
Y26*Y27S	73
I6EI16S	72
I6*S24I	72
F10CH17Q	72
I6HS24I	72
G2VA7T	72
I6DD18E	72
S5TG28D	72
Q20EG28V	72
I16SY26S	72
R12SY27P	72
I21V	72
E8GS24P	72
M22IG28W	72
F10IG28V	72
Y9TN11K	72
G4PF10N	72
M22IY27V	72
G2RR12S	72
Y9SW19R	72
A7EG28R	72
F10VY26*	72
G2YM14I	72
M14IG28V	72
E8DG28W	71
H17QY27E	71
Y26VY27*G28C	71
D18EQ20*	71
Y9PQ20E	71
G2PS24R	71
N11KG28V	71
M22IY26A	71
I16S	71
Y9*Y26P	71
R12SG28P	71
G4VM14I	71
A7RY27N	71
G4PI16N	71
M22KY27S	71
Y9*Y26R	71
N11DG28R	71
R12SG28R	71
S5RI6S	71
G4RM14I	71
W19*S24A	70
H15*S24I	70
S24IG28Y	70
H15VQ20RI21PD23AS24IG25HY26DY27WG28Q	70
S24IG28F	70
D18EG25*	70
H17QG25*	70
A7RN11T	70
F10LH17R	70
G2PD3G	70
N11DY26G	70
G2VS24IG28C	70
F10VY27*	70
A7EM22P	70
Y26NY27P	70
Y9*F10S	70
G4PW19C	70
D23YY26P	70
F10RI16S	70
G2PD3H	70
I6RY26N	70
F10LY27*	70
I6RY27*	70
M14IY27S	70
F10LY26P	70
G2LM14I	70
D3AG4S	69
S24IG25E	69
G4CS24IG28C	69
G2MD3A	69
H17QY26C	69
I16SG28T	69
I6DM22I	69
I6GP13R	69
F10IY27P	69
G2PR12L	69
E8AG28P	69
I6GF10I	69
G2PH15Q	69
F10IG28P	69
W19RY27S	69
M22KG25V	69
D18EM22IY26P	69
I6RY9*	69
I6RN11D	69
I6RM14K	69
F10TM22I	69
G4VG28R	69
Y26DY27*G28C	68
I6KS24I	68
S24IY26V	68
M22KY27N	68
Y9WH17Q	68
H17QG25K	68
G2RE8K	68
I6QD18E	68
I6ND18E	68
S5RF10I	68
I6NY27P	68
F10VM22K	68
I6AY26*G28C	68
D23YG28V	68
I6PM14K	68
G4LS24IG28C	68
I6PY27*	68
M22KG28T	68
I6GY26N	68
G4PQ20E	68
G4AD18E	68
I21NG25V	68
P13TM22P	68
P13TY26P	68
Y9RW19R	68
W19RY27L	68
Y9LW19R	68
N11KY27S	68
I6NA7R	68
G4VS5R	68
E8KI16P	67
G2ND3A	67
A7EI16S	67
A7VF10R	67
G2DY27S	67
D18EG25Y	67
G2QG28C	67
S24Q	67
Y9CH17Q	67
H17QG25E	67
I6RH15R	67
Y26AY27FG28C	67
Y26FG28P	67
I6GW19L	67
F10IS24P	67
F10LI16N	67
I6GH15N	67
F10VY26*G28C	67
F10PH17QD18E	67
D3EI6R	67
A7RM22K	67
G4PH15Q	67
Y9*G28P	67
I6PF10L	67
G4PW19L	67
I6RD18EM22I	67
Y9LW19C	67
G4RW19R	67
F10LS24P	67
G2RW19C	67
Y9NS24IG28C	66
D18ES24K	66
S24H	66
F10HS24IG28C	66
Y9CD18A	66
I6NM22K	66
H17QG28*	66
D18EY26*	66
D23I	66
Y9AY26*	66
D23E	66
Y9*Y26G	66
G2IM22I	66
M22KY26G	66
M14KY26G	66
Y9GI16S	66
G4VS24IG28C	66
I16SY27G	66
I6PH17N	66
F10VD23Y	66
F10SY27N	66
D3EY9P	66
Y9PR12L	66
G2PY9*	66
R12LY26P	66
I6SF10Y	66
E8DG28L	66
W19CS24P	66
D23YG25V	66
G2AM22P	66
F10LM22V	66
W19RY27R	66
G2LD18E	66
I6RY27N	66
A7RF10L	66
S5RY9G	66
R12LG28R	66
M14IG25P	66
S5RY27L	66
G2KN11KM14V	65
E8DY27Q	65
H15YM22P	65
G4SW19*	65
F10IN11K	65
D18YG28V	65
Y26AY27*G28C	65
N11PS24IG28C	65
D3EI6G	65
F10PP13R	65
G4PY26*G28C	65
I21NY26G	65
I6PI21N	65
I6GA7E	65
M22PY27*G28C	65
G2AF10P	65
F10PG28V	65
H17QD18EY27P	65
M14KG28V	65
Y27NG28V	65
Y27NG28P	65
G2PE8A	65
P13TY27P	65
G2PY26*	65
Q20S	65
F10SW19C	65
I6SW19R	65
G2AG28R	65
F10IG25V	65
Y9*D23R	65
G2RY27N	65
G4RY27N	65
G2RM14IM22I	65
D18EG28*	64
I6MD18E	64
G4QS5C	64
H15Q	64
D3E	64
F10GI16S	64
M22PY27D	64
F10PQ20K	64
I21NS24P	64
Y9*G28V	64
G2VI6G	64
G4AF10P	64
Y26*Y27G	64
I6AW19C	64
Y9SM14K	64
A7RF10I	64
G2AG4P	64
Y9AM22I	64
G4VA7R	64
F10YY26S	64
S5RI6A	64
E8DY9S	64
R12PG28R	64
G4RI21N	64
G2VG28R	64
G4PF10L	64
M14IG25R	64
G2YI16S	63
H17QS24K	63
S24IG25W	63
Y26FG28W	63
F10NS24I	63
H17QG28Q	63
G2SA7R	63
F10VY27N	63
G2WH17Q	63
D3EY26G	63
G2VF10P	63
S5Y	63
F10VI21N	63
F10ED18E	63
Y9PH15D	63
E8AY27R	63
I6PY26N	63
Y9PQ20H	63
G2PW19L	63
D3EY27P	63
G4PH15N	63
I6AN11K	63
G2VW19R	63
F10LY26G	63
I6NG25V	63
M22IY27G	63
H17QS24R	63
N11L	63
P13TG28R	63
G4RM14K	63
Y9PM14IH15QH17QD18EQ20HM22ID23EY26*Y27*	63
D18EY27W	62
H17QS24*	62
I6NS24I	62
E8DY26E	62
D18EY27C	62
R12*S24I	62
I6NH17Q	62
Y27*G28Q	62
I6GY27D	62
Y9NF10L	62
I6GI16N	62
F10TW19R	62
H17NY26P	62
R12SY26G	62
I6AM22K	62
I6NS24P	62
H15QS24P	62
G4PY27D	62
F10SY26N	62
I21NG28V	62
Y9VM22I	62
F10PY27*G28C	62
S24PY27*	62
G4PR12L	62
W19LY27P	62
N11KG25V	62
D3PF10L	62
G2RN11K	62
W19LG28R	62
G4VY9P	62
M22IG28T	62
W19E	61
Y9FD18E	61
S24IG28I	61
S24IY27F	61
H17QG25I	61
S24TG28C	61
I6NY26P	61
F10VH15Q	61
H15DM22P	61
G4AM22P	61
F10VD18EM22I	61
G4PH17N	61
I6AF10Y	61
F10PQ20E	61
F10SM14K	61
I6PF10I	61
S5N	61
E8GY26P	61
F10VW19C	61
H17NS24P	61
M14KG25P	61
I21NY27S	61
I16A	61
P13TY26G	61
I16SG28L	61
G4TS5I	61
R12SG25P	61
G2VY9P	61
G4RF10Y	61
I21L	61
G4VY26P	61
I6RR12L	61
M22KG25P	61
N11KG25R	61
S5RG28L	61
Y26*G28L	61
G2PM14K	61
S5RY9S	61
G2PI21N	61
M22IY26T	61
F10NG28R	61
F10LD23R	61
G4RF10L	61
F10YY27N	60
M14*S24I	60
G4YS24I	60
F10II16S	60
S5*S24I	60
E8DG28Q	60
F10YS24I	60
Y9GD18V	60
S24IY26C	60
E8DY9E	60
D18EG28Q	60
Y9AH17N	60
I6GG25S	60
F10VN11D	60
Y9VN11K	60
S5V	60
Y9*G25P	60
S5II6P	60
F10TI16S	60
I6SM14K	60
P13RY26P	60
G2PP13R	60
I6PD23Y	60
I6AR12S	60
G4PH15D	60
W19CG28V	60
G2TI16S	60
G4RY9*	60
I6GR12L	60
I6GH17N	60
I6SI21N	60
I6SN11K	60
M22IY27H	60
I6RH15D	60
G4PS24R	60
Y9LM22K	60
P13TG28P	60
G2PH15N	60
G2VF10I	60
M14KD23R	60
F10LQ20H	60
E8AY27L	60
Y9LN11K	60
G4PG28R	60
G2LF10Y	60
S24IY27HG28C	59
A7DS24I	59
A7VQ20*	59
E8DY27E	59
D18EW19*	59
I6NF10I	59
G4AG25S	59
D18C	59
Y9FH17Q	59
G4VY9C	59
D23YS24R	59
D3PR12S	59
Y26GY27N	59
F10VR12S	59
E8AG28V	59
Y26FY27R	59
D3EG28V	59
G4TI16S	59
E8AY27S	59
M14A	59
I6SY27N	59
I6AF10I	59
D23YS24P	59
R12SG25V	59
F10SH17N	59
I6NG28P	59
W19RG25L	59
F10LG28P	59
G4RD23Y	59
S5RY27R	59
G2LS5R	59
G2LW19R	59
M22IG28L	59
Y9DS24IG28C	58
G4MG28C	58
F10MD18E	58
G2WD18E	58
F10MH17Q	58
Y26DG28*	58
G4CD18E	58
E8DY9V	58
Q20PG25V	58
I6GY27*G28C	58
D3PN11K	58
Y9VY26*	58
I6NY26G	58
G2PM22V	58
G2SD3TG4HS5QI6QA7YE8PY9TF10VN11LR12TP13SM14AH15SI16WH17TD18RW19*Q20TI21SM22AD23GS24WG25IY26RY27PG28S	58
M22VY27P	58
[truncated: 1,061 more rows]
