# Supplementary material for: High-Throughput Screen Reveals the Structure–Activity Relationship of the Antimicrobial Lasso Peptide Ubonodin
Source: ACS Cent Sci. 2023 Mar 1;9(3):540–50. doi: 10.1021/acscentsci.2c01487 (PMC10037499; doi:10.1021/acscentsci.2c01487)
Supplement: Supplementary file 5 — oc2c01487_si_005.zip [file oc2c01487_si_005.zip]

Archive with 1 entries (1 files):
- DoubleAAVariantsClusteredHeatmap.ngchm
