# Supplementary material for: High-Throughput Screen Reveals the Structure–Activity Relationship of the Antimicrobial Lasso Peptide Ubonodin
Source: ACS Cent Sci. 2023 Mar 1;9(3):540–50. doi: 10.1021/acscentsci.2c01487 (PMC10037499; doi:10.1021/acscentsci.2c01487)
Supplement: Supplementary file 6 — oc2c01487_si_006.zip [file oc2c01487_si_006.zip]

Archive with 134 entries (116 files):
- deeplasso-main/
- __MACOSX/._deeplasso-main
- deeplasso-main/secondary_structures_version/
- __MACOSX/deeplasso-main/._secondary_structures_version
- deeplasso-main/layers/
- __MACOSX/deeplasso-main/._layers
- deeplasso-main/input_31th/
- __MACOSX/deeplasso-main/._input_31th
- deeplasso-main/output/
- __MACOSX/deeplasso-main/._output
- deeplasso-main/__pycache__/
- __MACOSX/deeplasso-main/.___pycache__
- deeplasso-main/params_trained/
- __MACOSX/deeplasso-main/._params_trained
- deeplasso-main/model.py
- __MACOSX/deeplasso-main/._model.py
- deeplasso-main/README.md
- __MACOSX/deeplasso-main/._README.md
- deeplasso-main/train.py
- __MACOSX/deeplasso-main/._train.py
- deeplasso-main/inference/
- __MACOSX/deeplasso-main/._inference
- deeplasso-main/inference.py
- __MACOSX/deeplasso-main/._inference.py
- deeplasso-main/data.py
- __MACOSX/deeplasso-main/._data.py
- deeplasso-main/secondary_structures_version/layers/
- __MACOSX/deeplasso-main/secondary_structures_version/._layers
- deeplasso-main/secondary_structures_version/input_31th/
- __MACOSX/deeplasso-main/secondary_structures_version/._input_31th
- deeplasso-main/secondary_structures_version/predicted/
- __MACOSX/deeplasso-main/secondary_structures_version/._predicted
- deeplasso-main/secondary_structures_version/__pycache__/
- __MACOSX/deeplasso-main/secondary_structures_version/.___pycache__
- deeplasso-main/secondary_structures_version/model.py
- __MACOSX/deeplasso-main/secondary_structures_version/._model.py
- deeplasso-main/secondary_structures_version/train.py
- __MACOSX/deeplasso-main/secondary_structures_version/._train.py
- deeplasso-main/layers/attention.py
- __MACOSX/deeplasso-main/layers/._attention.py
- deeplasso-main/layers/mattn.py
- __MACOSX/deeplasso-main/layers/._mattn.py
- deeplasso-main/layers/__pycache__/
- __MACOSX/deeplasso-main/layers/.___pycache__
- deeplasso-main/input_31th/ssts.npy
- __MACOSX/deeplasso-main/input_31th/._ssts.npy
- deeplasso-main/input_31th/regression.npy
- __MACOSX/deeplasso-main/input_31th/._regression.npy
- deeplasso-main/input_31th/sequence_dict.pickle
- __MACOSX/deeplasso-main/input_31th/._sequence_dict.pickle
- deeplasso-main/input_31th/topolgy_dict.pickle
- __MACOSX/deeplasso-main/input_31th/._topolgy_dict.pickle
- deeplasso-main/input_31th/mutants.npy
- __MACOSX/deeplasso-main/input_31th/._mutants.npy
- deeplasso-main/input_31th/proteins.npy
- __MACOSX/deeplasso-main/input_31th/._proteins.npy
- deeplasso-main/output/test_ss_iteration_50train_preprocess_dim_20_model_31th_iteration_50_data.csv
- __MACOSX/deeplasso-main/output/._test_ss_iteration_50train_preprocess_dim_20_model_31th_iteration_50_data.csv
- deeplasso-main/output/MAEs--train_preprocess_dim_20_model_31th_iteration_50.txt
- __MACOSX/deeplasso-main/output/._MAEs--train_preprocess_dim_20_model_31th_iteration_50.txt
- deeplasso-main/output/valid_ss_iteration_50train_preprocess_dim_20_model_31th_iteration_50_data.csv
- __MACOSX/deeplasso-main/output/._valid_ss_iteration_50train_preprocess_dim_20_model_31th_iteration_50_data.csv
- deeplasso-main/output/train_preprocess_dim_20_model_31th_iteration_50.pt
- __MACOSX/deeplasso-main/output/._train_preprocess_dim_20_model_31th_iteration_50.pt
- deeplasso-main/__pycache__/model.cpython-38.pyc
- __MACOSX/deeplasso-main/__pycache__/._model.cpython-38.pyc
- deeplasso-main/__pycache__/inference.cpython-38.pyc
- __MACOSX/deeplasso-main/__pycache__/._inference.cpython-38.pyc
- deeplasso-main/__pycache__/preprocess.cpython-38.pyc
- __MACOSX/deeplasso-main/__pycache__/._preprocess.cpython-38.pyc
- deeplasso-main/params_trained/model.pt
- __MACOSX/deeplasso-main/params_trained/._model.pt
- deeplasso-main/inference/preprocess.py
- __MACOSX/deeplasso-main/inference/._preprocess.py
- deeplasso-main/inference/case/
- __MACOSX/deeplasso-main/inference/._case
- deeplasso-main/inference/case.csv
- __MACOSX/deeplasso-main/inference/._case.csv
- deeplasso-main/secondary_structures_version/layers/attention.py
- __MACOSX/deeplasso-main/secondary_structures_version/layers/._attention.py
- deeplasso-main/secondary_structures_version/layers/mattn.py
- __MACOSX/deeplasso-main/secondary_structures_version/layers/._mattn.py
- deeplasso-main/secondary_structures_version/layers/__pycache__/
- __MACOSX/deeplasso-main/secondary_structures_version/layers/.___pycache__
- deeplasso-main/secondary_structures_version/input_31th/ssts.npy
- __MACOSX/deeplasso-main/secondary_structures_version/input_31th/._ssts.npy
- deeplasso-main/secondary_structures_version/input_31th/regression.npy
- __MACOSX/deeplasso-main/secondary_structures_version/input_31th/._regression.npy
- deeplasso-main/secondary_structures_version/input_31th/sequence_dict.pickle
- __MACOSX/deeplasso-main/secondary_structures_version/input_31th/._sequence_dict.pickle
- deeplasso-main/secondary_structures_version/input_31th/topolgy_dict.pickle
- __MACOSX/deeplasso-main/secondary_structures_version/input_31th/._topolgy_dict.pickle
- deeplasso-main/secondary_structures_version/input_31th/mutants.npy
- __MACOSX/deeplasso-main/secondary_structures_version/input_31th/._mutants.npy
- deeplasso-main/secondary_structures_version/input_31th/proteins.npy
- __MACOSX/deeplasso-main/secondary_structures_version/input_31th/._proteins.npy
- deeplasso-main/secondary_structures_version/predicted/train_log/
- __MACOSX/deeplasso-main/secondary_structures_version/predicted/._train_log
- deeplasso-main/secondary_structures_version/predicted/params/
- __MACOSX/deeplasso-main/secondary_structures_version/predicted/._params
- deeplasso-main/secondary_structures_version/predicted/prediction_out/
- __MACOSX/deeplasso-main/secondary_structures_version/predicted/._prediction_out
- deeplasso-main/secondary_structures_version/__pycache__/model.cpython-38.pyc
- __MACOSX/deeplasso-main/secondary_structures_version/__pycache__/._model.cpython-38.pyc
- deeplasso-main/layers/__pycache__/attention.cpython-38.pyc
- __MACOSX/deeplasso-main/layers/__pycache__/._attention.cpython-38.pyc
- deeplasso-main/inference/case/ssts.npy
- __MACOSX/deeplasso-main/inference/case/._ssts.npy
- deeplasso-main/inference/case/regression.npy
- __MACOSX/deeplasso-main/inference/case/._regression.npy
- deeplasso-main/inference/case/sequence_dict.pickle
- __MACOSX/deeplasso-main/inference/case/._sequence_dict.pickle
- deeplasso-main/inference/case/topolgy_dict.pickle
- __MACOSX/deeplasso-main/inference/case/._topolgy_dict.pickle
- deeplasso-main/inference/case/proteins.npy
- __MACOSX/deeplasso-main/inference/case/._proteins.npy
- deeplasso-main/secondary_structures_version/layers/__pycache__/attention.cpython-38.pyc
- __MACOSX/deeplasso-main/secondary_structures_version/layers/__pycache__/._attention.cpython-38.pyc
- deeplasso-main/secondary_structures_version/predicted/train_log/train_dim_20_ngram_3_top_nrgam_3_output_4_iteration_15.log
- __MACOSX/deeplasso-main/secondary_structures_version/predicted/train_log/._train_dim_20_ngram_3_top_nrgam_3_output_4_iteration_15.log
- deeplasso-main/secondary_structures_version/predicted/train_log/train_dim_20_ngrams_3_top_nrgam_3_iteration_50.log
- __MACOSX/deeplasso-main/secondary_structures_version/predicted/train_log/._train_dim_20_ngrams_3_top_nrgam_3_iteration_50.log
- deeplasso-main/secondary_structures_version/predicted/params/train_preprocess_dim_20_ss_top_model_31th_iteration_50.pt
- __MACOSX/deeplasso-main/secondary_structures_version/predicted/params/._train_preprocess_dim_20_ss_top_model_31th_iteration_50.pt
- deeplasso-main/secondary_structures_version/predicted/params/train_preprocess_dim_20_ss_top_model_31th_layer_2_iteration_15_2.pt
- __MACOSX/deeplasso-main/secondary_structures_version/predicted/params/._train_preprocess_dim_20_ss_top_model_31th_layer_2_iteration_15_2.pt
- deeplasso-main/secondary_structures_version/predicted/prediction_out/valid_ss_iteration_50train_preprocess_dim_20_ss_top_model_31th_layer_2_iteration_15_2_data.csv
- __MACOSX/deeplasso-main/secondary_structures_version/predicted/prediction_out/._valid_ss_iteration_50train_preprocess_dim_20_ss_top_model_31th_layer_2_iteration_15_2_data.csv
- deeplasso-main/secondary_structures_version/predicted/prediction_out/valid_ss_iteration_50train_preprocess_dim_20_ss_top_model_31th_iteration_50_data.csv
- __MACOSX/deeplasso-main/secondary_structures_version/predicted/prediction_out/._valid_ss_iteration_50train_preprocess_dim_20_ss_top_model_31th_iteration_50_data.csv
- deeplasso-main/secondary_structures_version/predicted/prediction_out/test_ss_iteration_50train_preprocess_dim_20_ss_top_model_31th_iteration_50_data.csv
- __MACOSX/deeplasso-main/secondary_structures_version/predicted/prediction_out/._test_ss_iteration_50train_preprocess_dim_20_ss_top_model_31th_iteration_50_data.csv
- deeplasso-main/secondary_structures_version/predicted/prediction_out/test_ss_iteration_50train_preprocess_dim_20_ss_top_model_31th_layer_2_iteration_15_2_data.csv
- __MACOSX/deeplasso-main/secondary_structures_version/predicted/prediction_out/._test_ss_iteration_50train_preprocess_dim_20_ss_top_model_31th_layer_2_iteration_15_2_data.csv
