# Supplementary material for: High-Throughput Screen Reveals the Structure–Activity Relationship of the Antimicrobial Lasso Peptide Ubonodin
Source: ACS Cent Sci. 2023 Mar 1;9(3):540–50. doi: 10.1021/acscentsci.2c01487 (PMC10037499; doi:10.1021/acscentsci.2c01487)
Supplement: Supplementary file 6 — oc2c01487_si_006.zip [file oc2c01487_si_006.zip › deeplasso-main/layers/attention.py]

import torch
from torch.nn import functional as F
from torch import nn, optim
import math

def scaled_dot_product(q, k, v, mask=None):
    d_k = q.size()[-1]
    attn_logits = torch.matmul(q, k.transpose(-2, -1))
    attn_logits = attn_logits / math.sqrt(d_k)
    if mask is not None: 
        attn_logits = attn_logits.masked_fill(mask == 0, -9e15)
    attention = F.softmax(attn_logits, dim=-1)
    values = torch.matmul(attention, v)
    return values, attention

class MultiheadAttention(nn.Module):
    def __init__(self, input_dim, embed_dim, num_heads):
        super().__init__()
        assert embed_dim % num_heads == 0, "Embedding dimension must be 0 modulo number of heads."
        self.embed_dim = embed_dim
        self.num_heads = num_heads
        self.head_dim = embed_dim // num_heads

        self.qkv_proj = nn.Linear(input_dim, 3*embed_dim)
        self.o_proj = nn.Linear(embed_dim, embed_dim)
        self._reset_parameters()

    def _reset_parameters(self):
        nn.init.xavier_uniform_(self.qkv_proj.weight)
        self.qkv_proj.bias.data.fill_(0)
        nn.init.xavier_uniform_(self.o_proj.weight)
        self.o_proj.bias.data.fill_(0)

    def forward(self, x, mask=None, return_attention=False):
        seq_length, embed_dim = x.size()
        qkv = self.qkv_proj(x)
        qkv = qkv.reshape(seq_length, self.num_heads, 3*self.head_dim)
        qkv = qkv.permute(1, 0, 2) # [Head, SeqLen, Dims]
        q, k, v = qkv.chunk(3, dim=-1)
        values, attention = scaled_dot_product(q, k, v, mask=mask)
        values = values.permute(1, 0, 2) # [SeqLen, Head, Dims]
        values = values.reshape(seq_length, embed_dim)
        o = self.o_proj(values)

        if return_attention:
            return o, attention
        else:
            return o
