# Supplementary material for: High-Throughput Screen Reveals the Structure–Activity Relationship of the Antimicrobial Lasso Peptide Ubonodin
Source: ACS Cent Sci. 2023 Mar 1;9(3):540–50. doi: 10.1021/acscentsci.2c01487 (PMC10037499; doi:10.1021/acscentsci.2c01487)
Supplement: Supplementary file 6 — oc2c01487_si_006.zip [file oc2c01487_si_006.zip › deeplasso-main/layers/mattn.py]

import math
import torch
from torch import nn

#Status: Done
#Original: d2l
#Usage: original transformer and attention understanding (can use for out product attention)

class DotProductAttention(nn.Module):
    def __init__(self, dropout, **kwargs):
        super(DotProductAttention, self).__init__(**kwargs)
        self.dropout = nn.Dropout(dropout)

    def forward(self, queries, keys, values, valid_lens=None):
        d = queries.shape[-1]
        scores = torch.bmm(queries, keys.transpose(1,2)) / math.sqrt(d)
        self.attention_weights = masked_softmax(scores, valid_lens)
        return torch.bmm(self.dropout(self.attention_weights), values)


class MultiHeadAttention(nn.Module):
    def __init__(self, key_size, query_size, value_size, num_hiddens, num_heads, dropout, bias=False, **kwargs):
        super(MultiHeadAttention, self).__init__(**kwargs)
        self.num_heads = num_heads
        self.attention = DotProductAttention(dropout)
        self.W_q = nn.Linear(query_size, num_hiddens, bias=bias)
        self.W_k = nn.Linear(key_size, num_hiddens, bias=bias)
        self.W_v = nn.Linear(value_size, num_hiddens, bias=bias)
        self.W_o = nn.Linear(num_hiddens, num_hiddens, bias=bias)

    def forward(self, queries, keys, values, valid_lens):
        queries = transpose_qkv(self.W_q(queries), self.num_heads)
        keys = transpose_qkv(self.W_k(keys), self.num_heads)
        values = transpose_qkv(self.W_v(values), self.num_heads)

        if valid_lens is not None:
            valid_lens = torch.repeat_interleave(valid_lens, repeats=self.num_heads, dim=0)

        output = self.attention(queries, keys, values, valid_lens)
        output_concat = transpose_output(output, self.num_heads)
        return self.W_o(output_concat)


def transpose_qkv(X, num_heads):
    X = X.reshape(X.shape[0], X.shape[1], num_heads, -1)

    X = X.permute(0, 2, 1, 3)
    return X.reshape(-1, X.shape[2], X.shape[3])

def transpose_output(X, num_heads):
    X = X.reshape(-1, num_heads, X.shape[1], X.shape[2])
    X = X.permute(0, 2, 1, 3)
    return X.reshape(X.shape[0], X.shape[1], -1)
