# Supplementary material for: High-Throughput Screen Reveals the Structure–Activity Relationship of the Antimicrobial Lasso Peptide Ubonodin
Source: ACS Cent Sci. 2023 Mar 1;9(3):540–50. doi: 10.1021/acscentsci.2c01487 (PMC10037499; doi:10.1021/acscentsci.2c01487)
Supplement: Supplementary file 6 — oc2c01487_si_006.zip [file oc2c01487_si_006.zip › deeplasso-main/output/test_ss_iteration_50train_preprocess_dim_20_model_31th_iteration_50_data.csv]

Ytest	Y_pred_test
4.651106834411621	4.70275354385376
5.370928764343262	6.668445110321045
5.853638648986816	8.53722858428955
-4.074634552001953	-4.069079875946045
-2.5726852416992188	-5.366137981414795
2.1606616973876953	0.8367863893508911
-5.10778284072876	-5.366155624389648
5.590160369873047	5.645491123199463
-4.991826057434082	-5.206063747406006
-5.429202079772949	-5.455608367919922
7.544576644897461	8.27601432800293
-5.931148052215576	-5.468608379364014
-5.601122856140137	-6.469675540924072
5.243682384490967	6.434199810028076
-3.284914970397949	-3.5322718620300293
-2.86674165725708	-4.546625137329102
-5.006516456604004	-5.690357685089111
5.192861557006836	5.767129898071289
1.7000162601470947	5.096311569213867
9.536266326904297	8.43952465057373
-5.124075412750244	-5.573882579803467
-6.117739200592041	-4.937755584716797
-6.601423740386963	-6.7199788093566895
-6.530561447143555	-6.0250420570373535
-4.249267101287842	-4.414487838745117
5.494831085205078	5.993181228637695
-6.268948554992676	-5.818379878997803
0.8031097650527954	-2.920071840286255
-5.031268119812012	-5.810943126678467
5.126781940460205	5.279426574707031
-4.7430830001831055	2.5778872966766357
-2.2457997798919678	2.5821893215179443
-5.370453834533691	-4.33402681350708
0.400104820728302	1.7604488134384155
-5.068624496459961	-5.1411452293396
-5.615239143371582	-5.598804950714111
-5.4479780197143555	-5.830349445343018
-2.890787124633789	-2.2497496604919434
0.8031097650527954	-0.9379308223724365
2.1548731327056885	0.5059096217155457
-6.5927815437316895	-6.702146053314209
-5.572653770446777	-6.397644519805908
-1.7963522672653198	1.1514180898666382
-7.748257637023926	-6.434634685516357
-4.888051986694336	-5.002710819244385
-5.488805770874023	-6.103208065032959
-5.37237024307251	-5.605473518371582
-1.7204521894454956	1.474143624305725
-4.5571465492248535	-3.213381767272949
4.663851737976074	1.000273585319519
4.775291919708252	7.178805828094482
-5.113869667053223	-5.705458164215088
-5.118135929107666	-5.0319294929504395
1.6913189888000488	3.3002676963806152
-6.225164890289307	-6.652114391326904
-5.639833927154541	-5.754852771759033
-1.9407691955566406	-5.124865531921387
-5.020049095153809	-5.769944667816162
-2.6201016902923584	-4.131605625152588
-4.7287917137146	-5.796388626098633
-1.86674165725708	5.140909671783447
-5.846505641937256	-4.5885701179504395
5.372965335845947	4.145247459411621
-5.663868427276611	-5.770510196685791
-0.8749621510505676	0.6855446696281433
-4.693163871765137	-5.58716344833374
-6.2055344581604	-5.262608051300049
5.862724781036377	5.688204288482666
-4.917989253997803	-5.85828161239624
-2.2192580699920654	-4.043910503387451
3.876887798309326	5.390291690826416
5.585083484649658	5.749567031860352
5.176568031311035	0.03352847695350647
-4.235025405883789	-3.905881881713867
-5.890377044677734	-6.106988430023193
-4.894805431365967	-4.9804840087890625
-5.496256351470947	-5.837153434753418
-5.224691867828369	-5.789478778839111
0.4001653492450714	0.3338978886604309
-6.085165023803711	-5.065695285797119
5.611384391784668	5.48484468460083
-5.985358715057373	-5.904487133026123
-2.339848279953003	-0.4586137533187866
5.389949321746826	2.8536338806152344
5.333736419677734	5.648436069488525
-2.22931170463562	-2.9529738426208496
-1.9361153841018677	-5.627859592437744
-5.933233737945557	-6.016393184661865
-5.665505409240723	-6.221236228942871
-5.215554237365723	-3.8015639781951904
-3.398524045944214	-3.2469887733459473
-5.739557266235352	-5.642164707183838
1.6828155517578125	0.76582932472229
-5.151086330413818	-4.264072895050049
5.8496880531311035	5.432711124420166
-5.814051628112793	-5.897529125213623
4.649564743041992	5.443024635314941
-2.134234666824341	-4.739701747894287
-5.843834400177002	-6.51536226272583
-5.311105728149414	1.251907467842102
-5.983860015869141	-5.013598442077637
0.8031097650527954	3.680502414703369
-4.553228378295898	-4.716097354888916
-4.828214645385742	-5.362657070159912
5.221289157867432	5.707773685455322
-5.395223617553711	-5.755120754241943
7.81196928024292	8.337431907653809
-3.90584135055542	-5.566749095916748
-0.05584635213017464	-1.9348978996276855
8.773383140563965	8.920114517211914
-5.557543754577637	-6.047518730163574
-4.326173305511475	-3.6566224098205566
-5.9908246994018555	-5.818070888519287
-1.8017523288726807	-2.7592549324035645
5.117424488067627	3.9550094604492188
-5.8382887840271	-5.877529621124268
5.4079718589782715	4.613594055175781
-5.154959678649902	-6.679691791534424
-3.5505270957946777	-4.67228364944458
5.9203200340271	6.440452575683594
-5.366815090179443	-3.2100324630737305
4.743276596069336	6.5847697257995605
-5.790026664733887	-6.1502461433410645
5.226015567779541	5.661776542663574
-6.5502471923828125	-5.009576797485352
-5.460550785064697	-5.135579586029053
-3.4757494926452637	-4.930649280548096
2.1587934494018555	4.24771785736084
-4.844137191772461	-4.5144147872924805
0.8031097650527954	1.4937082529067993
-7.667210102081299	-6.268031120300293
-5.362802028656006	-5.7406816482543945
-5.821381092071533	-5.4913554191589355
-7.233456134796143	-6.8120341300964355
-5.317905426025391	-5.266653537750244
-4.170895099639893	-4.592055320739746
2.676053047180176	4.669843673706055
-2.5989887714385986	-4.729310035705566
-6.554832935333252	-5.971353530883789
-7.195010662078857	-6.103872776031494
-6.016699314117432	-6.586081504821777
-6.218024253845215	-2.6321191787719727
-5.685825824737549	-5.412967205047607
-2.7818527221679688	-2.514204978942871
5.4670233726501465	6.043766498565674
5.2028350830078125	5.664576053619385
5.3140716552734375	-0.49866026639938354
-6.409339904785156	-5.565942287445068
-4.739148139953613	-5.637794494628906
-5.450445175170898	-5.766981601715088
-3.322421073913574	-4.646692752838135
-5.58172082901001	-6.428671360015869
-1.7204521894454956	0.7423809766769409
-2.723436117172241	-3.1646347045898438
-5.649749279022217	-5.3301897048950195
4.748819828033447	1.5182757377624512
-5.542073726654053	-5.369247913360596
5.2559685707092285	5.299468994140625
8.039602279663086	8.629192352294922
5.377100944519043	2.2992453575134277
-5.442103385925293	-6.253841876983643
0.8031097650527954	1.6043338775634766
-5.316441535949707	-5.6486382484436035
-3.0679633617401123	0.7859864830970764
7.325958728790283	5.999731540679932
8.021566390991211	8.38848876953125
5.931307792663574	8.316400527954102
-1.8934980630874634	-1.486037254333496
-5.283264636993408	-5.485263347625732
-5.045513153076172	-4.018671035766602
5.128313064575195	5.042943477630615
-5.004245281219482	-4.659560203552246
-2.3293404579162598	3.8154287338256836
-6.219257831573486	-5.712825775146484
-1.0001983642578125	-1.7707101106643677
4.6899213790893555	8.313611030578613
-5.898527145385742	-6.337296962738037
5.304793834686279	5.336487293243408
1.680393934249878	-0.24877667427062988
8.08194637298584	6.198787689208984
-6.178205490112305	-6.13692569732666
4.669358253479004	4.8636064529418945
-5.1226019859313965	-6.162374496459961
5.673212051391602	5.598935127258301
4.628749847412109	3.781076431274414
8.224763870239258	5.614998817443848
5.302955627441406	4.857421875
-4.6746344566345215	-5.499759197235107
-4.746354103088379	-5.065735340118408
5.730782985687256	5.693118572235107
-4.786853313446045	-5.419763088226318
5.21641206741333	0.9875690937042236
2.1545820236206055	3.1149706840515137
-5.903263092041016	-5.269620418548584
5.641053199768066	4.084043025970459
1.6946712732315063	-1.673667550086975
-5.549154281616211	-6.832139492034912
-3.877009868621826	-3.9100050926208496
-5.625754356384277	-5.735091686248779
-1.0009700059890747	1.9889198541641235
-4.937130928039551	-5.19940185546875
7.034491062164307	5.659165859222412
-6.530249118804932	-5.39361047744751
-5.944791316986084	-5.755637168884277
-5.502330303192139	-4.61148738861084
1.6876325607299805	4.962944984436035
-1.9227153062820435	-1.8087643384933472
-7.118860721588135	-5.9502787590026855
5.18643856048584	2.845385789871216
6.900088310241699	5.725749492645264
-5.448265075683594	-5.66995096206665
-4.63872766494751	-4.850496768951416
-5.667210102081299	-5.61582612991333
-3.9469120502471924	-3.572000503540039
2.1622796058654785	0.9193927049636841
2.1723434925079346	4.809038162231445
5.997111797332764	5.875819683074951
-6.602031707763672	-6.758007526397705
5.309141635894775	5.245875835418701
-1.9338557720184326	0.5419628024101257
5.557997226715088	5.751027584075928
-3.9952564239501953	-3.531320095062256
-4.333428859710693	-4.566226482391357
-4.245649337768555	-4.171748638153076
-1.906448483467102	-3.7865779399871826
-4.578785419464111	-5.758663177490234
-1.877611756324768	-4.297022819519043
-4.339848041534424	-4.502407550811768
-6.551311016082764	-5.8922038078308105
5.09956693649292	0.9513789415359497
5.6192145347595215	5.659397602081299
-7.5695576667785645	-5.876961708068848
3.4755351543426514	0.5491051077842712
-7.632907867431641	-6.749709606170654
-2.3668153285980225	-0.09694400429725647
10.43945598602295	9.039057731628418
5.522789001464844	5.497913837432861
-6.439631462097168	-5.8598713874816895
4.671006202697754	1.188639521598816
6.869198799133301	4.902204990386963
5.563220024108887	5.5671491622924805
2.1747405529022217	1.058935523033142
-2.7818527221679688	0.6776958703994751
-5.855101585388184	-4.858218193054199
5.152192115783691	-1.7488957643508911
-4.341940402984619	-4.250298976898193
7.408555507659912	8.327408790588379
-3.9601900577545166	-4.01985502243042
-4.702088356018066	-6.840623378753662
2.1573383808135986	0.6669092774391174
-3.2500016689300537	1.6535062789916992
-3.917367696762085	-3.350719928741455
2.155095100402832	5.026162624359131
-5.474271774291992	-4.935159206390381
5.9944539070129395	5.587742328643799
8.044451713562012	8.340949058532715
-6.046104907989502	-5.500733852386475
-5.410485744476318	-6.740443706512451
-5.563178539276123	-6.734708309173584
-4.7587690353393555	-5.008132457733154
-5.817785263061523	-6.662583351135254
-4.835490703582764	-2.2828187942504883
-4.481016159057617	-5.233155727386475
-5.264935493469238	-4.020330905914307
-6.224471092224121	-4.5617828369140625
-5.049887657165527	-6.110763072967529
-6.095743656158447	-4.897181034088135
5.541877746582031	4.951263904571533
-6.286584854125977	-6.3919997215271
2.1765682697296143	4.970014572143555
-3.122889757156372	-3.533562183380127
2.6755597591400146	-2.57743501663208
-5.620667457580566	-6.157448768615723
5.188047885894775	5.5358405113220215
-2.1594154834747314	-3.1546764373779297
3.8774571418762207	0.4032607078552246
-3.5505270957946777	-6.170914173126221
-5.554442405700684	-5.350508213043213
1.4999736547470093	0.6508714556694031
8.471404075622559	7.030242443084717
4.649933815002441	6.372280597686768
5.661090850830078	5.5807342529296875
-4.8359293937683105	-5.092325687408447
-4.954587459564209	-5.173867225646973
-5.941051483154297	-5.604861736297607
-6.090360164642334	-5.648934841156006
-4.931850910186768	-5.340982913970947
-4.816498756408691	-4.59092378616333
-5.858855724334717	-5.849754333496094
-4.911135673522949	-5.328403949737549
-6.559064865112305	-5.723557949066162
5.402659893035889	5.690333843231201
2.1625125408172607	0.6703941822052002
-2.5026986598968506	-2.4702565670013428
2.1606616973876953	0.7445043325424194
2.153607130050659	1.698522925376892
2.1567466259002686	3.995561122894287
5.7637553215026855	5.7009711265563965
-5.596319198608398	-5.595740795135498
9.180320739746094	5.140321731567383
-1.83052659034729	4.335330486297607
-6.174170017242432	-5.827189922332764
-5.0224690437316895	-5.780710220336914
-5.547387599945068	-5.051224231719971
-7.077308654785156	-6.8732733726501465
-6.175374984741211	-6.125303745269775
4.729109287261963	-4.299129486083984
2.1816213130950928	-0.5768959522247314
2.1601202487945557	4.241205215454102
1.6892898082733154	-3.050569534301758
-3.9012880325317383	-5.849133014678955
-4.134234428405762	-4.650426864624023
0.8031097650527954	-2.7912938594818115
-3.6780169010162354	-5.511773109436035
-5.742681980133057	-5.126436710357666
-4.822879791259766	-5.351990222930908
-5.194069862365723	-5.158359050750732
5.309141635894775	5.658024311065674
2.1567466259002686	0.8697429895401001
-7.859261989593506	-6.300875186920166
5.163691997528076	5.610734462738037
8.075739860534668	5.578392505645752
-2.2952940464019775	-3.598444700241089
-3.076035737991333	-4.126719951629639
5.117288589477539	5.281135559082031
1.69394052028656	-3.000473737716675
4.688196182250977	5.58946418762207
-6.090899467468262	-6.106280326843262
0.8031097650527954	4.889912128448486
5.186813831329346	4.921670436859131
-4.751479148864746	-4.707547664642334
5.534208297729492	5.250878810882568
-5.217671871185303	-4.690083980560303
4.714201927185059	6.525305271148682
5.9139814376831055	5.553394794464111
5.846137046813965	5.273331165313721
-2.1188876628875732	-0.7941182255744934
4.6593337059021	5.6262335777282715
-5.71835994720459	-6.576450824737549
-2.6452395915985107	-5.862029552459717
1.5001131296157837	3.9463515281677246
-4.979629993438721	-4.991831302642822
-6.027246952056885	-5.474672794342041
-0.9999747276306152	2.507908344268799
1.6788170337677002	0.08333705365657806
-5.865452766418457	-5.690054893493652
-4.482292652130127	-4.123112678527832
-3.743633508682251	-4.982476234436035
5.229374408721924	4.869607925415039
-5.538495063781738	-5.365259170532227
1.4982551336288452	0.5379834175109863
5.514482021331787	5.704708576202393
-6.439182281494141	-6.810492038726807
5.145989894866943	6.325304985046387
-4.756586074829102	-4.768767356872559
-0.5496792793273926	2.7830793857574463
-4.873351097106934	-5.894032955169678
8.03252124786377	8.404158592224121
2.1542394161224365	0.2590470314025879
-7.88758659362793	-6.936133861541748
-4.635394096374512	-5.2323222160339355
-1.7818527221679688	0.6799941658973694
2.1606616973876953	0.9398239850997925
-5.243468761444092	-5.181563854217529
-3.322421073913574	-3.370448112487793
-5.536344528198242	-6.444432258605957
-4.7437849044799805	-5.50361967086792
5.241795063018799	5.546329975128174
-5.828722953796387	-5.3497233390808105
-4.703464984893799	-5.330872535705566
5.3808979988098145	6.25423002243042
-3.4044857025146484	-5.164905071258545
-6.411650657653809	-6.681373119354248
-4.948806285858154	-4.672092914581299
-3.8973300457000732	-4.672326564788818
4.734875202178955	5.445159435272217
4.641053199768066	5.675809860229492
-1.9458284378051758	-1.4919480085372925
-7.428911209106445	-5.158697605133057
-2.596200942993164	-5.685085773468018
1.5001826286315918	0.8843697309494019
5.637038230895996	5.698704242706299
2.157827854156494	2.929600238800049
-6.296237945556641	-6.141855716705322
4.780590534210205	5.6344428062438965
-3.638960599899292	-4.929831504821777
-6.10781192779541	-5.793990612030029
5.569705009460449	5.177770137786865
-5.601423740386963	-5.875712871551514
4.721972942352295	0.32892489433288574
2.6738266944885254	0.1599707454442978
-0.8749621510505676	-1.4485450983047485
5.989904403686523	8.221572875976562
6.912878036499023	6.321178913116455
-7.4576416015625	-5.844466686248779
5.977036476135254	5.859184265136719
5.297632217407227	1.7250503301620483
5.192301273345947	3.3835768699645996
-3.951777696609497	-3.4859426021575928
5.749807357788086	5.849194049835205
-6.34663724899292	-5.314863204956055
-6.425708770751953	-5.402170658111572
-4.892698287963867	-2.9240927696228027
-5.577087879180908	-5.680028438568115
5.306017875671387	8.305806159973145
-5.893562316894531	-5.717020511627197
-3.082247734069824	-2.426893711090088
-3.992070436477661	-3.504385471343994
-4.566123962402344	1.2906371355056763
-3.919356346130371	1.319586157798767
-7.851250648498535	-6.5740203857421875
-4.356761455535889	-5.125966548919678
-2.8324787616729736	0.678309977054596
4.046510696411133	5.692831039428711
-4.275602340698242	-5.644068241119385
-4.7656779289245605	-5.691251277923584
5.5847578048706055	5.672857761383057
1.6929268836975098	-0.13662979006767273
-5.184312343597412	-3.863503932952881
5.689241886138916	8.564657211303711
-3.2610206604003906	-5.418472766876221
-3.7430832386016846	-5.620606899261475
-5.937201023101807	-5.375432014465332
-6.1112751960754395	-6.127018451690674
5.813320159912109	5.71725606918335
-5.438535213470459	-3.1692380905151367
-5.5250773429870605	-6.870666980743408
-5.683390140533447	-4.410628795623779
5.306233882904053	5.180520534515381
4.675234794616699	1.2635875940322876
5.96247673034668	5.707254886627197
-5.709207534790039	-5.553504467010498
-2.0364255905151367	0.651303231716156
4.774130821228027	4.471765995025635
-8.339848518371582	-6.771131992340088
-5.988704204559326	-6.310697078704834
-6.221476078033447	-5.24743127822876
-2.301226854324341	-1.9291375875473022
-3.113584041595459	-5.018958568572998
-4.196070194244385	-5.229950428009033
-1.0042451620101929	-5.330780029296875
5.122260570526123	7.633660793304443
-8.290607452392578	-6.586732864379883
-1.7916337251663208	-5.6861042976379395
-7.309430122375488	-6.941543102264404
-5.7943220138549805	-5.215290546417236
5.431140899658203	5.701029300689697
-5.880586624145508	-5.572390079498291
-5.739336013793945	-5.377543926239014
-5.417441368103027	-5.3731465339660645
-5.8598551750183105	-5.724184513092041
-5.038664817810059	-5.137167453765869
4.71480131149292	5.078549861907959
-4.920180797576904	-5.8415632247924805
-5.784162998199463	-6.107572078704834
7.328054904937744	7.0656418800354
5.315625190734863	5.1471266746521
4.7565598487854	5.639523506164551
5.556393146514893	5.728150844573975
-6.194634437561035	-5.569242000579834
-4.566123962402344	-5.796792984008789
5.603124141693115	5.447144985198975
4.661781311035156	5.699885845184326
-5.601644992828369	0.27127063274383545
-5.3033223152160645	-3.0369062423706055
-7.548875331878662	-6.565640926361084
-5.54384708404541	-5.797791004180908
-4.806684494018555	-4.641912937164307
5.867250442504883	6.294110298156738
-2.9823856353759766	-4.8844990730285645
5.620733261108398	5.749940395355225
4.757306098937988	7.635883331298828
-4.559987545013428	-5.042288780212402
2.1601202487945557	1.5513325929641724
-2.96947979927063	-1.2661783695220947
-3.8776116371154785	-4.453308582305908
4.648599624633789	5.7138895988464355
-5.199200630187988	-5.656915664672852
-2.8183786869049072	-3.6809139251708984
5.7745490074157715	5.6058478355407715
5.28225040435791	5.7750630378723145
5.81682014465332	8.244147300720215
1.6985594034194946	1.7065296173095703
-5.942844390869141	-5.480609893798828
-5.102177143096924	-4.8865132331848145
-4.156551361083984	-3.67997407913208
-5.323422431945801	-6.085388660430908
-5.21248722076416	-5.038852214813232
1.6829222440719604	1.5145213603973389
-5.451704025268555	-4.633805751800537
5.891819953918457	5.321267604827881
-2.0519418716430664	-3.996060371398926
5.605772972106934	5.732927322387695
5.271879196166992	5.882511615753174
-5.213963508605957	-5.693774700164795
-5.9558820724487305	-5.868744850158691
-6.254340648651123	-1.0624579191207886
-5.680706024169922	-5.231736660003662
-5.241284370422363	-5.571625232696533
8.324317932128906	6.1706061363220215
-2.247516393661499	-4.006556510925293
-6.056180000305176	-5.897222518920898
5.354487895965576	5.77559757232666
4.685752868652344	5.210255146026611
5.386446475982666	5.6727519035339355
5.218580722808838	5.38264799118042
4.685253620147705	5.7931294441223145
-6.439585208892822	-5.794027805328369
6.0129780769348145	5.795773029327393
-4.7412109375	-5.676482677459717
-5.661357402801514	-5.915037155151367
5.1623101234436035	6.4580278396606445
-4.74012565612793	-5.628913879394531
5.197878837585449	5.384134769439697
-2.5989887714385986	-3.8379149436950684
-4.8222575187683105	-5.6853179931640625
-5.558435440063477	-6.648475646972656
-4.076035976409912	-2.8270392417907715
5.5016984939575195	5.49505615234375
2.162477731704712	-0.25739786028862
4.725942134857178	1.5269290208816528
-6.427456378936768	-5.904922008514404
-5.564754486083984	-5.6565775871276855
-3.6773221492767334	-4.738584995269775
-5.322999000549316	-3.9179317951202393
-6.195279121398926	-5.856760501861572
-5.3184943199157715	-5.166499614715576
-1.7858216762542725	-4.503697872161865
4.7295403480529785	0.7035225033760071
-5.620248794555664	-5.169025421142578
4.773831844329834	3.857405185699463
-2.2192580699920654	-2.663817882537842
5.412288665771484	2.1069905757904053
1.499399185180664	0.7209078073501587
-5.7230634689331055	-4.867806911468506
4.759967803955078	5.6321001052856445
-2.741210699081421	-3.151083469390869
5.133337020874023	5.706440448760986
-2.907383680343628	-2.4740190505981445
-2.216789722442627	-3.572929859161377
-5.351100921630859	-5.965487003326416
2.174365520477295	2.1493091583251953
-4.566123962402344	-5.103500843048096
4.740588665008545	1.8090113401412964
-4.61405086517334	-5.75933313369751
-3.7453267574310303	-2.3596231937408447
4.644412040710449	5.69167947769165
5.534576416015625	5.659540176391602
-5.004245281219482	-5.228342056274414
-6.063138961791992	-6.782266139984131
5.773069858551025	5.776051998138428
2.161410331726074	5.6469292640686035
5.576578617095947	5.8087873458862305
-4.871981620788574	-5.442286491394043
-7.066529273986816	-6.615726947784424
-2.0083205699920654	-5.2722649574279785
-2.4754257202148438	-5.557398319244385
5.152944087982178	5.66034460067749
5.664257526397705	5.639980792999268
-4.146425247192383	-5.579805374145508
-5.302194595336914	-5.428760051727295
-5.015883922576904	-5.385325908660889
5.505134105682373	7.411787509918213
-7.409265041351318	-6.240574359893799
-5.5122456550598145	-5.7256245613098145
4.670107841491699	1.1778287887573242
5.913241863250732	5.71442174911499
-6.495727062225342	-6.057534217834473
-4.488035202026367	-5.268642425537109
3.4771981239318848	-0.33682724833488464
-5.1931281089782715	-5.734984874725342
-3.9701976776123047	-3.2706499099731445
5.258730411529541	5.7942728996276855
1.4970066547393799	4.550358772277832
-5.29512882232666	-5.511229038238525
4.640212059020996	5.451141834259033
8.0534086227417	6.0740251541137695
-5.939582347869873	-4.467408657073975
5.118659019470215	4.851592063903809
6.922050952911377	7.357295513153076
-6.281521320343018	-5.438544750213623
-3.2224252223968506	-4.434329986572266
-5.756586074829102	-6.306918621063232
-5.7674689292907715	-5.979714870452881
-5.408778667449951	-5.181135654449463
2.1619179248809814	-0.5587005019187927
-5.693763732910156	-6.4950175285339355
5.310904502868652	5.484400272369385
5.375999450683594	5.884256362915039
-3.9143030643463135	-4.1616716384887695
-6.114048957824707	-6.586601257324219
-5.454133033752441	-6.5330939292907715
2.153607130050659	-4.479142189025879
-4.452639102935791	-5.655798435211182
-7.38275671005249	-6.357484340667725
-6.200107097625732	-5.627053737640381
-7.615586280822754	-5.212045192718506
-3.9288723468780518	-5.479668140411377
-5.864956855773926	-3.3568434715270996
-4.761039733886719	-5.059471607208252
-6.069833278656006	-6.461231708526611
-1.8879132270812988	-2.8352737426757812
-4.151086330413818	-4.501100540161133
5.232056140899658	6.351720333099365
-6.542665004730225	-6.493442058563232
-1.8920356035232544	1.075849175453186
-6.059386730194092	-6.096615314483643
5.584693431854248	5.311877727508545
2.1816213130950928	1.5703967809677124
-4.683877468109131	-5.604382514953613
-7.60344934463501	-6.028096675872803
-5.286084175109863	-5.138696193695068
5.106396675109863	5.393154144287109
-5.991657257080078	-6.210831165313721
5.586653709411621	7.59090518951416
-7.514948844909668	-6.944396495819092
-6.484738349914551	-6.807332515716553
-2.8598551750183105	-1.6897655725479126
-6.451131343841553	-6.1615753173828125
-2.29591965675354	-6.089212894439697
-6.104340076446533	-6.445206642150879
7.674648284912109	8.359539985656738
5.809724807739258	5.30634069442749
-4.638761520385742	-5.561645984649658
-5.532045364379883	-6.511042594909668
-7.84154748916626	-6.377992153167725
-3.5426650047302246	5.102477550506592
-5.0736188888549805	-6.914316654205322
4.628895282745361	5.735517501831055
-5.420453071594238	-5.818274974822998
-3.8896026611328125	-1.621773600578308
5.180630207061768	5.9827423095703125
-3.921782970428467	-4.195178508758545
-5.9982500076293945	-6.215514659881592
-4.966964244842529	-6.1120991706848145
-4.93792200088501	-5.8180131912231445
-3.8693156242370605	-3.140446424484253
-5.625852108001709	-6.607820510864258
-4.765364646911621	-5.798252582550049
-7.115753650665283	-6.878089427947998
-6.372529029846191	-5.648500919342041
5.522840976715088	-1.9119480848312378
5.813320159912109	5.57630729675293
-2.8598551750183105	-4.4163737297058105
1.6806257963180542	3.7151453495025635
5.289403438568115	5.686179161071777
-5.532379627227783	-5.783529758453369
-5.176250457763672	-5.643084526062012
-6.048915386199951	-5.816713809967041
-5.6887431144714355	-5.22947359085083
5.397191047668457	5.504427909851074
-7.341548442840576	-6.146851062774658
5.188540935516357	4.247064113616943
-6.549635887145996	-5.671830654144287
1.6828155517578125	4.76307487487793
0.4859195947647095	1.7560439109802246
-3.920916795730591	1.2754017114639282
-4.634978294372559	-4.968728542327881
-5.254673957824707	-5.230620384216309
-6.481778621673584	-6.870015621185303
-2.1333250999450684	-0.6971198320388794
7.582186698913574	7.122512340545654
0.4002727270126343	0.6773930788040161
5.361377239227295	5.387100696563721
-5.181783199310303	-5.429286479949951
-5.220736980438232	-5.909220218658447
-2.8035478591918945	-2.8250460624694824
-4.96117639541626	-4.852926731109619
-6.083972454071045	-6.457948684692383
-4.259900093078613	-4.711609363555908
-5.17988395690918	-5.614726543426514
2.1540863513946533	-0.07373031973838806
-4.547829627990723	-4.5398335456848145
-2.1333250999450684	2.53102445602417
-5.462234973907471	-5.649424076080322
-2.96947979927063	-5.032164096832275
4.719586372375488	4.716432094573975
-5.8202338218688965	-6.125672817230225
7.31420373916626	5.617996692657471
-5.864593029022217	-6.8105788230896
5.7011566162109375	5.516503810882568
-5.9801225662231445	-5.14630651473999
0.40083956718444824	-0.05935452878475189
-5.7382636070251465	-5.675556182861328
-4.671492099761963	-5.492985248565674
5.490882873535156	5.121339321136475
5.20070219039917	6.399119853973389
-5.442918300628662	-5.186357021331787
-4.829158306121826	-3.9529871940612793
-5.285743713378906	-5.673241138458252
-5.493248462677002	-5.3308539390563965
-1.8973299264907837	2.0737361907958984
-2.834132194519043	-6.328540325164795
-4.778413772583008	-4.965969562530518
-4.77825927734375	-5.10270357131958
0.8031097650527954	-2.6754748821258545
7.636509895324707	7.2707743644714355
-5.985385894775391	-5.195985794067383
-2.5911691188812256	-5.165963649749756
-7.466484546661377	-6.552876949310303
5.237738132476807	5.770074844360352
4.719586372375488	4.5534987449646
-5.773440361022949	-5.722828388214111
-3.058899164199829	-2.8463077545166016
-5.615947723388672	-5.596617698669434
-1.8312407732009888	3.101863145828247
4.637945652008057	5.3747477531433105
2.1606616973876953	-0.16915954649448395
4.725942134857178	1.8725358247756958
8.097023010253906	7.143359184265137
-4.817476749420166	-5.7626471519470215
-5.34663724899292	-4.781292915344238
0.4849337935447693	-0.416473925113678
-4.853513717651367	-4.974015235900879
-3.41412091255188	2.2454769611358643
11.052223205566406	7.902683734893799
-6.1468377113342285	-6.9767374992370605
-1.844147801399231	-4.871804714202881
-6.373953819274902	-6.796660900115967
-7.872847080230713	-6.790372371673584
-5.968679904937744	-5.754325866699219
6.899166107177734	6.174386501312256
2.163005828857422	1.1570608615875244
0.40101131796836853	0.8009995222091675
5.538496494293213	5.621495246887207
-2.980496644973755	1.0445871353149414
-3.9428446292877197	1.3808287382125854
5.635095596313477	5.696533679962158
5.205324649810791	6.3819260597229
-5.479206562042236	-5.265645980834961
5.774130821228027	5.634296894073486
8.382536888122559	6.67545747756958
5.742421627044678	5.028487682342529
-2.4448177814483643	-3.0824038982391357
-6.1918721199035645	-5.236698627471924
4.627538204193115	5.654444217681885
-2.9834866523742676	-1.6331950426101685
-2.965564727783203	-4.794114112854004
2.1577746868133545	0.7175455093383789
-5.675861835479736	-5.503256797790527
4.773638725280762	0.6785587072372437
-4.339848041534424	-5.770151615142822
5.185977935791016	6.233077049255371
1.4970066547393799	4.580482482910156
-2.2642455101013184	-5.191556453704834
5.942122459411621	7.375998020172119
-5.520877838134766	-5.588430404663086
-5.401749134063721	-5.03787088394165
-7.353653907775879	-6.18195104598999
5.719164848327637	7.168521881103516
-2.5974977016448975	-5.06317663192749
-5.6389288902282715	-5.920718193054199
-4.9624247550964355	-4.807918548583984
4.739747524261475	-2.4241831302642822
-6.554442405700684	-6.139499664306641
-5.023927688598633	-4.668008327484131
5.543677806854248	5.714907646179199
5.483371734619141	5.628547191619873
-5.539549827575684	-4.797631740570068
-3.1518492698669434	-4.810028076171875
-2.051692247390747	-3.8899455070495605
-5.912192344665527	-5.687710285186768
5.2598066329956055	5.661012172698975
-4.821381092071533	-5.177850246429443
-6.0306525230407715	-4.500819683074951
-5.481204032897949	-5.049442768096924
-3.9310786724090576	-3.7122879028320312
-3.138338088989258	-4.026777267456055
-4.703242778778076	-5.701470851898193
-2.049333095550537	1.0714951753616333
4.768581867218018	3.314253568649292
5.09956693649292	5.451916217803955
1.6984124183654785	2.404493808746338
-6.227769374847412	-5.533435344696045
-5.822267055511475	-5.816199779510498
-4.951777935028076	-5.546938419342041
-4.533712387084961	-5.0812835693359375
-3.859424591064453	-5.8641743659973145
-2.6741390228271484	-3.986133575439453
-5.159924030303955	-5.006405353546143
-4.589207649230957	-3.974954128265381
-4.22829532623291	-5.303805828094482
-2.5954396724700928	-3.809893846511841
4.648599624633789	5.946990013122559
-6.031185626983643	-6.764909267425537
2.158590316772461	-3.194995880126953
-5.879182815551758	-6.419862270355225
7.84476900100708	6.420132160186768
5.801498889923096	5.0738606452941895
-2.5166635513305664	-5.863714218139648
-5.947124004364014	-5.1990485191345215
-5.84110689163208	-6.818889617919922
-1.8766309022903442	-2.3111038208007812
-5.701021671295166	-5.811750411987305
-6.082789897918701	-5.81622314453125
5.118259429931641	0.6738520860671997
4.638528823852539	5.625410079956055
-4.469908714294434	-5.026186943054199
2.1526942253112793	-0.9020975232124329
-3.5964503288269043	-5.6802144050598145
4.74562406539917	1.456566572189331
-5.5823211669921875	-5.700026035308838
-4.320272445678711	-4.292459487915039
-4.593883991241455	-6.1454758644104
-3.5703487396240234	2.0677976608276367
-4.744531154632568	-4.262208938598633
-5.897329807281494	-5.1712541580200195
5.565104007720947	2.8968095779418945
-4.816498756408691	-4.851560115814209
-6.461573123931885	-5.88449239730835
-5.780850410461426	-6.838063716888428
4.7758026123046875	5.715885639190674
-6.342276573181152	-6.165006160736084
-3.751478910446167	-7.065708160400391
-5.619523048400879	-5.627968788146973
-5.484012126922607	-5.746592998504639
-5.593494892120361	-5.988108158111572
5.661090850830078	5.48372745513916
5.5969157218933105	5.948812007904053
2.1770846843719482	-0.4968301057815552
5.411919116973877	4.402465343475342
-5.602358818054199	-5.4665398597717285
-4.900639057159424	-5.135716915130615
1.498022198677063	0.008081689476966858
-3.493131637573242	-3.135258197784424
-3.8080625534057617	-4.30641508102417
-4.742681980133057	-5.4112396240234375
2.1816213130950928	-2.693711757659912
-4.6250176429748535	-5.450994968414307
5.555566310882568	4.938559055328369
5.441370487213135	5.75728702545166
7.819918155670166	5.291019916534424
-2.0814130306243896	1.4389487504959106
1.4970066547393799	4.164357662200928
9.097488403320312	8.669022560119629
-2.96947979927063	-3.0613505840301514
-5.268032073974609	-5.638129234313965
-5.4229583740234375	-6.39780330657959
4.7267985343933105	5.457001209259033
-4.801752090454102	-5.309073448181152
-5.837347984313965	-6.071754455566406
7.550024032592773	7.336455821990967
6.976721286773682	6.264363765716553
-4.8407464027404785	-5.273373126983643
-5.326173305511475	-4.3849053382873535
-5.024709224700928	-5.10569429397583
-5.2928147315979	-3.9993796348571777
5.7519636154174805	7.284776210784912
-5.438730239868164	-5.417413234710693
2.174668550491333	0.7785469889640808
-2.247516393661499	-1.0166747570037842
5.188177585601807	-1.903056025505066
5.253571033477783	2.5332651138305664
-2.5092084407806396	-2.9574196338653564
-3.441197395324707	-5.191287517547607
4.769471168518066	5.7439866065979
-7.558103084564209	-7.0098395347595215
-6.02679967880249	-5.698558330535889
-4.0687336921691895	-3.146061658859253
-5.918965816497803	-3.3170602321624756
4.675938606262207	0.9539400339126587
5.192113876342773	5.6470136642456055
5.371446132659912	7.168686389923096
5.6118950843811035	5.675024032592773
-3.3506956100463867	-3.420269012451172
-4.7382636070251465	-5.3595075607299805
-4.621997356414795	-5.742449760437012
-1.9469119310379028	0.6337063908576965
4.679919242858887	0.37455493211746216
-5.915708541870117	-6.157082557678223
-0.5505272150039673	4.841867923736572
2.1556262969970703	-4.296855449676514
-4.685176849365234	-3.7995243072509766
8.878763198852539	8.2754487991333
-4.907255172729492	-6.0152506828308105
-4.679283142089844	-4.0484137535095215
4.7364726066589355	4.9590864181518555
5.366878032684326	4.663491249084473
-2.95770263671875	-3.669743061065674
4.6633501052856445	-0.8896855115890503
-4.785854816436768	-5.440669536590576
-2.2027270793914795	-4.592746257781982
-4.680706024169922	-4.942676067352295
-3.080566167831421	-3.543405532836914
4.727382659912109	3.788527250289917
-7.163723468780518	-6.5248799324035645
-6.138426780700684	-5.943286895751953
5.503549575805664	5.77844762802124
-3.702418327331543	-5.299529552459717
4.743947505950928	2.1515235900878906
-5.974748134613037	-5.8653411865234375
-5.33250093460083	-5.672708988189697
-2.5188183784484863	-2.4308788776397705
-5.090899467468262	-5.1488776206970215
-5.253377437591553	-5.457655429840088
8.010881423950195	8.544280052185059
-4.8522419929504395	-5.138765811920166
-6.011089324951172	-6.841075420379639
-7.269814491271973	-6.877125263214111
-4.182950973510742	-5.677027225494385
-1.7168188095092773	-3.2852022647857666
-4.9273762702941895	-3.7700135707855225
-2.6049749851226807	-2.321322202682495
5.201140880584717	5.577338695526123
-5.978250026702881	-6.707880020141602
-5.730868816375732	-5.122013568878174
4.679068565368652	1.8583720922470093
4.0437116622924805	5.559450626373291
-4.868084907531738	-5.914211750030518
2.6765997409820557	0.8339771032333374
5.341648101806641	5.6195902824401855
-7.6430745124816895	-6.265384674072266
-5.324751377105713	-5.2536234855651855
-3.431551456451416	-3.917175769805908
5.664639949798584	5.674177169799805
-8.078977584838867	-7.056764125823975
5.209102153778076	5.381825923919678
-2.044887065887451	2.1160192489624023
-5.266563892364502	-5.614820957183838
5.2822370529174805	5.707128047943115
-7.583471298217773	-5.758973121643066
5.659099578857422	5.67088508605957
-4.7461771965026855	-3.437286853790283
-1.729385256767273	-3.2821218967437744
-4.905235290527344	-5.615797996520996
-4.6976213455200195	-4.316751003265381
-1.7318729162216187	-5.545156955718994
-5.454277992248535	-5.672138690948486
5.24936580657959	4.955880165100098
-0.05671257525682449	2.387620687484741
5.507956504821777	5.676487445831299
-2.1011791229248047	-4.501559257507324
-2.2534737586975098	-0.4463382363319397
-7.487328052520752	-6.599180698394775
2.165679931640625	2.008450508117676
5.20289421081543	5.74662446975708
-4.151458740234375	-4.754212856292725
-2.9744977951049805	-4.790894985198975
-8.257586479187012	-6.793518543243408
6.90534782409668	4.992948532104492
-4.7348551750183105	-4.3119215965271
-6.524816989898682	-6.72263765335083
-2.0042450428009033	-3.396878957748413
-4.850661754608154	-5.01381254196167
5.70759391784668	5.664927005767822
-4.946142196655273	-5.64358377456665
-1.9577025175094604	1.8454757928848267
-7.244559288024902	-5.772294521331787
5.438216209411621	8.354403495788574
-4.232514381408691	-1.4684603214263916
-2.9721839427948	-1.2277483940124512
5.304548740386963	-2.205026626586914
5.960922718048096	5.601346492767334
-5.034459590911865	-5.251661777496338
5.894809722900391	5.339858055114746
-5.386528491973877	-6.830506801605225
-7.886775493621826	-7.043358325958252
-5.937287330627441	-6.9793171882629395
-2.7632369995117188	-0.06773960590362549
-2.6922414302825928	-4.656984329223633
0.4855380654335022	0.678403377532959
-5.044887065887451	-5.233275413513184
-6.298865795135498	-5.7776713371276855
-5.762089252471924	-6.1749701499938965
4.723056316375732	2.078197479248047
-4.817476749420166	-5.687209129333496
-1.7134658098220825	-2.991316080093384
-8.120789527893066	-6.056636333465576
5.713245868682861	5.659698963165283
5.9226861000061035	5.652923107147217
5.771554946899414	5.405862331390381
-2.0228607654571533	-0.3374754786491394
-6.505987644195557	-6.267151355743408
-2.1327598094940186	0.6733314990997314
-3.5076777935028076	-4.98231840133667
-7.451501846313477	-6.833122730255127
-6.034239768981934	-6.253638744354248
5.214042663574219	2.345576763153076
5.190511703491211	1.3843425512313843
-6.196890354156494	-5.734147548675537
1.7000162601470947	5.6186723709106445
-6.591114521026611	-6.2551045417785645
-1.9469119310379028	-2.3927958011627197
-5.72210168838501	-5.567539691925049
1.4972127676010132	2.0225908756256104
-6.3313164710998535	-5.428795337677002
-4.35951042175293	-5.080817699432373
5.634986877441406	5.619990825653076
-7.068025588989258	-5.643918991088867
-6.044015884399414	-6.104442119598389
-4.950901508331299	-2.3485028743743896
-5.5735087394714355	-4.8506598472595215
-3.416872978210449	-4.707200050354004
-5.059010982513428	-5.252793312072754
-5.799279689788818	-5.17990779876709
4.675461769104004	5.2671122550964355
-7.60032844543457	-5.860122203826904
-3.441197395324707	-5.202897548675537
-5.357678413391113	-5.5473809242248535
-2.7148942947387695	-3.0011301040649414
6.976626873016357	6.160496234893799
-3.913097381591797	-5.379292964935303
5.1831865310668945	5.055759906768799
-6.031361103057861	-5.588691234588623
-5.586420059204102	-5.398376941680908
-5.971238136291504	-5.5245280265808105
1.6918530464172363	-0.3689543306827545
2.1612203121185303	-0.06829026341438293
-2.5908823013305664	-4.423766613006592
-5.31292200088501	-5.376704692840576
-5.35951042175293	-5.533296585083008
-7.598668098449707	-6.90642786026001
-4.975863456726074	-5.576756000518799
-1.7869060039520264	-2.3702619075775146
-2.9555892944335938	-3.551304340362549
-5.661112308502197	-6.117303371429443
5.74652624130249	0.9188902378082275
-5.3360090255737305	-6.80446720123291
-2.0042450428009033	3.0964531898498535
4.778306484222412	5.626220226287842
2.1626522541046143	0.8600418567657471
5.265519142150879	5.720717906951904
5.2625412940979	5.633010387420654
-5.98847770690918	-6.998681545257568
8.99239730834961	8.4282808303833
-5.675861835479736	-6.8264079093933105
-2.22931170463562	0.9587579965591431
-4.813331127166748	-5.4992995262146
-5.540297985076904	-5.399979114532471
-6.188817024230957	-5.8425822257995605
5.855430603027344	4.941049098968506
-1.8291584253311157	-1.8632820844650269
8.362486839294434	8.351296424865723
-3.6049749851226807	-4.265394687652588
-2.0042450428009033	-2.9807472229003906
4.780728816986084	5.705006122589111
-5.857480525970459	-5.348913669586182
8.10841178894043	8.295588493347168
8.129182815551758	9.075848579406738
-4.578124046325684	-6.57452917098999
-5.652674198150635	-5.343799114227295
-4.716963291168213	-4.070068836212158
4.7619524002075195	2.619326591491699
-4.887017726898193	-5.456650257110596
-6.333428859710693	-6.069103717803955
-4.702216625213623	-6.074774265289307
2.153607130050659	0.8687225580215454
-4.6780171394348145	-5.67836856842041
-1.9011516571044922	-3.716409683227539
-6.537136077880859	-6.712100505828857
-5.455325603485107	-5.406662940979004
-2.948211193084717	1.0350329875946045
-5.87157678604126	-5.901497840881348
2.1545820236206055	-0.3720265030860901
-6.3986430168151855	-5.96386194229126
-4.765998840332031	-5.373701572418213
-3.4789257049560547	-5.240794658660889
5.976075172424316	5.6288161277771
2.163005828857422	3.207707405090332
-0.5505272150039673	0.19045127928256989
-5.845983028411865	-6.709532260894775
5.753978252410889	5.359811305999756
-5.160403728485107	-5.765190124511719
-3.9083850383758545	-4.473754405975342
2.1567466259002686	2.424933910369873
-3.695141077041626	-3.0182576179504395
-5.1187310218811035	-5.09748649597168
4.743276596069336	4.459512233734131
-5.350218772888184	-4.369997024536133
6.981774806976318	5.609302997589111
-5.779117584228516	-4.5435991287231445
2.157306671142578	0.12615187466144562
-5.34663724899292	-5.496246814727783
-2.970886468887329	-4.233188152313232
-2.8324787616729736	-3.4333629608154297
-4.544813632965088	-5.092909812927246
-7.746156692504883	-6.796748638153076
-5.6059346199035645	-5.483255863189697
-4.758448123931885	-6.1161017417907715
0.8031097650527954	0.7826904058456421
-5.953831195831299	-6.047970294952393
9.661285400390625	5.9786200523376465
-2.9326117038726807	-1.6130117177963257
-7.601180076599121	-6.701853275299072
1.6793744564056396	0.8444787263870239
4.776342868804932	5.530992031097412
-6.022434711456299	-6.296494960784912
2.161301374435425	0.7789783477783203
-5.447526931762695	-5.945449352264404
-2.247516393661499	3.0532736778259277
-5.103780746459961	-5.727790832519531
-5.627856254577637	-5.640298366546631
3.395127058029175	4.144637584686279
-6.2828369140625	-6.785064220428467
5.616253852844238	5.608285427093506
5.955139636993408	5.86798095703125
-2.1135618686676025	-3.3285531997680664
-2.7923197746276855	-5.001628398895264
-4.972994327545166	-6.558858394622803
-2.1510865688323975	-5.3079986572265625
0.8031097650527954	1.3969932794570923
5.355265140533447	7.787333965301514
-4.3199143409729	-4.14018440246582
5.637945652008057	5.661045074462891
-4.620571613311768	-5.163174152374268
1.4994333982467651	1.6120942831039429
-4.3443779945373535	-5.120237827301025
8.03252124786377	8.404158592224121
5.738906383514404	-2.36989426612854
-2.6563217639923096	-2.9726181030273438
-4.3343939781188965	-3.727891445159912
-6.225459575653076	-6.405882358551025
4.641053199768066	5.504873752593994
-4.625733375549316	-5.163418292999268
2.158590316772461	3.446960210800171
5.861243724822998	5.604951858520508
-3.6895651817321777	-2.50862717628479
1.69857919216156	0.9194988012313843
2.158109664916992	1.702405571937561
-7.258001804351807	-6.919224262237549
5.30040979385376	5.6973557472229
5.639717102050781	5.8497209548950195
-5.2973504066467285	-3.468541383743286
-4.790026664733887	-4.403348922729492
-5.917629718780518	-5.855583667755127
-3.7591331005096436	-5.195436000823975
4.670107841491699	5.302670001983643
-6.126148700714111	-5.153463840484619
7.021202087402344	7.206212043762207
-1.9655647277832031	0.6688717603683472
5.415363788604736	5.423415660858154
-5.06395149230957	-5.3268327713012695
5.71514368057251	3.5581560134887695
-4.231378555297852	-5.2856669425964355
-7.242845058441162	-6.406594753265381
-3.3961989879608154	-3.6826071739196777
-0.5505272150039673	-2.3149828910827637
