# Supplementary material for: High-Throughput Screen Reveals the Structure–Activity Relationship of the Antimicrobial Lasso Peptide Ubonodin
Source: ACS Cent Sci. 2023 Mar 1;9(3):540–50. doi: 10.1021/acscentsci.2c01487 (PMC10037499; doi:10.1021/acscentsci.2c01487)
Supplement: Supplementary file 6 — oc2c01487_si_006.zip [file oc2c01487_si_006.zip › deeplasso-main/output/valid_ss_iteration_50train_preprocess_dim_20_model_31th_iteration_50_data.csv]

Yval	Y_pred_val
-7.171135902404785	-6.434145927429199
-2.3293404579162598	-3.8629837036132812
8.08194637298584	6.198787689208984
1.4970066547393799	4.929957866668701
-5.151086330413818	-5.849054336547852
-3.9296064376831055	-3.944953203201294
1.6782828569412231	1.0230258703231812
-4.583913326263428	-4.82340145111084
-8.185574531555176	-6.8505167961120605
-2.959390878677368	-2.4478795528411865
-4.2431840896606445	-4.093966484069824
-5.747349739074707	-6.0560832023620605
-6.09205436706543	-6.835975170135498
2.1594479084014893	5.651119709014893
-5.17988395690918	-5.634637355804443
-5.837858200073242	-5.705189228057861
-5.645350933074951	-5.103080749511719
-3.283236026763916	-3.752166748046875
7.892259120941162	8.440949440002441
-2.061235189437866	0.6816240549087524
-4.224370956420898	-5.307901859283447
5.408959865570068	5.2110114097595215
-4.567913055419922	-5.00404691696167
-5.02783203125	-5.689050674438477
-5.315831184387207	-5.994814395904541
-1.793868064880371	-5.5841593742370605
-6.403904438018799	-6.295485019683838
-6.113869667053223	-5.29912805557251
2.174365520477295	4.318697452545166
4.64578104019165	5.390223979949951
-6.134786605834961	-5.883551120758057
-4.7090020179748535	-6.129017353057861
5.390382289886475	5.474299907684326
-7.35170841217041	-5.963612079620361
5.560423851013184	4.180480003356934
-4.046555995941162	-3.4429702758789062
2.1584410667419434	1.9527608156204224
-6.475081443786621	-5.44889497756958
-5.31865930557251	-5.4709906578063965
5.8900675773620605	8.510293006896973
-5.638557434082031	-4.989565849304199
-5.23331356048584	-5.231607913970947
-7.724367141723633	-7.056930065155029
-1.9469119310379028	1.4832406044006348
-4.809636116027832	-4.536724090576172
1.699273943901062	6.7746710777282715
-7.760767459869385	-6.957974910736084
-6.269692897796631	-5.863909721374512
-4.414909362792969	-4.964522838592529
5.606072902679443	5.657228469848633
0.8031097650527954	0.9394239187240601
4.769942760467529	0.707205057144165
4.681300163269043	-1.2805794477462769
-2.7855472564697266	0.6264351606369019
-4.233548641204834	-6.207728862762451
5.10599946975708	5.461453914642334
2.179485559463501	5.109758377075195
-2.1174986362457275	-3.3575799465179443
4.780389785766602	1.3271318674087524
-3.089975118637085	-4.617492198944092
-6.10137414932251	-5.393667697906494
-4.066667556762695	-5.2021307945251465
-1.9130972623825073	-3.668086290359497
-5.246194362640381	-5.362767696380615
-6.022530555725098	-5.9857964515686035
-2.6740965843200684	-4.649704933166504
-4.986967086791992	-4.987101078033447
-6.394598484039307	-6.084744930267334
-7.528496265411377	-5.915696620941162
-3.1546618938446045	-5.405696392059326
-7.062314033508301	-6.482962131500244
2.6758053302764893	1.4582990407943726
-2.571929693222046	-2.268627643585205
5.1484055519104	6.105984687805176
-5.756317615509033	-4.775092601776123
-5.571929454803467	-5.227794170379639
0.8031097650527954	1.055474877357483
8.123233795166016	5.7162699699401855
5.241683006286621	0.641417384147644
5.964997291564941	7.443918704986572
5.789520740509033	5.763058662414551
-5.583471298217773	-5.735326290130615
-4.632587432861328	-5.0775651931762695
-6.112242221832275	-4.635128974914551
-4.777980804443359	-5.837645053863525
-4.810127258300781	-5.66790246963501
-5.590303421020508	-6.622369289398193
4.64035701751709	5.752223014831543
5.503549575805664	6.002155303955078
-2.0590169429779053	-4.899206638336182
5.250568866729736	0.9239932298660278
-5.091708183288574	-5.022441387176514
7.897920608520508	7.676514625549316
5.2949628829956055	-0.05254308879375458
6.948646545410156	5.609071254730225
-6.216719150543213	-5.232530117034912
7.425540447235107	8.37424087524414
-4.461737155914307	-4.36964750289917
-5.589207649230957	-4.875805377960205
-1.9302536249160767	-5.6191277503967285
5.220195293426514	5.645775318145752
-4.552842140197754	-5.801995754241943
5.748414039611816	7.321439266204834
4.721972942352295	5.585119247436523
5.342268466949463	5.36264181137085
-1.928073525428772	1.0367032289505005
-4.765733242034912	-5.909472942352295
-2.5188183784484863	1.57148277759552
-3.2721784114837646	-3.539886951446533
-5.4132080078125	-5.54193115234375
-4.624612808227539	-5.244400501251221
-3.9291021823883057	-4.407947063446045
4.736156940460205	5.625274658203125
-5.380112171173096	-5.348596096038818
-2.95770263671875	-4.950829982757568
-4.151086330413818	-4.025994777679443
-4.875828742980957	-3.5672240257263184
-5.662864685058594	-5.720862865447998
-5.449919700622559	-5.399662494659424
-4.605822563171387	-5.572575092315674
-2.9730536937713623	-2.1510818004608154
-5.330921649932861	-5.226736545562744
-2.1297760009765625	1.8363667726516724
5.577896595001221	7.627290725708008
-5.525169372558594	-5.68871545791626
5.0990424156188965	5.521756649017334
-5.568449020385742	-6.516311168670654
-5.349174976348877	-4.643020153045654
5.6789445877075195	5.407811164855957
-1.0013930797576904	-3.131643295288086
-6.271503925323486	-6.775961399078369
4.04669189453125	4.955320835113525
1.6956900358200073	-0.09571394324302673
-4.739664077758789	-6.750453948974609
-2.284353017807007	-0.4541723132133484
-5.078469753265381	-5.751187801361084
-2.3293404579162598	-4.323166847229004
-4.720452308654785	-4.733578205108643
-4.464662551879883	-5.087055683135986
-7.069308757781982	-6.031606197357178
-5.1915764808654785	-4.8596415519714355
-7.670520782470703	-6.868240833282471
-4.6887431144714355	-4.381886005401611
0.40101131796836853	0.9055783748626709
-5.703850269317627	-5.5585808753967285
-6.114669322967529	-5.466784954071045
-6.178933143615723	-6.088093280792236
-2.8583357334136963	-3.0094919204711914
-5.094277381896973	-5.864006996154785
-2.8339412212371826	-4.458887577056885
4.640365123748779	5.506359577178955
-4.9148783683776855	-5.306154727935791
-1.7139487266540527	-2.101457357406616
-5.566028118133545	-6.719852447509766
-4.7667460441589355	-5.479916572570801
-5.564261436462402	-5.723355770111084
5.882836818695068	5.634739398956299
4.6756486892700195	4.9227070808410645
-6.473014831542969	-6.334521770477295
-5.819820404052734	-6.80029821395874
5.758967399597168	5.422215938568115
5.730349063873291	5.786295413970947
-4.592916488647461	-6.670995235443115
-6.317313194274902	-6.148172855377197
5.1518378257751465	5.543304920196533
-5.333026885986328	-5.642172813415527
-4.847941875457764	-5.904550552368164
1.4978762865066528	1.1301952600479126
8.097299575805664	7.397187232971191
-5.192928314208984	-5.670929431915283
5.63999080657959	5.129021167755127
-5.164980888366699	-5.52619743347168
5.711202144622803	5.3586320877075195
-2.3087830543518066	-4.012270450592041
-5.332192897796631	-5.701874256134033
-5.961540699005127	-6.056759357452393
-5.293416976928711	-5.1360392570495605
-4.595439434051514	-5.128001689910889
-6.2891669273376465	-5.0852789878845215
4.63599967956543	5.920368671417236
5.397060871124268	4.708615779876709
-5.038192272186279	-5.538642406463623
-7.2159247398376465	-6.315494060516357
-7.615476131439209	-6.364871501922607
1.6793382167816162	4.802080154418945
-3.1626744270324707	-4.5018839836120605
-5.657811641693115	-5.514500141143799
5.327489852905273	5.652108192443848
2.1621909141540527	5.059085845947266
-5.482898712158203	-5.820156097412109
1.6947336196899414	0.67284095287323
-6.239295959472656	-5.539501667022705
-1.9744977951049805	0.683696985244751
-3.2908663749694824	-4.781991481781006
-7.714738368988037	-7.037238597869873
-6.4956817626953125	-6.1526780128479
-2.255784034729004	2.5054266452789307
4.7665839195251465	5.75259256362915
-5.19521951675415	-5.306337833404541
-2.8002312183380127	-3.563849925994873
5.50777530670166	5.784620761871338
-3.921782970428467	-5.494724750518799
-5.029780387878418	-5.428839683532715
-7.836411952972412	-6.90701150894165
-6.125475883483887	-6.060736179351807
4.652775287628174	2.3129336833953857
-4.772202491760254	-4.00285005569458
-0.8749621510505676	0.8940644264221191
-4.703627586364746	-5.631054401397705
5.278162002563477	5.712297439575195
-4.939393997192383	-6.4032158851623535
3.394386053085327	4.717195987701416
-5.641822338104248	-5.407163143157959
-1.8772722482681274	1.1715835332870483
-2.2313785552978516	2.4794540405273438
-5.448609352111816	-6.449721813201904
-4.641788482666016	-7.082327842712402
0.8031097650527954	-1.7498823404312134
4.724179267883301	-0.959289014339447
-4.722496032714844	-5.0839524269104
4.6656060218811035	0.5920515060424805
-2.3123674392700195	0.9869801998138428
-4.9941725730896	-6.444218158721924
-4.808652877807617	-5.212889194488525
-4.990439414978027	-5.4886603355407715
-5.828159332275391	-6.724425792694092
5.951008319854736	5.204571723937988
-5.013309001922607	-5.2013163566589355
-5.344095230102539	-5.084004878997803
-7.1487579345703125	-5.656652450561523
4.7665839195251465	5.6939377784729
1.4982551336288452	2.1958513259887695
5.897627353668213	5.530928134918213
-4.62105655670166	-5.280829906463623
-2.1989150047302246	-4.7092180252075195
-6.050257682800293	-7.00161600112915
-2.63889479637146	-2.5523810386657715
-4.205064296722412	-4.386027812957764
0.8031097650527954	1.9405609369277954
-4.243031978607178	-6.6914591789245605
1.6932321786880493	-1.2744280099868774
7.98992919921875	8.29179573059082
-1.929194450378418	-3.870192050933838
4.714996337890625	5.722584247589111
1.6861536502838135	5.220791339874268
1.6828155517578125	-2.8914246559143066
-6.1073126792907715	-5.333886623382568
-5.804220676422119	-5.513673305511475
-4.699390411376953	-6.0108232498168945
2.1621909141540527	5.260132789611816
-4.7370829582214355	1.7700093984603882
-3.589207649230957	-2.784144639968872
-4.736049175262451	-5.357412815093994
1.6961945295333862	0.4476245045661926
-4.462427139282227	-3.685436725616455
-7.343542098999023	-6.663905620574951
-3.888052225112915	-3.4876484870910645
-4.933856010437012	-5.629148960113525
-5.262979507446289	-5.389285564422607
2.158590316772461	4.107097148895264
-4.095010757446289	-5.022078990936279
8.044451713562012	8.340949058532715
-1.8303512334823608	1.785732626914978
-2.4532299041748047	-2.0759921073913574
-5.063888072967529	-5.588415622711182
3.3943653106689453	5.8303141593933105
-2.8872058391571045	-3.0789339542388916
2.155095100402832	4.881063461303711
-7.5745344161987305	-6.799283504486084
-1.9009053707122803	-3.301797866821289
-4.337902545928955	-5.5237202644348145
1.6961945295333862	-0.12846364080905914
-2.590928792953491	-5.19708251953125
-4.771205425262451	-5.850438594818115
4.6717119216918945	0.676742672920227
-5.355844020843506	-5.467566013336182
-5.482292652130127	-5.622019290924072
-2.260216236114502	-3.1047348976135254
2.1567466259002686	1.961166501045227
-5.18809700012207	-5.842258930206299
5.535971164703369	5.724973201751709
-5.451131343841553	-5.532932758331299
4.7364726066589355	3.3621394634246826
-6.451635360717773	-6.611681938171387
1.4983785152435303	-5.3697004318237305
-4.74643087387085	-6.278513431549072
-7.057794570922852	-6.594749450683594
2.174365520477295	5.209775924682617
-7.5114006996154785	-5.9695143699646
-6.5391130447387695	-6.183374881744385
-5.644349098205566	-4.804488658905029
-4.574560642242432	-5.982783317565918
-5.920413494110107	-6.393221378326416
-7.067255020141602	-4.585713863372803
-6.521520614624023	-6.857511043548584
5.594101428985596	5.422718524932861
4.750128269195557	3.6652729511260986
-6.145906448364258	-6.0641655921936035
-2.488121509552002	-2.657618522644043
-4.716863632202148	-5.8380913734436035
0.48572084307670593	4.06979513168335
-5.805981159210205	-5.7667670249938965
4.686253070831299	6.375278949737549
-3.3759984970092773	-3.401106834411621
-5.517724990844727	-5.7471537590026855
-4.8845906257629395	-5.3043718338012695
-4.609328269958496	-5.907783031463623
5.498645305633545	2.3237366676330566
-4.792740821838379	-4.659032344818115
-5.057977199554443	-4.476605415344238
-2.765733003616333	0.7176781892776489
-4.935242176055908	-5.4476423263549805
3.394071102142334	1.9780064821243286
5.737816333770752	5.61091423034668
-3.429550886154175	-4.694333553314209
-7.158546447753906	-6.856067180633545
5.724907398223877	7.214845180511475
-6.513398170471191	-5.307165622711182
-7.470352649688721	-6.850503444671631
4.038326263427734	0.8502577543258667
-7.395908355712891	-6.672062397003174
5.252865314483643	1.1770671606063843
-5.8407464027404785	-6.042858600616455
-7.059254169464111	-6.646522045135498
-6.250001430511475	-5.529234886169434
-4.341826438903809	-5.528520107269287
-3.7391483783721924	-3.8268232345581055
5.470136642456055	5.560216903686523
-6.322242259979248	-6.140475749969482
2.165501832962036	-0.011536642909049988
4.650528430938721	5.910878658294678
5.757640838623047	5.572598934173584
-4.8861894607543945	-5.661621570587158
-4.789347171783447	-5.205166339874268
4.780389785766602	2.2840301990509033
6.001186847686768	7.0890913009643555
-5.415671348571777	-5.577024936676025
-3.384197235107422	-3.198535442352295
-1.9469119310379028	-4.658596515655518
-6.489954948425293	-6.55429220199585
-8.26681900024414	-6.994431495666504
-5.736583709716797	-6.7985310554504395
-7.406885147094727	-6.460811614990234
-5.057032585144043	-5.499653339385986
2.158985137939453	2.9878039360046387
4.640212059020996	2.3881301879882812
5.951661109924316	5.364847660064697
2.1577041149139404	0.91179358959198
-4.914566516876221	-4.2299113273620605
-4.232514381408691	-5.826184272766113
7.932748317718506	7.796607971191406
1.4999881982803345	0.9922614097595215
-4.6037750244140625	-5.417551517486572
-5.61104679107666	-6.125030040740967
-5.746257305145264	-6.394712924957275
-7.383747100830078	-6.016086101531982
4.680038928985596	5.82315731048584
4.780389785766602	-3.2986865043640137
2.1541616916656494	5.7046799659729
-2.919356346130371	-3.6633245944976807
3.394386053085327	4.801811218261719
5.800455093383789	4.962279319763184
-5.020012378692627	-5.531951427459717
-7.924810886383057	-6.6118245124816895
-3.9640560150146484	-5.353997707366943
-4.980266094207764	-4.224210262298584
5.191987991333008	1.0322239398956299
-3.805699586868286	-4.776969909667969
2.175663948059082	5.049284934997559
-6.1804022789001465	-6.513719081878662
-5.7481865882873535	-5.5508551597595215
-3.4543864727020264	-4.294397354125977
-0.5483626127243042	-1.0149558782577515
5.262824058532715	6.284306049346924
-5.58110237121582	-4.377062797546387
-5.765057563781738	-6.245564937591553
1.690635085105896	0.9080849885940552
7.453204154968262	8.571120262145996
5.3336615562438965	5.895175933837891
2.155095100402832	4.996602535247803
-4.1297760009765625	-5.493513584136963
-4.701021671295166	-5.641188144683838
-4.850175857543945	-5.688182353973389
2.183354377746582	-0.8428728580474854
-6.11654806137085	-6.102689743041992
2.1545820236206055	0.8160485625267029
-4.580018520355225	-5.532406330108643
-4.858394145965576	-3.6426520347595215
0.3999463617801666	1.9191914796829224
5.895706653594971	5.420382976531982
-1.7983407974243164	-3.8275887966156006
6.003777503967285	6.337334632873535
2.6756489276885986	4.3255839347839355
2.1621909141540527	4.234259605407715
5.430206775665283	5.64441442489624
-5.328045845031738	-5.825931549072266
-5.491746425628662	-5.194319248199463
-1.8724552392959595	-1.9564162492752075
-0.5505272150039673	2.1411261558532715
-5.759310245513916	-5.460219860076904
7.536749362945557	7.292421817779541
1.685273289680481	2.68190336227417
-5.784355163574219	-5.596132755279541
1.6789326667785645	0.6477199792861938
-6.260824680328369	-5.732725620269775
5.42149543762207	4.814915180206299
5.2901458740234375	5.666687488555908
-6.480970859527588	-5.313229560852051
-6.0651984214782715	-4.757152080535889
4.674843788146973	4.026090621948242
-7.636002063751221	-6.931931018829346
-4.878714084625244	-5.286040782928467
5.938002586364746	5.1604437828063965
5.635279655456543	5.750804424285889
-4.748300075531006	-6.121435642242432
8.143627166748047	7.013657093048096
-3.7592344284057617	-3.7236149311065674
7.493107795715332	8.332426071166992
-6.481318473815918	-5.57963752746582
-5.633185386657715	-5.591655731201172
4.780389785766602	2.00166392326355
-4.672623634338379	-5.124281406402588
-3.911135673522949	-5.036348342895508
-4.835490703582764	-3.9424643516540527
5.104334354400635	5.873681545257568
-4.9749674797058105	-5.392884731292725
-5.580139636993408	-6.81377649307251
-6.2993035316467285	-5.739991664886475
7.653073310852051	5.279305458068848
-4.335304260253906	-5.390478610992432
-6.002262115478516	-5.3060197830200195
-6.531642436981201	-6.437863826751709
-4.17988395690918	-2.722261905670166
-3.957111120223999	-5.047569274902344
-4.920916557312012	-5.038219928741455
-7.387612819671631	-4.717485427856445
5.547270774841309	4.884018421173096
-7.046665668487549	-6.911524295806885
-4.501164436340332	-5.6044840812683105
-7.338245868682861	-6.98260498046875
-4.609671592712402	-1.2678977251052856
-5.482292652130127	-6.430892467498779
-2.3293404579162598	3.275766134262085
-6.596993446350098	-5.426822185516357
-0.5505272150039673	1.4054265022277832
2.677578926086426	0.5871854424476624
-5.842348575592041	-6.533924579620361
-8.167911529541016	-7.004599094390869
-4.41928243637085	-5.3224263191223145
6.932392597198486	7.22518253326416
-2.267279624938965	-2.9363722801208496
2.1612203121185303	4.859566688537598
-4.936429977416992	-4.932758808135986
-1.7147384881973267	-4.016539096832275
-7.661436080932617	-6.8352742195129395
-4.516041278839111	-4.293031215667725
-3.013582944869995	-3.568657159805298
-3.3301568031311035	-2.754349708557129
5.202064514160156	5.559950351715088
5.360022068023682	5.664268970489502
7.02877950668335	8.3828125
-4.867428302764893	-5.084856986999512
-5.500670909881592	-5.734029293060303
-4.867825984954834	-6.129269123077393
5.243034839630127	5.176954746246338
5.390443325042725	5.685787200927734
5.3140716552734375	5.933797359466553
-2.9624249935150146	-4.94628381729126
-5.284353256225586	-4.447403430938721
-5.478155136108398	-6.509183883666992
4.68326997756958	6.011463642120361
4.710000514984131	5.178786277770996
-8.184762954711914	-7.109931945800781
5.232421398162842	0.673983633518219
-6.444817543029785	-6.144960880279541
-8.404279708862305	-7.02824068069458
5.582082748413086	4.9366455078125
-4.540075778961182	-5.142275333404541
4.6785430908203125	5.433865547180176
-4.922715187072754	-5.58612585067749
-3.508476495742798	0.928498387336731
-5.255456447601318	-6.040309906005859
4.724721908569336	5.320031642913818
2.1608541011810303	1.6001338958740234
-5.220356464385986	-5.56218957901001
-2.5989887714385986	3.2157013416290283
-7.35170841217041	-6.637284755706787
9.096811294555664	8.269983291625977
-5.380965709686279	-5.4742913246154785
-5.184672832489014	-5.9209136962890625
5.9241251945495605	6.7324137687683105
-6.151947975158691	-6.7510762214660645
2.153607130050659	1.1654608249664307
-3.069833517074585	-4.286517143249512
-3.6028826236724854	2.0542335510253906
8.899520874023438	5.694233417510986
-5.848838806152344	-6.18159818649292
-4.683877468109131	-4.4101972579956055
-2.441777229309082	-5.3723673820495605
4.651492118835449	5.5490617752075195
-3.575401782989502	-4.053905487060547
-6.089461326599121	-6.784595966339111
-6.2575860023498535	-6.696926593780518
-5.431615352630615	-5.359843730926514
1.4970066547393799	3.2437620162963867
-5.054871082305908	-5.247737407684326
5.5226640701293945	5.626768589019775
7.389145374298096	6.546675205230713
-5.080947399139404	-6.242712497711182
-1.8249214887619019	-1.4694169759750366
-0.5494636297225952	1.200830340385437
2.1539249420166016	3.132195472717285
-3.877544403076172	-6.9746880531311035
-2.0364255905151367	-4.455913543701172
-2.1603643894195557	6.1021037101745605
-5.765226364135742	-6.202461242675781
-7.467123985290527	-6.843268871307373
5.247560024261475	5.588820934295654
-4.829566478729248	-5.9882426261901855
4.627538204193115	5.56950044631958
-3.155311107635498	-3.2214488983154297
-4.617847919464111	-4.799628734588623
1.6791774034500122	0.5744941234588623
-6.307156085968018	-6.217045783996582
-4.948593616485596	-5.847188472747803
8.156011581420898	8.417679786682129
2.178748369216919	2.2767231464385986
2.1617963314056396	0.17371754348278046
7.672126770019531	8.561078071594238
-4.727039813995361	-5.903914451599121
-2.1263632774353027	-3.42575740814209
5.243534088134766	5.662557601928711
4.748819828033447	0.8454468250274658
5.39912748336792	5.449081897735596
7.483929634094238	8.129645347595215
-1.9469119310379028	2.4181556701660156
-5.659051418304443	-6.0415167808532715
1.6794922351837158	0.3786160945892334
1.6876325607299805	5.116037368774414
4.728496551513672	5.656865119934082
5.130576133728027	4.903280258178711
2.157066822052002	-0.09694480895996094
1.6844652891159058	-0.3327469229698181
5.859115123748779	5.700685024261475
-2.235025405883789	-2.5154337882995605
1.6841143369674683	-0.859176754951477
-5.123544216156006	-4.7295241355896
4.673474311828613	5.659218788146973
4.729825496673584	5.318559169769287
5.7087507247924805	5.778196811676025
-3.178274631500244	-4.425176620483398
4.687788963317871	5.572304725646973
-4.753669738769531	-5.868537902832031
5.634944915771484	6.255021572113037
-5.776538848876953	-5.718586444854736
-7.612732410430908	-6.974557399749756
-4.742240905761719	-5.083551406860352
-4.3123674392700195	-5.14801549911499
-2.7126553058624268	-4.234104633331299
-3.739624500274658	-5.49661111831665
5.652017116546631	5.136953830718994
-2.0247092247009277	-3.252633571624756
-2.05795955657959	-2.781888484954834
-5.30802583694458	-4.043799877166748
1.6961945295333862	-0.5351514220237732
2.15478515625	4.2296833992004395
-5.7107696533203125	-6.076067924499512
-4.8359293937683105	-4.819822788238525
4.641383647918701	5.5120625495910645
-5.986097812652588	-4.672802925109863
5.941009998321533	8.7931489944458
-5.103780746459961	-5.2631144523620605
-4.7327680587768555	-6.485475063323975
-4.836300373077393	-4.627233982086182
-4.569252967834473	-5.9606404304504395
8.36821174621582	8.263327598571777
-1.950250267982483	-2.0036826133728027
-1.9938452243804932	-3.7461323738098145
5.524556636810303	5.679785251617432
-4.717940807342529	-5.452741622924805
-5.509773254394531	-5.377795219421387
1.49789559841156	2.929502010345459
-2.9736135005950928	-6.432504177093506
-6.140988826751709	-5.809302806854248
2.179964065551758	-2.5971078872680664
-6.074429988861084	-5.620899677276611
-5.530163288116455	-4.571785926818848
-4.444817543029785	-5.190958499908447
10.871720314025879	5.722448348999023
-5.644563674926758	-5.991939544677734
2.154332160949707	2.2122139930725098
5.420270919799805	5.696458339691162
-4.565495014190674	-5.294140338897705
-5.1685614585876465	-5.527986526489258
5.2030744552612305	5.6358489990234375
5.625539779663086	5.722898006439209
-4.505229473114014	-5.717634201049805
2.157252550125122	-0.7009214758872986
4.774130821228027	5.319944381713867
-5.956627368927002	-6.1283345222473145
4.781534194946289	1.0181185007095337
-6.027971267700195	-5.7532429695129395
4.758236408233643	4.01183557510376
5.919217586517334	5.843545436859131
-4.205064296722412	-5.316710948944092
4.768215179443359	5.458225250244141
-2.5852766036987305	-3.0375986099243164
-2.907383680343628	1.8358079195022583
5.875865936279297	5.338557720184326
-4.714466094970703	-4.925517559051514
7.642483711242676	8.330394744873047
8.805612564086914	7.166270732879639
-4.638325214385986	-4.995973110198975
5.7124857902526855	5.680226802825928
4.652844429016113	5.6464009284973145
-4.725269317626953	-5.908402442932129
-5.623155117034912	-5.480895519256592
5.7526445388793945	5.485908031463623
5.435378074645996	5.500763416290283
-5.592067241668701	-5.725789546966553
-3.472369432449341	-4.214669704437256
5.551302433013916	4.0924906730651855
8.027262687683105	8.565101623535156
5.301360607147217	1.538291573524475
-4.571014404296875	-4.993880271911621
2.1545820236206055	1.6492016315460205
5.912346839904785	5.695713043212891
4.649992942810059	5.344921588897705
2.152259349822998	-2.211183547973633
-4.937008380889893	-4.186155319213867
-5.425708770751953	-4.289071083068848
-2.7046849727630615	-4.570418834686279
-6.172351360321045	-5.954239368438721
-6.167911052703857	-5.323404312133789
5.199999809265137	4.669844150543213
-4.8993988037109375	-6.560263633728027
8.657631874084473	7.242640018463135
-6.530313968658447	-6.0259480476379395
4.781479835510254	5.362462997436523
-5.399236679077148	-5.1795172691345215
5.963239669799805	5.1460347175598145
2.1626522541046143	2.4592103958129883
5.714937210083008	5.773165225982666
-2.059386730194092	-1.6874061822891235
2.1576426029205322	4.826865196228027
-5.165968418121338	-4.992820739746094
-4.683156967163086	-5.752773761749268
5.723374843597412	5.4582133293151855
-4.881129741668701	-4.480859756469727
5.483229637145996	4.4246907234191895
-4.145491123199463	-5.7514238357543945
-3.5097732543945312	-5.197100639343262
5.772861957550049	5.953181743621826
5.841472148895264	5.611868381500244
4.637012004852295	7.9459452629089355
-2.5744106769561768	-3.9135518074035645
9.212076187133789	8.600834846496582
-7.406343460083008	-5.722702503204346
5.481584072113037	2.4341325759887695
4.723297119140625	5.56817102432251
7.548637390136719	8.196833610534668
5.413981914520264	6.553503513336182
-4.7412109375	-3.9234976768493652
-2.0930545330047607	-2.347254753112793
-5.222029685974121	-5.097952842712402
-1.8291584253311157	3.082489013671875
4.731695652008057	2.3446402549743652
-1.7840981483459473	-2.865488052368164
2.179485559463501	4.442976951599121
-5.2918219566345215	-5.302353858947754
-5.140318870544434	-5.966184139251709
-3.6780169010162354	-2.0126588344573975
-6.119001388549805	-5.776607513427734
2.1611573696136475	4.9224467277526855
-3.904963254928589	-4.964035511016846
-3.0600085258483887	-3.6855709552764893
-1.9469119310379028	4.510972499847412
-2.947784662246704	-4.04578971862793
-6.205171585083008	-5.344049453735352
-4.897329807281494	-6.337428569793701
-5.11512565612793	-5.63747501373291
8.50606918334961	5.974151134490967
-5.115753650665283	-5.295852184295654
-5.0754523277282715	-5.079363822937012
-6.515891075134277	-6.374223232269287
2.163005828857422	1.2356146574020386
-5.902868270874023	-5.838241100311279
-1.002482533454895	-4.952338695526123
-6.176077365875244	-6.273681163787842
-2.9853861331939697	-2.870033025741577
1.679385781288147	-2.229904890060425
-6.503890037536621	-6.364745616912842
-7.267458438873291	-5.809792995452881
2.156064748764038	2.927485227584839
-5.7287797927856445	-6.855139255523682
-5.538358688354492	-4.490636348724365
-5.320644855499268	-5.604288578033447
2.159595012664795	5.418722629547119
0.8031097650527954	-0.9513797163963318
5.60788631439209	5.660589694976807
-3.5135433673858643	-6.262628078460693
4.6698431968688965	5.094614028930664
2.1606616973876953	-2.87564754486084
-5.361952781677246	-6.167917728424072
-4.327460765838623	-5.531313896179199
-5.025306701660156	-5.481210231781006
-5.122725963592529	-5.289862632751465
-5.540297985076904	-5.082783222198486
-3.2610206604003906	1.7018665075302124
5.917390823364258	1.5051969289779663
-1.7303224802017212	4.298996448516846
-5.543087482452393	-5.782076358795166
7.552260875701904	5.946338176727295
-5.049887657165527	-3.7285995483398438
-4.8899126052856445	-6.30926513671875
-5.808652877807617	-5.303213596343994
2.153607130050659	-0.6304366588592529
-5.652866363525391	-5.240598201751709
-3.4192826747894287	-3.5895557403564453
-6.390004634857178	-4.770761013031006
4.770781517028809	5.703624725341797
-7.418132305145264	-5.377021312713623
-5.1297760009765625	-5.380208492279053
4.717380046844482	3.7531898021698
-4.8138203620910645	-4.7977776527404785
9.263975143432617	8.347765922546387
-3.0074617862701416	-3.8533997535705566
-5.397139549255371	-5.078774929046631
5.432466506958008	0.6712080240249634
-7.715740203857422	-6.869761943817139
-5.6793365478515625	-6.3147358894348145
-5.91474723815918	-5.669739246368408
-3.6786320209503174	-5.215059757232666
-5.172873497009277	-5.5398783683776855
5.522630214691162	0.8284249305725098
-5.858855724334717	-6.269180774688721
-3.225200653076172	-2.7846567630767822
-6.044469833374023	-6.567121982574463
-7.403904438018799	-5.401435375213623
-2.5188183784484863	-2.086596727371216
-5.82688045501709	-6.368738174438477
-7.5845160484313965	-4.935024738311768
-4.74012565612793	-3.896595001220703
-6.307314395904541	-6.719729900360107
-3.490159511566162	-3.901122570037842
5.260197639465332	5.44679594039917
-1.7972828149795532	4.5867085456848145
-1.916782259941101	-1.1924551725387573
-2.0885660648345947	-2.968656063079834
-6.261183738708496	-6.295225620269775
-5.9854736328125	-6.0964884757995605
-5.53235387802124	-5.38813591003418
-5.5926384925842285	-5.800568103790283
-6.3986945152282715	-6.100127696990967
-4.744378089904785	-4.7740278244018555
5.719586372375488	4.775148868560791
2.6761527061462402	1.1503305435180664
-0.8749621510505676	-2.3472867012023926
5.663527488708496	5.710167407989502
-4.875828742980957	1.8669894933700562
-3.5974280834198	-3.7888519763946533
2.1591310501098633	2.8377525806427
-1.8213810920715332	5.120092868804932
-4.366815090179443	-4.898453712463379
-3.7818527221679688	-1.7674744129180908
-7.127036094665527	-6.36393404006958
-4.697460651397705	-5.6977620124816895
-7.114349842071533	-6.339635372161865
-6.241284370422363	-5.958306789398193
-4.7466630935668945	-6.664731502532959
-7.17988395690918	-6.459324836730957
-4.623155117034912	-5.395063400268555
-6.194634437561035	-5.862575054168701
5.584230899810791	5.787034511566162
5.815578937530518	5.757400989532471
5.329178810119629	5.917642593383789
5.740588665008545	5.029364109039307
-5.323225975036621	-4.762993812561035
-4.992847442626953	-5.3654069900512695
1.4997175931930542	0.6704878807067871
-6.254881858825684	-4.900674343109131
-6.327203273773193	-6.045818328857422
-7.450646877288818	-6.7032904624938965
-7.247645854949951	-5.907577037811279
-5.287884712219238	-6.307416915893555
-5.435776233673096	-5.701169490814209
2.1626522541046143	4.429340839385986
-5.8572845458984375	-7.04414701461792
5.605446815490723	5.488426208496094
-5.801752090454102	-5.079685211181641
-3.9302446842193604	-4.347507476806641
-3.3631675243377686	-2.907144784927368
-1.9546144008636475	-2.639366626739502
6.012563228607178	5.677968502044678
-5.291180610656738	-4.190704822540283
-5.858992099761963	-5.798243522644043
-8.172407150268555	-6.4363532066345215
-5.947318077087402	-5.520511150360107
-3.4896719455718994	-5.603409290313721
-4.937263488769531	-5.547097206115723
-5.523961544036865	-5.65318489074707
-3.0780105590820312	-4.258273601531982
-5.651943206787109	-5.310977458953857
-4.675861835479736	-5.763460636138916
5.388072490692139	0.3066610097885132
-4.940084934234619	-5.605502605438232
0.8031097650527954	5.581284999847412
-5.265643119812012	-6.299729824066162
-4.809636116027832	-5.477083206176758
-3.3160014152526855	-3.8652966022491455
4.6906352043151855	5.5521979331970215
-5.3244547843933105	-4.869743347167969
-4.516041278839111	-4.449913501739502
-5.8579559326171875	-4.999151706695557
-3.2986438274383545	-5.021800994873047
-4.337371349334717	-4.301000118255615
-4.586217403411865	-4.251241207122803
5.15376091003418	5.581172466278076
5.422074794769287	5.333301544189453
-5.160749435424805	-4.3473005294799805
-4.853059768676758	-4.957798957824707
-6.343585968017578	-6.485459804534912
-5.834964275360107	-5.596022605895996
-2.4426467418670654	0.9061576128005981
-3.589207649230957	-4.3652567863464355
-4.975863456726074	-5.137696266174316
-4.91874885559082	-6.9268012046813965
-5.260584831237793	-4.767910480499268
-5.303740978240967	-5.493249416351318
-5.232514381408691	-5.588383197784424
-6.446714878082275	-6.30675745010376
-4.617703914642334	-6.745298862457275
-6.53532600402832	-6.742764949798584
-5.225901126861572	-6.04580545425415
5.249844551086426	7.273061275482178
-2.196890115737915	3.297976016998291
5.656560897827148	5.659731864929199
5.148521900177002	5.395522117614746
4.677578926086426	5.614686965942383
7.562760353088379	7.755782127380371
5.3471360206604	5.740617752075195
-3.091707944869995	-0.2113371640443802
7.739867687225342	8.57629108428955
7.362514019012451	8.282888412475586
-7.146849632263184	-6.860124111175537
5.908390998840332	5.18727970123291
8.254733085632324	8.553572654724121
5.103233337402344	5.587337970733643
6.004743576049805	7.244024276733398
4.649064540863037	5.249928951263428
-5.492346286773682	-5.538893699645996
-3.2500016689300537	-1.963360071182251
-7.092640399932861	-6.912380695343018
2.180345296859741	4.025064945220947
0.4859195947647095	1.4728318452835083
3.8783979415893555	2.3051905632019043
-5.478588581085205	-6.222524166107178
-2.2793524265289307	4.279154300689697
-5.320053577423096	-4.837080478668213
9.396081924438477	8.397055625915527
-5.235025405883789	-6.936760425567627
0.8031097650527954	1.2223368883132935
5.15360689163208	0.042946964502334595
5.753978252410889	3.5595767498016357
-3.381314754486084	-4.946146488189697
-5.225298881530762	-6.025373458862305
7.323878288269043	5.851889133453369
-5.671233654022217	-5.758577823638916
5.534913539886475	5.38059139251709
5.599380970001221	5.018749713897705
-5.7591328620910645	-5.225577354431152
-7.047197341918945	-5.332939147949219
-7.257170677185059	-6.992409706115723
-4.173961162567139	-4.9381489753723145
-3.4925789833068848	-6.893435955047607
-6.267279624938965	-4.90963888168335
-5.038192272186279	-5.528069972991943
5.362805366516113	5.325402736663818
-5.434658050537109	-5.323983192443848
5.178149223327637	0.4642401337623596
-5.550296783447266	-5.396127223968506
2.1715805530548096	-0.412535697221756
-4.83868408203125	-4.847872257232666
-6.392691135406494	-6.01995849609375
-5.847463130950928	-6.504647731781006
-7.370730400085449	-6.39858865737915
-5.292047500610352	-5.072747230529785
2.154184103012085	2.5717098712921143
5.519316673278809	5.595183849334717
1.7012301683425903	5.505909442901611
7.783820629119873	7.109113693237305
-6.065492153167725	-5.822929382324219
-5.4621782302856445	-6.937510967254639
-2.5068817138671875	-5.72880220413208
5.828433990478516	-5.316429138183594
-6.43602991104126	-5.429935932159424
-8.072178840637207	-6.730424404144287
-4.7645745277404785	-4.298608303070068
-5.1617865562438965	-6.263923168182373
-2.501234292984009	-5.343124866485596
-7.2929463386535645	-6.7027153968811035
4.640212059020996	5.253788948059082
-7.084415435791016	-6.439089298248291
-4.9349822998046875	-6.000430583953857
6.021302223205566	7.0758795738220215
-2.0401647090911865	5.335700035095215
5.307240962982178	5.242524147033691
-5.059837341308594	-4.175901889801025
-4.81287956237793	-6.682510852813721
-3.2500016689300537	-5.515270709991455
-6.612671852111816	-6.631441593170166
5.118259429931641	0.577395498752594
-5.162837028503418	-5.451173782348633
-4.74003267288208	-5.433265209197998
4.685752868652344	6.052147388458252
4.677578926086426	0.7344748973846436
-2.966156244277954	-2.9317786693573
-2.255784034729004	-1.6919960975646973
-5.31865930557251	-5.681016445159912
5.217794895172119	5.748546600341797
-6.535369396209717	-6.27516508102417
-6.211517333984375	-5.561826705932617
-6.010178089141846	-5.918181419372559
-4.59188175201416	-5.383452415466309
5.349146842956543	5.753143787384033
2.158590316772461	4.435566425323486
-3.09870982170105	-0.8956155776977539
-5.832920551300049	-6.470530033111572
-7.56496000289917	-6.324804306030273
-1.8714900016784668	-3.0826196670532227
1.6789734363555908	-0.5349370837211609
8.13597297668457	8.430093765258789
2.168759346008301	-3.1962218284606934
-5.3425679206848145	-5.178401470184326
-5.693209648132324	-5.603338718414307
5.148227691650391	5.582282543182373
-2.089975118637085	-0.33738574385643005
-4.867428302764893	-7.057853698730469
-1.905588150024414	-3.3699188232421875
-6.243104934692383	-5.385185241699219
5.790311813354492	5.661293029785156
4.735665321350098	5.0981011390686035
5.973034858703613	5.819848537445068
-5.793971538543701	-6.9724812507629395
5.84476900100708	5.730923652648926
5.446966171264648	6.1247992515563965
-5.26129150390625	-6.896999835968018
1.6914644241333008	-2.4820621013641357
5.907777309417725	5.613586902618408
4.675528049468994	3.664956569671631
-3.7479188442230225	-6.949011325836182
-5.908385276794434	-5.217212200164795
-2.23083758354187	0.8531279563903809
-4.917989253997803	-5.239539623260498
-5.00013542175293	-5.714814186096191
-5.496098041534424	-5.33912992477417
2.1816213130950928	-1.6145046949386597
2.1765682697296143	0.6843839287757874
-5.578761100769043	-5.783571720123291
2.153607130050659	0.6719397306442261
-1.8849462270736694	-3.505493640899658
7.373841285705566	5.700448036193848
-5.906277656555176	-6.521600246429443
-5.7395477294921875	-6.905463695526123
-6.420570373535156	-5.076442241668701
7.8350300788879395	6.066254138946533
-4.995279312133789	-5.956613063812256
5.297098636627197	5.61437463760376
2.1606616973876953	4.817274570465088
-4.632989406585693	-5.392360210418701
4.664196491241455	5.597461700439453
0.8031097650527954	0.9804636240005493
-1.9624249935150146	-1.998602271080017
-4.242532730102539	-5.453946113586426
-1.9469119310379028	1.6904765367507935
-5.487830638885498	-5.176634311676025
-4.815946102142334	-5.586147785186768
-1.0006667375564575	-4.533924102783203
5.125037670135498	5.649165630340576
-4.888122081756592	-6.320962429046631
2.1554114818573	4.559310436248779
-7.241284370422363	-6.6136908531188965
-2.9834866523742676	-4.588023662567139
2.158590316772461	3.2347328662872314
5.656419277191162	5.621702671051025
5.601581573486328	5.300742149353027
8.674010276794434	8.37979793548584
-5.077308654785156	-4.837335109710693
-2.794452667236328	-3.630096673965454
-6.338145732879639	-6.379920959472656
4.750128269195557	1.211363673210144
4.666057109832764	5.481380462646484
5.670364856719971	5.432291030883789
1.6956253051757812	-1.080893874168396
-5.196890354156494	-5.251867771148682
4.046283721923828	2.408156633377075
-6.616074085235596	-6.199995994567871
-6.30541467666626	-5.618626117706299
-4.232750415802002	-3.28220534324646
5.486562252044678	5.558518886566162
-5.113561630249023	-5.982921123504639
5.215891361236572	1.2570326328277588
-1.8920356035232544	-3.0130374431610107
-0.8749621510505676	5.274430274963379
8.15562629699707	8.431276321411133
4.0441179275512695	1.1045562028884888
-4.906548500061035	-5.561310768127441
-2.7374587059020996	1.6297082901000977
-2.2033164501190186	-4.121083736419678
1.6791774034500122	-0.5818856954574585
-6.1801838874816895	-6.083592891693115
-5.280490398406982	-5.254335403442383
-0.5505272150039673	5.6834716796875
-5.651843547821045	-5.390779972076416
-5.205064296722412	-4.996551990509033
5.478509902954102	6.1381354331970215
-4.929340362548828	-4.9256911277771
-5.831483364105225	-5.945361614227295
4.747577667236328	8.744978904724121
-2.794271945953369	-3.607484817504883
-3.144422769546509	-2.774383544921875
-6.029780387878418	-6.444590091705322
-7.745018482208252	-6.961521625518799
-4.1804022789001465	-3.985985040664673
-5.416879177093506	-6.64867639541626
-8.041810035705566	-6.42240571975708
-2.5188183784484863	-2.7409679889678955
-2.516721487045288	-3.654816150665283
-2.981161594390869	-4.054461479187012
4.757306098937988	0.3788830637931824
5.738417625427246	6.422988414764404
0.8031097650527954	2.6845436096191406
-1.375227451324463	5.19555139541626
7.802516460418701	8.434046745300293
4.760405540466309	0.4751460552215576
-4.880154609680176	-4.488413333892822
5.909732341766357	5.956375598907471
0.39946529269218445	0.9986077547073364
-6.580940246582031	-6.8798675537109375
-2.7261433601379395	-2.8663439750671387
-3.622072219848633	-4.377892017364502
-5.042380332946777	-4.25924825668335
-3.9238717555999756	-3.699528694152832
2.1606616973876953	2.847980499267578
0.8031097650527954	1.2444502115249634
-3.0876612663269043	-3.8837599754333496
4.679232597351074	5.126889705657959
1.6786112785339355	0.25797903537750244
-4.748685836791992	-6.8040595054626465
5.519316673278809	5.167603492736816
-5.95074987411499	-5.389660358428955
2.163005828857422	4.825967788696289
-3.071359395980835	-3.9916419982910156
4.627538204193115	0.8677771091461182
0.8031097650527954	-3.7347986698150635
5.2422895431518555	5.504424571990967
5.274415493011475	3.8861522674560547
5.160661697387695	0.1043304055929184
-7.404537200927734	-6.917040824890137
5.708673000335693	7.1660237312316895
5.657978057861328	5.046065807342529
-2.622730255126953	-2.909787654876709
-3.2000505924224854	-3.380890369415283
-7.069718837738037	-6.496762275695801
5.378738880157471	5.429271221160889
-5.961460113525391	-5.477490425109863
-0.549191951751709	1.6934798955917358
4.6703596115112305	5.663062572479248
1.6857528686523438	-2.9675817489624023
-6.5227580070495605	-6.556120872497559
2.1592535972595215	4.309947490692139
-3.4923460483551025	-2.431814670562744
4.719586372375488	4.452596664428711
5.157138824462891	5.190127372741699
-2.0930545330047607	0.20692162215709686
6.011715412139893	5.741229057312012
4.646806716918945	5.528285026550293
-3.4910733699798584	-4.562875270843506
-5.2389817237854	-5.546757698059082
5.101942539215088	5.65700101852417
4.650391101837158	5.512384414672852
-5.849137783050537	-5.48676061630249
-6.220182418823242	-6.743907451629639
-2.1111602783203125	0.8155598044395447
-4.228739261627197	-5.714520454406738
-5.149922847747803	-5.347379207611084
-5.628307342529297	-4.973031520843506
7.603179931640625	6.377002239227295
4.671006202697754	3.314523696899414
4.772736072540283	5.66378927230835
5.207740306854248	5.707641124725342
-2.093512535095215	-3.2150022983551025
-6.516041278839111	-6.047301769256592
-0.05671257525682449	-1.6098321676254272
-7.393094539642334	-6.496356964111328
2.1556694507598877	0.6780956387519836
5.899282455444336	5.968106746673584
-6.2076311111450195	-5.58019495010376
-6.345293998718262	-5.892364501953125
5.148039817810059	5.665976047515869
-3.1546618938446045	-3.0941059589385986
-5.3443779945373535	-5.283382892608643
-6.306285858154297	-5.973684787750244
-3.417299509048462	-4.366337776184082
8.628068923950195	8.374862670898438
-3.7396833896636963	-4.201277256011963
-2.051839828491211	-5.021512508392334
4.644412040710449	2.793950080871582
5.734101295471191	6.185336112976074
5.369456768035889	5.263030529022217
-2.1188876628875732	0.640670895576477
5.567507266998291	8.602811813354492
2.159595012664795	5.684996128082275
2.1583139896392822	0.7147987484931946
-5.669919490814209	-5.5268025398254395
5.631331443786621	1.315254807472229
-7.685039520263672	-6.93996000289917
-3.3452820777893066	-4.233968257904053
-4.7667460441589355	-5.775683403015137
5.970040798187256	7.15168571472168
-4.875921249389648	-5.505524635314941
-5.437204360961914	-5.188142776489258
-7.850549697875977	-5.782235622406006
-4.205064296722412	-4.660526752471924
8.192418098449707	5.98401403427124
-2.1354897022247314	4.574345111846924
-2.472524642944336	0.6984771490097046
-6.103780746459961	-5.243811130523682
-6.076194763183594	-5.8848652839660645
-4.85203742980957	-5.45442533493042
-3.9327945709228516	-4.931312084197998
2.165679931640625	3.3574533462524414
8.50954818725586	5.721076011657715
-2.976764440536499	-5.231171131134033
2.158590316772461	-1.350180983543396
2.154184103012085	5.627555847167969
