# Supplementary material for: High-Throughput Screen Reveals the Structure–Activity Relationship of the Antimicrobial Lasso Peptide Ubonodin
Source: ACS Cent Sci. 2023 Mar 1;9(3):540–50. doi: 10.1021/acscentsci.2c01487 (PMC10037499; doi:10.1021/acscentsci.2c01487)
Supplement: Supplementary file 6 — oc2c01487_si_006.zip [file oc2c01487_si_006.zip › deeplasso-main/inference/preprocess.py]

#!/usr/bin/python

#The data preprocss script is adopted from DLKcat, author Le Yuan
#https://github.com/SysBioChalmers/DLKcat


import math
import json
import pickle
import numpy as np
from collections import defaultdict
import torch

word_dict = defaultdict(lambda: len(word_dict))
sst_dict = defaultdict(lambda: len(sst_dict))

proteins = list()
regression = list()
ssts = list()
mutants = list()

def split_sequence(sequence, ngram):
    sequence = '-' + sequence + '='
    words = [word_dict[sequence[i:i+ngram]] for i in range(len(sequence)-ngram+1)]
    return np.array(words)

def split_topology(topolgy, ngram):
    topolgy = '-' + topolgy + '='
    ssts = [sst_dict[topolgy[i:i+ngram]] for i in range(len(topolgy)-ngram+1)]
    return np.array(ssts)


def dump_dictionary(dictionary, filename):
    with open(filename, 'wb') as file:
        pickle.dump(dict(dictionary), file)

def main() :
    with open('./case.csv', 'r') as infile :
        enrich_data = infile.readlines()

    ngram = 3

    i = 0
    for line in enrich_data[1:] :
        line_item = list()
        data = line.strip().split(',')
        sequence = data[0]
        ss = data[-1]
        """protein sequence embedding"""
        words = split_sequence(sequence,ngram)
        proteins.append(words)
        """secondary topology embedding"""
        ss_words = split_topology(ss, 3) #ss topology for ngram=3
        ssts.append(ss_words)
        """regression"""
        #mutants.append(name)

    np.save('./case/'+'proteins', proteins)
    np.save('./case/'+'ssts', ssts)
    np.save('./case/' + 'regression', regression)
    #np.save('./input_top/' + 'mutants', mutants)
    dump_dictionary(word_dict, './case/sequence_dict.pickle')
    dump_dictionary(sst_dict, './case/topolgy_dict.pickle')


if __name__ == '__main__' :
    main()
