# Supplementary material for: High-Throughput Screen Reveals the Structure–Activity Relationship of the Antimicrobial Lasso Peptide Ubonodin
Source: ACS Cent Sci. 2023 Mar 1;9(3):540–50. doi: 10.1021/acscentsci.2c01487 (PMC10037499; doi:10.1021/acscentsci.2c01487)
Supplement: Supplementary file 6 — oc2c01487_si_006.zip [file oc2c01487_si_006.zip › deeplasso-main/inference/case.csv]

Mutant	Enrichment	Topology
GGDGSI*EYFNRPMVIHDWQIMDSGMYG	4.338031585	rrrrrrrrlllllllllllllllllltt
GGDGSIAEYFNRPMHIHEWQIM*SGYYG	4.458413078	rrrrrrrrlllllllllllllllllltt
