# Supplementary material for: High-Throughput Screen Reveals the Structure–Activity Relationship of the Antimicrobial Lasso Peptide Ubonodin
Source: ACS Cent Sci. 2023 Mar 1;9(3):540–50. doi: 10.1021/acscentsci.2c01487 (PMC10037499; doi:10.1021/acscentsci.2c01487)
Supplement: Supplementary file 6 — oc2c01487_si_006.zip [file oc2c01487_si_006.zip › deeplasso-main/secondary_structures_version/predicted/prediction_out/valid_ss_iteration_50train_preprocess_dim_20_ss_top_model_31th_layer_2_iteration_15_2_data.csv]

	Ydev	Preddev
0	[-3.0963633]	-2.736737
1	[5.935481]	5.567149
2	[-4.601645]	-5.241647
3	[-7.0665293]	-5.791364
4	[-5.136315]	-5.6936016
5	[4.6638517]	-0.5966811
6	[5.5407395]	5.4962745
7	[-6.333429]	-5.9899216
8	[-1.7893473]	-4.418728
9	[-0.5516672]	-1.2132084
10	[3.394071]	1.7776405
11	[1.4980975]	1.8844426
12	[5.249366]	5.104665
13	[4.7662497]	6.0979567
14	[-4.860861]	-6.4676514
15	[7.4085555]	7.321279
16	[-5.5519266]	-5.7018657
17	[-4.7041736]	-5.538697
18	[-5.886888]	-5.3250375
19	[-3.9721081]	-3.5373292
20	[-6.1149583]	-5.6714697
21	[-5.0876613]	-4.51555
22	[-4.966482]	-6.7706966
23	[5.142475]	6.323432
24	[1.4982551]	2.9314473
25	[7.499498]	7.5472283
26	[-7.335418]	-6.647642
27	[-2.4448178]	-3.047529
28	[-2.8253543]	-2.0498457
29	[-1.0006667]	-5.832354
30	[-4.6726236]	-5.23699
31	[-5.572654]	-6.339338
32	[8.161981]	6.375143
33	[-5.2878847]	-4.7211895
34	[-4.854421]	-5.6250677
35	[5.2833037]	5.2428412
36	[1.6934853]	-1.7792006
37	[-2.8291585]	-3.7054846
38	[-3.4883707]	-6.0787015
39	[-7.425709]	-6.5775714
40	[-4.8758287]	-3.0451348
41	[-6.2212744]	-6.0620413
42	[-4.3419404]	-4.906084
43	[-5.650122]	-6.4580455
44	[-5.8491282]	-6.6967344
45	[-4.2325144]	-5.504254
46	[-5.4087787]	-4.7063427
47	[-5.84752]	-5.373896
48	[2.1584978]	-2.1604118
49	[-3.6563218]	-2.7245002
50	[-5.1582284]	-5.543135
51	[-5.9121923]	-5.763341
52	[-5.205879]	-5.165694
53	[-3.4352949]	-3.5514116
54	[-7.469368]	-6.359555
55	[1.4982551]	3.0681348
56	[-5.448265]	-5.688496
57	[-5.754545]	-5.3418846
58	[5.1876497]	5.653671
59	[4.646754]	5.0923557
60	[-5.2622223]	-6.318709
61	[-5.4964504]	-4.8325534
62	[-1.892884]	2.8026288
63	[-3.5977697]	-4.2116838
64	[-1.7947918]	3.667544
65	[6.859043]	7.3900075
66	[5.642798]	5.658078
67	[-5.4413624]	-5.219772
68	[-4.7818527]	-4.018774
69	[-2.044887]	-4.556553
70	[-4.566124]	-5.247806
71	[-5.2629795]	-3.78235
72	[4.0465636]	2.366456
73	[1.4970067]	2.3961582
74	[-2.720452]	-3.7722085
75	[1.6914079]	0.29301277
76	[-2.5981407]	-5.322072
77	[-5.2586665]	-5.925588
78	[-4.5892076]	-5.213847
79	[-7.8105483]	-7.159987
80	[5.2648816]	-3.7298224
81	[-5.1659684]	-5.5013957
82	[-5.0348334]	-5.3871675
83	[-4.89195]	-5.4264226
84	[2.1747406]	2.3248494
85	[1.4982551]	1.6383994
86	[-1.8350681]	-2.9821534
87	[2.1590853]	-1.2628739
88	[-6.0387917]	-4.3155313
89	[-2.700867]	-4.8653507
90	[-3.921783]	-4.2972636
91	[1.4982551]	2.9889755
92	[-4.224371]	-6.283915
93	[1.691319]	2.9844172
94	[-5.2896476]	-5.043946
95	[-5.3466372]	-3.5931816
96	[-5.679973]	-6.2754717
97	[5.2820816]	3.021782
98	[-3.4792066]	-5.073644
99	[-4.9193563]	-4.986795
100	[5.5895143]	6.509905
101	[-5.399014]	-6.2580333
102	[-3.4901595]	-4.2422028
103	[5.5349135]	5.1080594
104	[5.3983674]	5.095827
105	[-0.5505272]	2.4168296
106	[4.7378793]	2.1164927
107	[-4.811189]	-3.673961
108	[-7.2373047]	-6.724907
109	[-4.816341]	-4.857999
110	[-4.8247385]	-5.344998
111	[-6.1679916]	-6.103157
112	[-4.913678]	-5.6102953
113	[-1.9491341]	-4.278192
114	[8.604303]	5.4955435
115	[-4.829606]	-5.1841335
116	[-4.2308373]	-4.9265647
117	[2.1606617]	1.6912977
118	[-3.1174557]	-3.976638
119	[-5.8551016]	-4.8419385
120	[5.8118496]	5.376056
121	[5.178149]	1.1733869
122	[5.47851]	6.038908
123	[5.349303]	6.3482194
124	[-1.7963523]	1.8307884
125	[-2.7374587]	-4.7076793
126	[4.721973]	5.1588917
127	[-5.1577196]	-5.5178576
128	[-5.462235]	-5.27665
129	[-5.782665]	-5.8420715
130	[5.2057495]	4.9541173
131	[5.7316957]	4.8213573
132	[-4.1724935]	-4.874563
133	[-5.2928147]	-5.626046
134	[-4.928257]	-5.101529
135	[-4.872455]	-5.1393
136	[-5.5358024]	-5.194602
137	[8.005723]	6.3036532
138	[2.1536071]	4.488846
139	[-2.5862176]	-5.423804
140	[-1.9469119]	3.2549794
141	[1.7000163]	2.2627492
142	[5.430669]	5.483196
143	[-5.7798476]	-6.6822677
144	[-0.5494636]	1.044681
145	[5.410512]	5.309856
146	[2.1687593]	-2.1269207
147	[5.877422]	5.432423
148	[-2.1354897]	2.153802
149	[5.436435]	4.274477
150	[2.1585903]	1.9710541
151	[4.757306]	0.79259396
152	[-5.6464515]	-5.835431
153	[5.1210246]	5.677623
154	[7.998119]	6.765489
155	[5.1068907]	2.5322633
156	[8.129183]	7.9973645
157	[7.844769]	5.7400117
158	[2.1816213]	2.6156511
159	[-5.6111226]	-4.580937
160	[0.80310977]	1.9324615
161	[0.39975408]	1.4305357
162	[5.681986]	5.2120442
163	[-6.3710275]	-3.1128852
164	[-5.716169]	-2.8805873
165	[2.1549222]	4.739746
166	[-6.618955]	-6.2463393
167	[-3.251338]	-3.3669865
168	[-5.685826]	-5.6656923
169	[0.80310977]	-0.7747886
170	[6.935102]	6.4813023
171	[-5.3415484]	-5.564919
172	[-4.8749623]	-5.4066906
173	[-2.8693156]	-2.7516406
174	[-3.1562483]	-4.943335
175	[-6.358202]	-5.733357
176	[-5.0369935]	-4.2809176
177	[5.4397345]	4.4556036
178	[-5.8254795]	-5.962019
179	[-5.6159477]	-5.830428
180	[4.7475777]	7.556689
181	[-5.1192827]	-5.756187
182	[-5.2148123]	-5.4817076
183	[5.2201953]	5.0420794
184	[-6.1138697]	-5.433634
185	[2.1585903]	0.025908917
186	[5.6242414]	5.9506574
187	[5.304794]	4.65031
188	[4.7143655]	3.8251421
189	[2.1617067]	1.7811674
190	[-4.623155]	-5.469208
191	[-4.7407002]	-6.1795864
192	[-3.3533947]	-4.919908
193	[5.507244]	5.666985
194	[4.651107]	1.0376201
195	[4.671712]	5.1249366
196	[-7.6182537]	-6.5621367
197	[5.648042]	5.119638
198	[-4.472585]	-4.73743
199	[-5.092421]	-5.059503
200	[-5.312922]	-5.2118816
201	[-6.1991425]	-5.3254614
202	[5.343617]	5.245595
203	[5.3864465]	8.202515
204	[-6.409126]	-6.113275
205	[-3.4165683]	3.206849
206	[0.40010482]	1.6302963
207	[-4.751479]	-5.2188435
208	[8.045578]	7.299578
209	[-6.219258]	-5.8826056
210	[-5.8042207]	-5.630695
211	[-5.0057163]	-4.329536
212	[1.6977568]	1.4693358
213	[5.2020645]	5.406133
214	[-2.115032]	-3.5834153
215	[-5.8056993]	-5.451663
216	[-6.409208]	-6.0848684
217	[1.4982551]	3.2862
218	[-5.5971127]	-5.174562
219	[4.0462837]	5.312794
220	[-4.743083]	-5.8221054
221	[7.5367494]	5.621372
222	[-3.3794816]	-5.5670066
223	[0.80310977]	3.5417085
224	[4.745624]	1.2691166
225	[-4.237209]	-6.6062126
226	[1.4993442]	-2.8551538
227	[-5.478155]	-6.07042
228	[-7.5552416]	-6.525211
229	[-5.8525786]	-4.874984
230	[-5.9392557]	-4.3847184
231	[-1.9302536]	-5.413932
232	[-4.8287573]	-5.0596757
233	[-4.2426085]	-3.0059006
234	[-6.610675]	-6.077313
235	[5.506368]	5.2818956
236	[-1.8298328]	-3.7587354
237	[-7.3996263]	-6.1535606
238	[-5.798661]	-3.8971338
239	[5.684106]	6.0902195
240	[1.7000163]	4.4374967
241	[-5.517725]	-5.935918
242	[5.3717966]	3.6028101
243	[-6.524817]	-6.3920693
244	[-5.751479]	-6.398038
245	[-4.5703487]	-3.6321707
246	[-5.019842]	-5.3625913
247	[-4.33141]	-3.7299752
248	[-6.1385665]	-7.0160456
249	[4.7212715]	4.1071706
250	[5.112422]	6.1078043
251	[-6.0099587]	-5.9203515
252	[-5.5702467]	-5.836148
253	[-4.500671]	-3.975672
254	[2.1567466]	-1.7029247
255	[7.4430766]	6.539478
256	[-2.7374587]	2.7683527
257	[0.40101132]	2.92682
258	[-1.8205441]	-2.8003445
259	[-2.441309]	-4.543659
260	[1.6807938]	-2.5261538
261	[5.92032]	5.641587
262	[-4.7993402]	-5.3432255
263	[-7.179884]	-6.132677
264	[4.6468067]	1.5778171
265	[-6.006585]	-5.909369
266	[-4.6147428]	-4.84738
267	[4.7432766]	-0.1724121
268	[5.536464]	4.647492
269	[5.630929]	5.3139076
270	[-5.4786086]	-6.089188
271	[5.8952794]	5.4678535
272	[-6.333515]	-5.8162622
273	[-6.376799]	-6.204765
274	[-2.1095505]	-5.27838
275	[5.2489767]	1.7494383
276	[-5.0954213]	-5.4752126
277	[1.7000163]	2.5742235
278	[-4.1510863]	-4.483025
279	[-6.089502]	-6.2178493
280	[5.913242]	5.4523773
281	[-4.696542]	-5.925566
282	[-5.2747397]	-5.8078957
283	[-4.7637053]	-4.80804
284	[-4.795928]	-3.9643428
285	[-8.185575]	-6.9438257
286	[4.7276096]	4.6048985
287	[4.7327204]	1.6393429
288	[-6.581828]	-5.8034983
289	[2.1816213]	-2.7872663
290	[-5.9842906]	-5.526649
291	[-1.8973299]	-1.545979
292	[5.2574883]	5.0895715
293	[5.7922707]	5.3199835
294	[-5.169958]	-6.864019
295	[-2.089975]	1.553297
296	[-5.946912]	-6.0958624
297	[-7.2884274]	-6.2906785
298	[-4.686275]	-4.417511
299	[-5.96868]	-5.8749967
300	[-4.920181]	-5.773366
301	[-5.8780594]	-6.1509695
302	[1.6942211]	1.4737214
303	[-2.1330752]	3.2866192
304	[-5.1791396]	-4.9294834
305	[5.938269]	5.629298
306	[-6.5596075]	-5.877715
307	[-4.784782]	-5.8102612
308	[-5.002659]	-6.7909083
309	[-5.592688]	-5.4132686
310	[-5.3368206]	-5.276933
311	[-7.932954]	-7.0627613
312	[5.565172]	5.1540866
313	[-3.6799731]	-5.4306583
314	[-4.577483]	-5.975314
315	[2.162191]	1.6863408
316	[4.0444193]	2.611448
317	[-5.1637235]	-5.8572655
318	[4.6790686]	4.8538594
319	[-3.9185152]	-5.175809
320	[4.771555]	5.362697
321	[5.809436]	4.852195
322	[4.723297]	3.1025445
323	[2.1765683]	5.172139
324	[-6.4233027]	-5.643492
325	[6.8686457]	7.5770535
326	[-5.0706615]	-6.469847
327	[5.432025]	4.110168
328	[-5.3466372]	-5.3165603
329	[1.6946713]	1.6526992
330	[-5.933856]	-5.937011
331	[2.1567466]	1.4327474
332	[-8.205505]	-6.981268
333	[-5.266889]	-4.7463984
334	[5.433587]	5.1302447
335	[-3.9266243]	-3.7559407
336	[-1.7877413]	-2.6706438
337	[-4.6275244]	-4.8414984
338	[-3.5260139]	-5.068926
339	[-4.331482]	-5.2465196
340	[-4.8056993]	-5.683829
341	[4.7805905]	5.0055547
342	[2.1569977]	3.72191
343	[-2.7693074]	-4.6578374
344	[-4.1729646]	-5.3187294
345	[1.4976968]	3.2254794
346	[5.128313]	5.120328
347	[4.712403]	3.680405
348	[-6.594621]	-5.620324
349	[-2.97825]	-0.64720976
350	[-3.8770099]	-0.3185552
351	[4.6908617]	5.4788337
352	[-3.492346]	-5.7731867
353	[-4.6342955]	-5.168034
354	[-4.1124983]	-4.912951
355	[-5.6283073]	-5.4873757
356	[6.023891]	4.1010985
357	[5.189212]	4.996347
358	[-5.3992367]	-3.095446
359	[-5.865453]	-5.9044523
360	[-5.254882]	-5.2170553
361	[-2.007145]	-2.101395
362	[-1.7907308]	0.036067873
363	[-4.970504]	-5.8907404
364	[-4.6026764]	-5.392533
365	[8.467184]	7.5674515
366	[-5.5304065]	-6.833604
367	[-1.8239782]	-2.8213644
368	[-5.6194224]	-5.5376368
369	[-4.334394]	-5.8889246
370	[-5.0622773]	-5.791136
371	[-5.4416504]	-6.149824
372	[5.8291254]	6.789674
373	[-6.6181135]	-5.4229136
374	[4.0462837]	1.2882612
375	[-4.995632]	-5.6833954
376	[-2.9593909]	2.3963053
377	[5.817384]	6.741198
378	[5.128313]	4.6371455
379	[-7.925334]	-6.91657
380	[-5.339848]	-5.8191104
381	[-2.004245]	-1.6882931
382	[-5.5320454]	-5.314367
383	[-2.004245]	-3.2555761
384	[-2.0314667]	-3.0290005
385	[-4.933856]	-5.222266
386	[5.369164]	4.2184415
387	[5.5276237]	5.844929
388	[-4.722496]	-4.856074
389	[-5.220737]	-5.9448175
390	[-5.4629827]	-6.192819
391	[-6.4116507]	-6.052584
392	[-6.079533]	-6.1671815
393	[-5.787566]	-5.921192
394	[-2.972184]	-3.1868982
395	[-5.086503]	-4.8400187
396	[5.799348]	4.2425303
397	[-5.4900594]	-5.724397
398	[-4.8174767]	-5.843696
399	[6.016457]	5.5355306
400	[2.1613014]	1.3903369
401	[-3.4793944]	-4.795923
402	[5.7011566]	5.354228
403	[-8.042095]	-6.2701178
404	[5.1870756]	5.4591084
405	[-6.063139]	-6.9255586
406	[2.1614103]	-0.7812247
407	[-7.397544]	-6.926244
408	[-2.5188184]	-3.1308227
409	[2.1638572]	1.9582441
410	[4.755643]	5.4061084
411	[1.4972879]	4.330478
412	[8.021566]	7.557946
413	[-4.5892076]	-4.360299
414	[-4.858394]	-3.2900314
415	[-3.154662]	3.8254743
416	[-5.1053724]	-6.1974645
417	[-4.609877]	-5.1059875
418	[6.9295273]	5.754537
419	[5.290146]	5.4195375
420	[-5.10954]	-5.745966
421	[-5.2816987]	-5.1136417
422	[5.16568]	4.9065185
423	[-5.5642614]	-5.882522
424	[-5.416879]	-6.066084
425	[2.1630058]	3.5833867
426	[-1.0042452]	1.5599988
427	[-3.9209168]	3.9587066
428	[4.677579]	4.6293693
429	[-5.0999284]	-5.4255686
430	[5.2]	4.1212087
431	[-1.9469119]	0.9701462
432	[4.6759386]	1.0679429
433	[-3.8073878]	-3.8196273
434	[-4.861023]	-5.6036634
435	[-5.5326242]	-4.7428975
436	[-3.416873]	-4.742271
437	[-2.5039997]	-2.989291
438	[4.725942]	3.5870717
439	[4.7149963]	5.2368217
440	[-4.8382354]	-4.547789
441	[-5.6473517]	-4.8416195
442	[-1.962425]	-1.3520839
443	[-5.4150705]	-5.328372
444	[1.7012302]	2.8871233
445	[-5.687165]	-6.1174293
446	[-5.3247514]	-4.7873383
447	[-3.4543865]	-4.4916444
448	[4.725942]	6.0846972
449	[-4.8811297]	-4.690438
450	[-6.0771737]	-5.899318
451	[-3.4430087]	-5.424194
452	[4.679627]	5.2548866
453	[-5.825437]	-5.513603
454	[5.182488]	5.5488496
455	[-2.133325]	-4.164854
456	[-4.067255]	1.2259107
457	[-2.059017]	-4.8657904
458	[5.9632397]	4.8552494
459	[-3.5892076]	-5.060762
460	[-5.953831]	-5.9779863
461	[-2.0950105]	1.6335541
462	[-6.352876]	-3.7778401
463	[1.689453]	-0.48450303
464	[-1.9469119]	2.447866
465	[-5.0809474]	-5.3954687
466	[-5.4940815]	-5.5770197
467	[-6.3722696]	-5.5745683
468	[1.4982551]	1.7717012
469	[5.1923013]	3.9469087
470	[2.1542394]	3.5422826
471	[7.8979206]	7.3869424
472	[11.137684]	8.465837
473	[7.5819926]	6.302827
474	[-5.995632]	-6.4619017
475	[1.4970067]	6.3682685
476	[-6.3099527]	-6.044303
477	[4.661091]	3.3995485
478	[-5.7368245]	-5.0889206
479	[4.6868553]	5.276063
480	[-5.1419773]	-5.201651
481	[4.7316957]	4.9017053
482	[-4.775829]	-4.9557953
483	[1.6987731]	1.3813639
484	[5.3624134]	5.476995
485	[-5.610048]	-5.5949464
486	[5.1214266]	5.6708884
487	[-2.1285033]	1.4636079
488	[0.80310977]	0.091359764
489	[5.378739]	5.374368
490	[-6.161905]	-6.159545
491	[2.1715806]	-2.476176
492	[0.80310977]	2.633875
493	[-5.121483]	-5.3058953
494	[-1.8926417]	-3.7858038
495	[-7.1197224]	-6.3270106
496	[2.160854]	-1.8321869
497	[-3.6028826]	-5.6362195
498	[-6.041642]	-5.386166
499	[-5.97825]	-6.137293
500	[5.2981653]	5.511771
501	[1.4995806]	2.359837
502	[-6.225299]	-6.1346464
503	[-2.255784]	0.51612973
504	[-5.8196077]	-5.3561735
505	[-5.174789]	-5.44171
506	[-3.2150242]	-5.4497337
507	[-3.322421]	-3.710102
508	[-6.2393823]	-6.2550273
509	[-5.3300934]	-4.242621
510	[-3.0963633]	-1.3799746
511	[-2.5703487]	3.7748208
512	[5.3266716]	4.5206084
513	[2.1536071]	-1.0429269
514	[-5.878714]	-5.806646
515	[-5.2412844]	-4.98056
516	[-2.8393383]	-3.1092665
517	[2.1839316]	-1.4702121
518	[-3.7396834]	-3.598893
519	[-2.6563218]	-4.672668
520	[-4.786267]	-5.576871
521	[-4.7382636]	-5.293101
522	[-4.1510863]	-4.2585793
523	[7.8539786]	7.141365
524	[-1.8558209]	-3.1281664
525	[-1.7241372]	-0.45941415
526	[4.6797185]	5.1143827
527	[-5.2489786]	-5.333291
528	[-5.1510863]	-5.5725923
529	[-4.994505]	-5.3090744
530	[5.2077403]	3.7974718
531	[-3.2661529]	-4.185545
532	[5.4146333]	5.0979633
533	[-5.091708]	-5.024272
534	[-7.8867755]	-6.436703
535	[-4.623155]	-5.3255873
536	[2.1743655]	5.1088414
537	[-6.4923463]	-5.7665772
538	[-5.133838]	-5.0243506
539	[-2.0083206]	-4.478885
540	[5.192152]	4.5465403
541	[-5.0199037]	-5.418006
542	[6.006607]	6.280434
543	[-3.6046376]	-4.4146724
544	[-6.438476]	-6.1280828
545	[-4.926687]	-3.4090655
546	[9.133104]	7.7334113
547	[-6.425709]	-5.899561
548	[8.573866]	6.1893992
549	[-5.3261733]	-6.1014094
550	[-4.7198052]	-5.56518
551	[-5.8051853]	-6.295416
552	[5.2477107]	5.5135794
553	[-6.5148683]	-5.0218844
554	[-1.9744978]	0.8643193
555	[5.2363477]	5.84536
556	[-2.1936662]	-4.174732
557	[1.6828156]	0.01374656
558	[5.882837]	5.027408
559	[-5.924811]	-4.333329
560	[-6.0229]	-6.4520264
561	[-5.1685615]	-5.355126
562	[8.599041]	7.7233253
563	[5.134841]	1.819759
564	[5.9392467]	5.558779
565	[5.1246033]	7.769354
566	[-7.481204]	-5.988883
567	[-0.5505272]	1.1376784
568	[-3.962425]	-3.3799765
569	[-5.5860815]	-5.596743
570	[-5.2758417]	-5.084443
571	[-2.342153]	-4.9580984
572	[2.1557813]	4.3858023
573	[-4.707122]	-5.40991
574	[7.4290996]	5.218099
575	[-3.3668153]	-4.691927
576	[1.683251]	1.2459623
577	[-5.256814]	-5.103951
578	[4.7472987]	0.93423045
579	[-6.1768937]	-6.2926464
580	[-3.6726236]	-4.7555017
581	[-5.7395573]	-5.2749114
582	[-6.3540072]	-5.953971
583	[-5.2333136]	-5.1143665
584	[-6.241989]	-6.0440845
585	[5.3813777]	7.359593
586	[-7.6322765]	-6.418445
587	[-7.450647]	-6.23156
588	[-5.5340567]	-6.2431445
589	[-7.30943]	-6.857026
590	[0.80310977]	0.35780796
591	[4.7682576]	5.2805705
592	[-5.201982]	-5.8304415
593	[-5.1390696]	-3.577643
594	[2.1606617]	1.0298474
595	[1.699274]	1.5450451
596	[-4.878714]	-4.913211
597	[-4.8674283]	-4.5833755
598	[-5.72704]	-4.8300996
599	[-3.1406996]	-5.242772
600	[-4.955882]	-5.668769
601	[-3.3210115]	-0.18689644
602	[5.24756]	4.744348
603	[-5.5060496]	-5.6944947
604	[-5.610903]	-5.463441
605	[-5.2350535]	-5.955315
606	[-5.1810236]	-5.347402
607	[-4.9272833]	-5.2111206
608	[2.1626523]	3.9139388
609	[-2.596773]	-4.44646
610	[4.7210555]	3.7702277
611	[5.602155]	5.2656393
612	[-8.27593]	-6.221047
613	[-5.9028683]	-5.7449207
614	[-6.192907]	-6.042756
615	[2.159595]	3.9341195
616	[-6.295732]	-5.4152384
617	[-5.0563335]	-5.270316
618	[-5.805981]	-5.905986
619	[-4.9622355]	-6.326912
620	[-5.1770296]	-5.709851
621	[-6.107812]	-5.7113404
622	[-4.918749]	-4.7965183
623	[-5.778091]	-5.711428
624	[-4.6401057]	-5.0523477
625	[-5.5326242]	-5.992557
626	[-6.513259]	-6.59986
627	[-6.2878847]	-5.3277245
628	[-5.1037807]	-5.4436536
629	[5.5850835]	5.47513
630	[5.1997147]	6.0340295
631	[-2.4650316]	-2.5702865
632	[2.1606617]	4.614471
633	[5.200385]	6.2927055
634	[-5.525361]	-5.9714394
635	[-4.838684]	-2.7865198
636	[-6.4932327]	-5.5409207
637	[5.521391]	5.3471603
638	[-3.9263222]	-4.9144173
639	[-2.004245]	1.4749529
640	[-6.101374]	-5.3616405
641	[-4.031726]	-4.1446576
642	[-3.4352949]	-3.2421482
643	[-7.253979]	-6.360169
644	[-7.680706]	-6.0562277
645	[5.1905117]	4.0168033
646	[2.154184]	5.1673455
647	[-3.5722575]	-5.1574626
648	[-5.6127944]	-5.51395
649	[-5.95075]	-5.705684
650	[-4.843253]	-5.5184
651	[-4.7107697]	-5.8099575
652	[7.4979343]	7.3251777
653	[5.9426613]	5.6450305
654	[-4.558078]	-5.067433
655	[5.1859856]	5.155489
656	[-5.0703344]	-5.4033113
657	[8.868054]	8.461946
658	[-5.3693175]	-5.4575014
659	[-4.703243]	-5.5860696
660	[-4.8372445]	-4.936004
661	[-7.609016]	-6.5169277
662	[-5.744446]	-5.691167
663	[-4.836691]	-5.9075313
664	[-1.9633471]	-3.4384434
665	[-5.638929]	-5.537049
666	[1.4982551]	1.1877314
667	[6.998135]	7.559026
668	[-5.7107697]	-5.8081303
669	[8.027263]	7.434761
670	[4.7501283]	1.9830441
671	[-4.17417]	-4.9104457
672	[-4.946142]	-5.4193544
673	[-5.33205]	-5.42115
674	[-5.2091336]	-5.534298
675	[-6.2358093]	-5.453948
676	[-4.6726236]	-4.515773
677	[-6.0489154]	-5.5789723
678	[2.1540864]	1.4779657
679	[4.6373315]	7.9629016
680	[4.765743]	3.1015882
681	[4.753357]	4.9299083
682	[-2.4699087]	1.8210565
683	[-4.604548]	-5.0864305
684	[-5.5448136]	-5.248466
685	[-7.0667806]	-6.487142
686	[-2.8324788]	3.1192179
687	[2.1572526]	-2.246874
688	[-5.9916573]	-5.970803
689	[5.241683]	-2.3301668
690	[-5.2939286]	-6.8746843
691	[5.4666677]	4.8078995
692	[-6.5288024]	-6.9700913
693	[-5.870807]	-5.9162626
694	[5.3496614]	5.614795
695	[5.536464]	0.19092402
696	[-5.8262467]	-5.286371
697	[-4.946007]	-5.8235416
698	[4.641053]	5.5016584
699	[-5.548566]	-5.7491503
700	[-5.5735087]	-4.2469144
701	[-4.9545875]	-5.1473975
702	[-6.271504]	-6.218031
703	[-5.947124]	-5.2629533
704	[-6.1304073]	-5.962315
705	[-2.9706144]	-2.0648632
706	[5.512364]	4.8523426
707	[-5.698142]	-4.2391415
708	[-8.078978]	-6.798009
709	[-5.011044]	-5.67952
710	[-5.047993]	-5.708809
711	[-6.4536476]	-6.488907
712	[-5.2231693]	-5.9195814
713	[1.4977837]	-6.451518
714	[-5.2095146]	-5.5394998
715	[-4.5892076]	-5.4924717
716	[8.866205]	7.520392
717	[5.518672]	4.9813423
718	[-4.593884]	-5.4837265
719	[2.1562567]	3.1687288
720	[-2.9767644]	-5.2401166
721	[-4.746177]	-5.427573
722	[-3.4931316]	-3.6284797
723	[5.3434615]	5.3007407
724	[1.6775789]	1.1590506
725	[2.158314]	3.5048926
726	[2.1830435]	-2.6532183
727	[-7.0473895]	-5.7078943
728	[-5.718606]	-5.415832
729	[-2.2129076]	-3.3885355
730	[-5.1037807]	-4.4475384
731	[-5.6164293]	-5.5470324
732	[1.499329]	1.5586714
733	[-6.167911]	-6.6031
734	[5.2387886]	5.161966
735	[6.879297]	5.316951
736	[-2.9708865]	-4.222962
737	[5.5740385]	5.3598895
738	[-5.6773834]	-5.9377775
739	[-7.5337687]	-6.379831
740	[-2.8907871]	-3.4984524
741	[-4.9847927]	-5.4631176
742	[-5.4721684]	-6.032762
743	[0.80310977]	2.9721322
744	[-3.1486742]	-3.079662
745	[4.641053]	5.362228
746	[8.416242]	5.8604198
747	[5.8939185]	5.41854
748	[-5.948668]	-5.7024417
749	[-6.3900046]	-4.139911
750	[5.6198025]	4.1162825
751	[-1.9130973]	0.9729017
752	[-5.0773087]	-4.678004
753	[5.730783]	6.4984636
754	[-3.9450831]	-4.624342
755	[-1.8213811]	1.733387
756	[-1.7968031]	3.5861895
757	[-5.3723702]	-5.167243
758	[-0.87496215]	4.718419
759	[5.8777237]	5.6371245
760	[-3.7818527]	-3.834782
761	[-5.387352]	-5.4810705
762	[5.370929]	5.6048274
763	[5.2748947]	5.426185
764	[-3.8379958]	-3.4373906
765	[-4.983318]	-6.1308284
766	[-7.924811]	-6.1279936
767	[5.925206]	7.0864587
768	[-3.9428446]	0.656904
769	[-5.1310024]	-5.7606864
770	[-2.7059038]	-3.4983206
771	[5.4324665]	0.03514096
772	[-7.7010775]	-6.393296
773	[5.7107973]	5.3868995
774	[-4.993903]	-6.0730066
775	[-1.7329432]	-0.35534546
776	[-7.0471973]	-5.254488
777	[-3.7436335]	-5.1489396
778	[-4.334394]	-0.56840444
779	[-2.1343057]	-4.2062707
780	[2.1605494]	4.676381
781	[0.4849338]	3.2687855
782	[2.156017]	1.0691588
783	[5.2475133]	5.1980963
784	[5.8799253]	4.8348513
785	[5.663162]	4.6319127
786	[8.911019]	7.5841293
787	[-2.604975]	-4.228077
788	[0.80310977]	5.113585
789	[-7.2543406]	-6.5416203
790	[-7.6138988]	-7.0031967
791	[5.7637553]	5.0980163
792	[-4.9349823]	-3.7086587
793	[-6.421263]	-5.153165
794	[-5.528347]	-6.8467126
795	[-4.1767125]	-4.2223396
796	[-5.241967]	-6.359264
797	[-7.786354]	-7.079921
798	[-1.962425]	1.1598666
799	[-4.938435]	-5.2428207
800	[-4.933856]	-6.048095
801	[-2.656629]	-3.1114771
802	[4.7392945]	3.379451
803	[-6.2610207]	-5.529436
804	[1.4970067]	3.1361673
805	[5.2920456]	1.6483318
806	[-4.497014]	-4.870426
807	[-7.7288284]	-7.134431
808	[5.580091]	5.3325195
809	[5.973035]	7.371795
810	[-7.8872056]	-6.662161
811	[-4.327461]	-5.8088164
812	[5.465212]	6.514578
813	[-7.1045823]	-6.752712
814	[4.768582]	1.618885
815	[-5.4964504]	-3.7021794
816	[-1.8083249]	1.9851899
817	[-5.8713346]	-5.6125884
818	[-5.7222958]	-5.829681
819	[-5.4030905]	-5.6942024
820	[-2.7297642]	-2.8143957
821	[-5.140934]	-5.2907844
822	[-3.749431]	-4.8722754
823	[5.3323627]	5.003634
824	[-5.986098]	-4.4997997
825	[-4.924811]	-5.67206
826	[-4.9939966]	-6.3231354
827	[2.1600442]	-1.273342
828	[9.096811]	7.7120366
829	[-4.7400327]	-5.201216
830	[1.6857529]	-2.7564816
831	[0.80310977]	2.050395
832	[-6.271567]	-5.275404
833	[-5.610518]	-5.914153
834	[4.665606]	1.140355
835	[-5.415039]	-6.2426295
836	[-2.8315532]	-3.0001497
837	[-8.525361]	-6.526866
838	[-6.502699]	-5.892847
839	[5.4220195]	5.3633475
840	[-6.551733]	-5.7523146
841	[5.485603]	1.1927537
842	[-2.1006749]	-5.3818946
843	[5.330468]	5.4934635
844	[-5.49363]	-5.515117
845	[-4.2266374]	-6.1924024
846	[5.3820486]	5.330242
847	[-5.2070346]	-4.576499
848	[-5.4909906]	-6.3334274
849	[5.2322593]	5.2991366
850	[5.197879]	5.1612735
851	[-5.1362023]	-5.5810246
852	[5.188048]	4.0260854
853	[5.420271]	5.4790125
854	[5.496704]	5.299023
855	[5.0990424]	5.2509713
856	[-5.9749675]	-4.532222
857	[1.498517]	2.2378354
858	[2.1747909]	1.4013765
859	[-5.2050643]	-5.2655663
860	[4.771743]	5.197104
861	[-5.8349643]	-5.708297
862	[-6.5999813]	-5.646921
863	[7.691853]	7.687038
864	[2.154184]	1.0968034
865	[-5.3466372]	-4.136575
866	[-5.5363445]	-6.1942677
867	[-5.113367]	-5.341366
868	[-2.327287]	-1.4185442
869	[-4.642554]	-5.299777
870	[-5.01782]	-5.3053684
871	[-6.4665565]	-5.95616
872	[5.2484202]	5.2084584
873	[-7.8518014]	-6.7978187
874	[-3.004245]	1.440177
875	[5.330218]	5.4072633
876	[7.0334787]	7.0604887
877	[5.2140427]	2.6632087
878	[-3.5544422]	-4.2220163
879	[-2.979792]	-5.202312
880	[-4.8845906]	-5.5918875
881	[5.153607]	4.397259
882	[-6.1691833]	-5.2108316
883	[-4.6740966]	-5.281067
884	[2.1606617]	2.83503
885	[5.536464]	5.284006
886	[-5.6726236]	-5.5976725
887	[-3.9581754]	-4.561422
888	[2.1556695]	1.6214691
889	[-6.454688]	-6.41277
890	[-5.404048]	-5.2710176
891	[5.294963]	5.2109637
892	[-5.7795386]	-5.6958804
893	[-5.623155]	-5.334955
894	[-4.229312]	-5.6006665
895	[-3.908385]	-5.5392222
896	[-3.2500017]	-5.606669
897	[8.936436]	7.2944565
898	[-5.0423803]	-3.6676605
899	[2.677579]	1.4415528
900	[-5.7147384]	-3.9172227
901	[5.1929717]	4.401154
902	[5.1973343]	4.309126
903	[-7.7838116]	-6.2212853
904	[-5.1653075]	-5.7555614
905	[5.3576984]	3.3949928
906	[5.130576]	3.6009655
907	[-5.964296]	-5.3986473
908	[-4.7657332]	-5.523191
909	[5.188541]	4.3917885
910	[-5.038665]	-5.0527773
911	[-6.046556]	-5.6941123
912	[1.6915858]	1.390838
913	[-5.9542046]	-5.840086
914	[5.1587753]	-2.027512
915	[-4.977278]	-5.51696
916	[-6.1946344]	-5.444958
917	[-2.9258184]	-3.2339425
918	[-1.959851]	-3.3908143
919	[-4.946912]	-5.557218
920	[-4.6850104]	-1.9183851
921	[-3.1848173]	1.9191413
922	[-2.1354897]	4.3262157
923	[-2.9774036]	-4.998523
924	[-2.220737]	1.5263644
925	[-0.05640901]	1.5996075
926	[-5.7145596]	-5.893817
927	[1.68854]	0.9948716
928	[1.6785647]	4.6682086
929	[-7.134836]	-6.0093937
930	[-5.550345]	-5.6009836
931	[-4.6874604]	-5.1783056
932	[-4.904797]	-6.0964684
933	[-4.2074594]	-4.8403044
934	[2.1567466]	0.8848871
935	[-5.54221]	-4.7692037
936	[-2.5188184]	-2.2582138
937	[2.1746686]	0.4418299
938	[-4.758769]	-5.2770944
939	[5.8025002]	6.169856
940	[-5.4997096]	-4.762494
941	[4.7130027]	1.8620355
942	[-6.1760774]	-5.8795333
943	[-5.1549597]	-3.316719
944	[5.411715]	5.4487767
945	[-5.66721]	-6.1180205
946	[-2.004245]	3.0567625
947	[2.1567466]	4.1361184
948	[5.7249074]	5.470691
949	[1.4970067]	3.9178884
950	[-4.7997746]	-5.6475263
951	[5.265453]	5.91494
952	[-4.873351]	-5.13861
953	[5.253571]	4.721235
954	[4.675528]	0.9996922
955	[-2.0061176]	-2.8975966
956	[5.166065]	4.9079447
957	[5.1226315]	5.336692
958	[-2.11672]	-2.4924636
959	[-2.3290849]	-4.680072
960	[-1.7995547]	4.394702
961	[-5.430721]	-5.8435884
962	[-2.2999837]	-5.022649
963	[-2.8920357]	-4.7288485
964	[-3.1479807]	-3.3168912
965	[-2.9655647]	-2.1859477
966	[-5.6018076]	-5.213699
967	[5.197234]	5.3497224
968	[-8.167954]	-6.991762
969	[1.4983785]	-3.9132383
970	[-1.727405]	3.5633564
971	[4.761887]	4.640415
972	[6.029097]	5.734886
973	[-2.3123674]	-2.389244
974	[-6.315831]	-5.726818
975	[-4.6310635]	-5.678499
976	[-2.224371]	2.584262
977	[-4.2313786]	-3.9712818
978	[-7.7276216]	-6.0598965
979	[-2.5188184]	-3.062777
980	[4.7187176]	5.7287316
981	[4.651107]	5.228394
982	[4.733847]	-2.9737086
983	[-6.200107]	-6.29391
984	[6.9875345]	7.436809
985	[5.2592587]	4.570645
986	[-2.6298497]	2.3956633
987	[-2.4599247]	-4.294176
988	[5.657978]	5.2212877
989	[5.844769]	5.6386466
990	[-5.460551]	-5.280423
991	[-5.5719295]	-4.029047
992	[4.78039]	1.7654282
993	[-6.126313]	-6.6442094
994	[-4.6740966]	-4.919491
995	[4.776343]	4.4502296
996	[-5.183301]	-5.4200926
997	[-4.603986]	-4.9768867
998	[2.159595]	5.0963264
999	[-5.358778]	-5.5423784
1000	[2.676053]	1.4251696
1001	[-7.537334]	-5.7382126
1002	[-4.8565426]	-6.4455333
1003	[2.1579525]	3.830908
1004	[-6.202889]	-5.481571
1005	[5.924125]	7.5921354
1006	[8.243317]	7.440997
1007	[4.745438]	4.681732
1008	[-7.9527316]	-6.8960233
1009	[-5.3686357]	-5.2280517
1010	[8.066913]	7.53799
1011	[-2.9694798]	-0.41414297
1012	[-1.9021469]	-2.9346848
1013	[-4.8196077]	-4.822528
1014	[-7.2366753]	-5.9727135
1015	[-4.4556246]	-4.58745
1016	[-2.0521553]	-2.0620985
1017	[-6.5892076]	-5.5390353
1018	[-5.9372873]	-6.647542
1019	[-6.143909]	-5.3942294
1020	[-5.5516367]	-6.402382
1021	[-7.2159247]	-5.866117
1022	[5.6979275]	5.8707314
1023	[5.131928]	5.4481916
1024	[-7.487328]	-6.433898
1025	[-4.5834713]	-4.7838674
1026	[-5.5490184]	-6.036884
1027	[1.6794513]	3.7219388
1028	[-4.97825]	-5.3368154
1029	[-6.533875]	-5.8233767
1030	[-5.5239615]	-5.3116846
1031	[-5.063266]	-5.028797
1032	[4.671712]	7.1695414
1033	[-6.5924244]	-5.7271757
1034	[-6.1217027]	-6.050106
1035	[-3.1174557]	-3.168463
1036	[-5.991871]	-4.705078
1037	[2.1743655]	3.8391917
1038	[-5.225299]	-5.7384477
1039	[-5.7284946]	-5.620898
1040	[5.1187515]	5.428268
1041	[-5.2110577]	-4.5370326
1042	[4.7621126]	5.301743
1043	[-4.944636]	-5.065275
1044	[7.999835]	7.539692
1045	[-2.979792]	-4.8727326
1046	[-6.3813148]	-5.5965066
1047	[-4.985386]	-4.3719406
1048	[-2.2240264]	-4.8929095
1049	[-5.3299155]	-6.172451
1050	[-7.3797812]	-6.9030786
1051	[-2.1603644]	5.409557
1052	[-5.462178]	-6.563652
1053	[-5.225901]	-4.8258286
1054	[-5.488806]	-5.9646115
1055	[5.8728237]	6.291693
1056	[-0.5505272]	1.1486531
1057	[-6.3466372]	-5.678821
1058	[2.15527]	4.3437624
1059	[-4.8339415]	-4.017546
1060	[-6.6127944]	-6.2576385
1061	[-3.0243762]	-2.8988633
1062	[4.6590996]	4.268473
1063	[-4.875452]	-5.266741
1064	[-5.2586665]	-5.5271325
1065	[-6.203637]	-5.16125
1066	[2.1556263]	2.7548642
1067	[-6.376799]	-6.0024724
1068	[-3.066306]	-1.7020453
1069	[-5.2533774]	-5.449834
1070	[1.4973444]	-3.1014948
1071	[5.1120987]	-1.1316332
1072	[5.128313]	3.6688197
1073	[2.180533]	1.4231746
1074	[-3.0713594]	-4.460303
1075	[-2.0636237]	1.6224394
1076	[-2.5036247]	-5.43378
1077	[-2.499453]	1.2915821
1078	[-6.255784]	-5.6141043
1079	[-5.0042453]	-5.442166
1080	[4.780729]	5.064889
1081	[5.7589674]	5.214606
1082	[-5.9392557]	-5.535762
1083	[-5.059011]	-5.456276
1084	[-6.0452724]	-6.071301
1085	[-4.2398086]	-5.576747
1086	[-2.1868365]	-3.168771
1087	[-5.4034877]	-5.6379356
1088	[-4.751479]	-4.9454484
1089	[6.025502]	7.6220055
1090	[5.168051]	8.375438
1091	[0.80310977]	3.6323488
1092	[2.1579525]	-2.9753957
1093	[-5.6334414]	-5.269909
1094	[-3.921783]	-3.3269615
1095	[6.981775]	5.1761203
1096	[1.6941754]	3.419451
1097	[-6.3315396]	-6.0359836
1098	[-5.8911514]	-6.2546425
1099	[-6.4856515]	-5.9058886
1100	[-8.167912]	-6.2166476
1101	[-5.258002]	-5.6515064
1102	[-3.9642296]	-4.102577
1103	[5.7787232]	5.4710007
1104	[-4.903349]	-4.277451
1105	[-2.9811616]	-5.688085
1106	[-4.149224]	-5.2458634
1107	[-5.4945707]	-5.5695877
1108	[-5.573584]	-5.91094
1109	[5.4701366]	5.261359
1110	[-3.6028826]	-3.0288513
1111	[-7.6726236]	-6.5726576
1112	[2.1554115]	3.9961383
1113	[-6.2893367]	-5.4836254
1114	[-6.50389]	-6.1206803
1115	[-6.073407]	-5.1940203
1116	[-7.652902]	-6.495882
1117	[-5.8314834]	-5.2400575
1118	[2.175919]	1.1773491
1119	[-6.084228]	-4.858676
1120	[1.6862961]	1.5169021
1121	[6.918009]	5.0492907
1122	[-5.3998303]	-5.1574025
1123	[8.192418]	5.9378104
1124	[-4.714466]	-4.9277577
1125	[5.535971]	3.3260498
1126	[-5.321828]	-4.343305
1127	[-7.0693088]	-6.4348035
1128	[0.80310977]	4.5555487
1129	[-5.7818527]	-5.535007
1130	[-5.5115867]	-5.2958093
1131	[5.553538]	4.6943607
1132	[-7.05842]	-5.3282657
1133	[-1.7312267]	-2.7862556
1134	[4.6790686]	4.1966953
1135	[-5.711951]	-5.6364517
