# Supplementary material for: High-Throughput Screen Reveals the Structure–Activity Relationship of the Antimicrobial Lasso Peptide Ubonodin
Source: ACS Cent Sci. 2023 Mar 1;9(3):540–50. doi: 10.1021/acscentsci.2c01487 (PMC10037499; doi:10.1021/acscentsci.2c01487)
Supplement: Supplementary file 6 — oc2c01487_si_006.zip [file oc2c01487_si_006.zip › deeplasso-main/secondary_structures_version/predicted/prediction_out/valid_ss_iteration_50train_preprocess_dim_20_ss_top_model_31th_iteration_50_data.csv]

	Ydev	Preddev
0	[-7.171136]	-5.8393865
1	[-2.3293405]	-5.4579186
2	[8.081946]	4.882903
3	[1.4970067]	3.1135867
4	[-5.1510863]	-6.949228
5	[-3.9296064]	-2.3533518
6	[1.6782829]	-1.3683
7	[-4.5839133]	-5.1181755
8	[-8.185575]	-8.1227255
9	[-2.9593909]	-0.11439538
10	[-4.243184]	-5.2350955
11	[-5.7473497]	-6.17753
12	[-6.0920544]	-5.8285556
13	[2.159448]	4.770291
14	[-5.179884]	-4.75343
15	[-5.837858]	-4.7946334
16	[-5.645351]	-5.024153
17	[-3.283236]	-4.9471045
18	[7.892259]	6.6205673
19	[-2.0612352]	1.720985
20	[-4.224371]	-6.859981
21	[5.40896]	4.8759503
22	[-4.567913]	-5.153064
23	[-5.027832]	-5.5434775
24	[-5.315831]	-4.931706
25	[-1.7938681]	-5.932546
26	[-6.4039044]	-5.8896127
27	[-6.1138697]	-5.960941
28	[2.1743655]	2.6854548
29	[4.645781]	5.4063506
30	[-6.1347866]	-5.581013
31	[-4.709002]	-5.2646985
32	[5.3903823]	4.825658
33	[-7.3517084]	-5.5012555
34	[5.560424]	3.9804032
35	[-4.046556]	-2.6731806
36	[2.158441]	1.8594679
37	[-6.4750814]	-4.1840925
38	[-5.3186593]	-5.481178
39	[5.8900676]	8.135407
40	[-5.6385574]	-4.6489825
41	[-5.2333136]	-4.405956
42	[-7.724367]	-8.303937
43	[-1.9469119]	0.5881791
44	[-4.809636]	-4.7637715
45	[1.699274]	5.1522336
46	[-7.7607675]	-6.287788
47	[-6.269693]	-5.3838663
48	[-4.4149094]	-5.2326717
49	[5.606073]	5.783744
50	[0.80310977]	5.9006243
51	[4.7699428]	3.7766488
52	[4.6813]	-2.2664602
53	[-2.7855473]	-2.4936628
54	[-4.2335486]	-4.5507956
55	[5.1059995]	3.084514
56	[2.1794856]	5.078874
57	[-2.1174986]	-3.135292
58	[4.78039]	2.2088418
59	[-3.089975]	-2.8081436
60	[-6.101374]	-5.6424937
61	[-4.0666676]	-4.712147
62	[-1.9130973]	-3.4389756
63	[-5.2461944]	-4.9674983
64	[-6.0225306]	-6.1106257
65	[-2.6740966]	-2.5122144
66	[-4.986967]	-4.861245
67	[-6.3945985]	-5.774505
68	[-7.5284963]	-5.6711564
69	[-3.154662]	-5.0745873
70	[-7.062314]	-7.4821963
71	[2.6758053]	2.061713
72	[-2.5719297]	-2.3798964
73	[5.1484056]	4.897755
74	[-5.7563176]	-3.103099
75	[-5.5719295]	-5.8298798
76	[0.80310977]	1.8851029
77	[8.123234]	8.023278
78	[5.241683]	5.497515
79	[5.9649973]	6.0705457
80	[5.7895207]	6.0393224
81	[-5.5834713]	-5.2978034
82	[-4.6325874]	-5.020578
83	[-6.112242]	-5.122441
84	[-4.777981]	-4.9960904
85	[-4.8101273]	-5.3866444
86	[-5.5903034]	-5.7441244
87	[4.640357]	6.5208316
88	[5.5035496]	5.373741
89	[-2.059017]	-2.1220894
90	[5.250569]	1.5630628
91	[-5.091708]	-5.054233
92	[7.8979206]	7.908587
93	[5.294963]	1.6758279
94	[6.9486465]	5.48412
95	[-6.216719]	-6.171412
96	[7.4255404]	7.180015
97	[-4.461737]	-4.7750545
98	[-5.5892076]	-5.8035626
99	[-1.9302536]	-5.605491
100	[5.2201953]	5.094402
101	[-4.552842]	-4.8562064
102	[5.748414]	6.0285997
103	[4.721973]	5.3709517
104	[5.3422685]	5.096544
105	[-1.9280735]	2.072408
106	[-4.7657332]	-5.422713
107	[-2.5188184]	3.2370725
108	[-3.2721784]	-2.670852
109	[-5.413208]	-5.1605163
110	[-4.624613]	-3.825295
111	[-3.9291022]	-4.6304584
112	[4.736157]	5.78125
113	[-5.380112]	-5.8415217
114	[-2.9577026]	-4.301965
115	[-4.1510863]	-5.5522017
116	[-4.8758287]	-3.4635384
117	[-5.6628647]	-5.4366937
118	[-5.4499197]	-5.1795726
119	[-4.6058226]	-5.748919
120	[-2.9730537]	-4.386233
121	[-5.3309216]	-4.9877133
122	[-2.129776]	1.4652508
123	[5.5778966]	7.384814
124	[-5.5251694]	-3.8651736
125	[5.0990424]	3.6332738
126	[-5.568449]	-6.324757
127	[-5.349175]	-5.545508
128	[5.6789446]	5.5457363
129	[-1.0013931]	-2.9402215
130	[-6.271504]	-1.0924966
131	[4.046692]	3.1522512
132	[1.69569]	1.7566785
133	[-4.739664]	-7.6648526
134	[-2.284353]	0.6271026
135	[-5.0784698]	-5.1208
136	[-2.3293405]	-2.7840316
137	[-4.7204523]	-5.042413
138	[-4.4646626]	-4.0757895
139	[-7.0693088]	-5.709764
140	[-5.1915765]	-4.464407
141	[-7.670521]	-6.826367
142	[-4.688743]	-4.974151
143	[0.40101132]	2.0958202
144	[-5.7038503]	-4.6988177
145	[-6.1146693]	-5.6079645
146	[-6.178933]	-5.7444606
147	[-2.8583357]	-2.9878283
148	[-5.0942774]	-5.0437074
149	[-2.8339412]	-3.0969455
150	[4.640365]	4.8414893
151	[-4.9148784]	-5.303917
152	[-1.7139487]	-2.4835098
153	[-5.566028]	-6.4735847
154	[-4.766746]	-4.660621
155	[-5.5642614]	-5.148004
156	[5.882837]	4.342452
157	[4.6756487]	3.7906191
158	[-6.473015]	-6.180633
159	[-5.8198204]	-6.0972066
160	[5.7589674]	5.3881364
161	[5.730349]	5.657573
162	[-4.5929165]	-6.9798245
163	[-6.317313]	-5.69935
164	[5.151838]	3.7056096
165	[-5.333027]	-5.5316863
166	[-4.847942]	-5.1427693
167	[1.4978763]	1.631019
168	[8.0973]	8.141915
169	[-5.1929283]	-5.2591934
170	[5.639991]	4.6695957
171	[-5.164981]	-5.6669755
172	[5.711202]	5.1355805
173	[-2.308783]	-2.251347
174	[-5.332193]	-4.592303
175	[-5.9615407]	-6.0270433
176	[-5.293417]	-5.4176497
177	[-4.5954394]	-5.1435676
178	[-6.289167]	-5.2153115
179	[4.6359997]	4.551155
180	[5.397061]	4.2878237
181	[-5.0381923]	-5.2714105
182	[-7.2159247]	-6.1114
183	[-7.615476]	-5.9930863
184	[1.6793382]	4.4455247
185	[-3.1626744]	-4.1933007
186	[-5.6578116]	-4.9175863
187	[5.32749]	5.4157157
188	[2.162191]	3.7862957
189	[-5.4828987]	-5.6501927
190	[1.6947336]	-3.0328803
191	[-6.239296]	-5.7392707
192	[-1.9744978]	0.09621516
193	[-3.2908664]	-4.496527
194	[-7.7147384]	-7.481088
195	[-6.495682]	-5.0758276
196	[-2.255784]	-1.9924649
197	[4.766584]	5.1267257
198	[-5.1952195]	-3.3866942
199	[-2.8002312]	-2.3005736
200	[5.5077753]	5.413747
201	[-3.921783]	-4.68432
202	[-5.0297804]	-2.331452
203	[-7.836412]	-6.811122
204	[-6.125476]	-5.5856347
205	[4.6527753]	2.068438
206	[-4.7722025]	-2.3463113
207	[-0.87496215]	-2.2873287
208	[-4.7036276]	-5.7729917
209	[5.278162]	6.3465486
210	[-4.939394]	-6.336229
211	[3.394386]	4.9238496
212	[-5.6418223]	-5.632206
213	[-1.8772722]	-1.3416706
214	[-2.2313786]	3.7548192
215	[-5.4486094]	-6.4778028
216	[-4.6417885]	-8.523664
217	[0.80310977]	2.991138
218	[4.7241793]	-1.8789697
219	[-4.722496]	-5.203005
220	[4.665606]	-2.0113297
221	[-2.3123674]	5.3329935
222	[-4.9941726]	-5.539998
223	[-4.808653]	-2.1464872
224	[-4.9904394]	-5.1467667
225	[-5.8281593]	-6.6391063
226	[5.9510083]	6.168198
227	[-5.013309]	-5.1474853
228	[-5.344095]	-4.6248136
229	[-7.148758]	-6.4982667
230	[4.766584]	5.549412
231	[1.4982551]	4.113105
232	[5.8976274]	5.5803022
233	[-4.6210566]	-5.6935983
234	[-2.198915]	1.2246909
235	[-6.0502577]	-6.545873
236	[-2.6388948]	-2.45803
237	[-4.2050643]	-4.1633763
238	[0.80310977]	2.3612034
239	[-4.243032]	-4.8505816
240	[1.6932322]	-1.5862609
241	[7.989929]	7.7032237
242	[-1.9291945]	-2.2990222
243	[4.7149963]	5.53893
244	[1.6861537]	2.041428
245	[1.6828156]	-2.071277
246	[-6.1073127]	-5.1601763
247	[-5.8042207]	-5.4409494
248	[-4.6993904]	-5.6392016
249	[2.162191]	6.1060834
250	[-4.737083]	-6.2195077
251	[-3.5892076]	-3.8311708
252	[-4.736049]	-4.8065877
253	[1.6961945]	1.8467013
254	[-4.462427]	-4.0192995
255	[-7.343542]	-7.5738816
256	[-3.8880522]	-2.4838943
257	[-4.933856]	-5.129997
258	[-5.2629795]	-5.5173364
259	[2.1585903]	0.84487593
260	[-4.0950108]	-5.3921723
261	[8.044452]	7.1186743
262	[-1.8303512]	-1.8557361
263	[-2.45323]	-0.64269114
264	[-5.063888]	-4.4847136
265	[3.3943653]	6.1919103
266	[-2.8872058]	-2.4541147
267	[2.155095]	4.9803143
268	[-7.5745344]	-6.6550875
269	[-1.9009054]	-0.77265483
270	[-4.3379025]	-5.5842233
271	[1.6961945]	-1.9940946
272	[-2.5909288]	-4.9600873
273	[-4.7712054]	-6.0438647
274	[4.671712]	4.1853127
275	[-5.355844]	-5.0650616
276	[-5.4822927]	-3.580948
277	[-2.2602162]	-1.3188221
278	[2.1567466]	5.0494466
279	[-5.188097]	-5.314276
280	[5.535971]	5.5095735
281	[-5.4511313]	-5.0189624
282	[4.7364726]	2.856304
283	[-6.4516354]	-6.326612
284	[1.4983785]	-4.3971534
285	[-4.746431]	-5.301783
286	[-7.0577946]	-6.625272
287	[2.1743655]	5.41804
288	[-7.5114007]	-7.514556
289	[-6.539113]	-5.237437
290	[-5.644349]	-3.9386356
291	[-4.5745606]	-5.0437937
292	[-5.9204135]	-5.8270307
293	[-7.067255]	-5.3649325
294	[-6.5215206]	-6.2563386
295	[5.5941014]	5.3142104
296	[4.7501283]	0.32216778
297	[-6.1459064]	-6.479324
298	[-2.4881215]	-2.3564017
299	[-4.7168636]	-5.489985
300	[0.48572084]	0.3993214
301	[-5.805981]	-5.4238486
302	[4.686253]	4.0035357
303	[-3.3759985]	-3.047899
304	[-5.517725]	-5.1209865
305	[-4.8845906]	-5.075485
306	[-4.6093283]	-5.935079
307	[5.4986453]	5.1238832
308	[-4.792741]	-4.720427
309	[-5.057977]	-4.820402
310	[-2.765733]	-0.39120123
311	[-4.935242]	-4.8837256
312	[3.394071]	3.9561107
313	[5.7378163]	5.076632
314	[-3.429551]	-4.729572
315	[-7.1585464]	-6.439818
316	[5.7249074]	6.439489
317	[-6.513398]	-5.577049
318	[-7.4703526]	-6.6419463
319	[4.0383263]	-0.8744458
320	[-7.3959084]	-7.302713
321	[5.2528653]	-3.697347
322	[-5.8407464]	-5.8241773
323	[-7.059254]	-6.0170894
324	[-6.2500014]	-5.5689425
325	[-4.3418264]	-7.068627
326	[-3.7391484]	-3.932442
327	[5.4701366]	5.737445
328	[-6.3222423]	-5.874366
329	[2.1655018]	3.6765177
330	[4.6505284]	5.1711307
331	[5.757641]	5.671863
332	[-4.8861895]	-5.149877
333	[-4.789347]	-4.146591
334	[4.78039]	3.8210042
335	[6.001187]	7.392585
336	[-5.4156713]	-4.7369967
337	[-3.3841972]	-3.414406
338	[-1.9469119]	-3.9004567
339	[-6.489955]	-6.319874
340	[-8.266819]	-6.136253
341	[-5.7365837]	-6.4890056
342	[-7.406885]	-6.5662494
343	[-5.0570326]	-5.239202
344	[2.1589851]	1.3441133
345	[4.640212]	3.6218212
346	[5.951661]	5.666291
347	[2.157704]	0.44966075
348	[-4.9145665]	-3.886696
349	[-4.2325144]	-5.4657526
350	[7.9327483]	7.995564
351	[1.4999882]	2.1274981
352	[-4.603775]	-4.952706
353	[-5.611047]	-5.6130137
354	[-5.7462573]	-5.8581033
355	[-7.383747]	-7.3896184
356	[4.680039]	4.720172
357	[4.78039]	4.9833136
358	[2.1541617]	5.1752896
359	[-2.9193563]	-2.9671102
360	[3.394386]	1.4970766
361	[5.800455]	5.407932
362	[-5.0200124]	-5.0098133
363	[-7.924811]	-7.241966
364	[-3.964056]	-4.978702
365	[-4.980266]	-4.683266
366	[5.191988]	4.5859327
367	[-3.8056996]	-3.6548226
368	[2.175664]	5.444323
369	[-6.1804023]	-6.015654
370	[-5.7481866]	-5.7244363
371	[-3.4543865]	-3.163029
372	[-0.5483626]	2.1849086
373	[5.262824]	7.1785455
374	[-5.5811024]	-4.924067
375	[-5.7650576]	-5.785167
376	[1.6906351]	-2.078736
377	[7.453204]	7.544605
378	[5.3336616]	6.0948625
379	[2.155095]	4.7005243
380	[-4.129776]	-4.4136157
381	[-4.7010217]	-3.245766
382	[-4.850176]	-4.7470403
383	[2.1833544]	-0.63329375
384	[-6.116548]	-5.576094
385	[2.154582]	4.577432
386	[-4.5800185]	-4.913496
387	[-4.858394]	-3.9190717
388	[0.39994636]	2.2089686
389	[5.8957067]	2.4221501
390	[-1.7983408]	-2.3822374
391	[6.0037775]	6.2862234
392	[2.675649]	0.7286875
393	[2.162191]	3.3529692
394	[5.430207]	5.1420326
395	[-5.328046]	-5.291125
396	[-5.4917464]	-5.7125525
397	[-1.8724552]	-1.7377142
398	[-0.5505272]	2.0163603
399	[-5.7593102]	-4.8178916
400	[7.5367494]	6.1529775
401	[1.6852733]	2.477015
402	[-5.784355]	-5.4225755
403	[1.6789327]	-1.4338286
404	[-6.2608247]	-5.1052327
405	[5.4214954]	4.1758227
406	[5.290146]	5.2908597
407	[-6.480971]	-4.950906
408	[-6.0651984]	-4.1310096
409	[4.674844]	3.808983
410	[-7.636002]	-5.9747396
411	[-4.878714]	-4.973268
412	[5.9380026]	4.651145
413	[5.6352797]	5.4524517
414	[-4.7483]	-6.010904
415	[8.143627]	8.2881365
416	[-3.7592344]	-3.676759
417	[7.493108]	6.923957
418	[-6.4813185]	-6.0559316
419	[-5.6331854]	-4.894789
420	[4.78039]	2.385295
421	[-4.6726236]	-3.9067643
422	[-3.9111357]	-4.9220843
423	[-4.8354907]	-3.3408911
424	[5.1043344]	5.199322
425	[-4.9749675]	-5.1842937
426	[-5.5801396]	-7.6649737
427	[-6.2993035]	-6.266166
428	[7.6530733]	4.929136
429	[-4.3353043]	-5.1605186
430	[-6.002262]	-4.835633
431	[-6.5316424]	-7.089808
432	[-4.179884]	-2.7465942
433	[-3.9571111]	-4.705267
434	[-4.9209166]	-5.0276113
435	[-7.387613]	-7.0103354
436	[5.547271]	5.5190277
437	[-7.0466657]	-6.800153
438	[-4.5011644]	-6.0187187
439	[-7.338246]	-7.966109
440	[-4.6096716]	-2.1194603
441	[-5.4822927]	-6.4830775
442	[-2.3293405]	2.8830142
443	[-6.5969934]	-5.80185
444	[-0.5505272]	1.4996408
445	[2.677579]	-2.1983464
446	[-5.8423486]	-7.926529
447	[-8.167912]	-5.971625
448	[-4.4192824]	-5.2827125
449	[6.9323926]	4.816535
450	[-2.2672796]	-2.5303445
451	[2.1612203]	5.1500936
452	[-4.93643]	-6.178738
453	[-1.7147385]	-4.6744676
454	[-7.661436]	-6.5101314
455	[-4.5160413]	-2.699783
456	[-3.013583]	-4.840633
457	[-3.3301568]	-2.3689392
458	[5.2020645]	5.372429
459	[5.360022]	5.623911
460	[7.0287795]	5.4616246
461	[-4.8674283]	-3.4381258
462	[-5.500671]	-5.173362
463	[-4.867826]	-5.4981117
464	[5.243035]	5.112854
465	[5.3904433]	5.809038
466	[5.3140717]	6.584961
467	[-2.962425]	-4.722839
468	[-5.2843533]	-5.18621
469	[-5.478155]	-5.728438
470	[4.68327]	5.8323884
471	[4.7100005]	4.250642
472	[-8.184763]	-7.8835964
473	[5.2324214]	-4.5173774
474	[-6.4448175]	-5.421178
475	[-8.40428]	-8.593805
476	[5.5820827]	1.839913
477	[-4.540076]	-5.256303
478	[4.678543]	4.749095
479	[-4.922715]	-5.0149226
480	[-3.5084765]	3.2150052
481	[-5.2554564]	-5.3337555
482	[4.724722]	4.346999
483	[2.160854]	1.55137
484	[-5.2203565]	-3.7206337
485	[-2.5989888]	1.8032731
486	[-7.3517084]	-8.098991
487	[9.096811]	8.544571
488	[-5.3809657]	-4.92105
489	[-5.184673]	-4.408915
490	[5.924125]	5.736172
491	[-6.151948]	-7.2048206
492	[2.1536071]	1.633603
493	[-3.0698335]	-1.9487089
494	[-3.6028826]	1.8813676
495	[8.899521]	7.853187
496	[-5.848839]	-4.1808014
497	[-4.6838775]	-5.4061875
498	[-2.4417772]	-5.31739
499	[4.651492]	3.9139025
500	[-3.5754018]	-4.6883492
501	[-6.0894613]	-6.8884025
502	[-6.257586]	-6.065311
503	[-5.4316154]	-5.135205
504	[1.4970067]	3.497354
505	[-5.054871]	-6.2128053
506	[5.522664]	6.012447
507	[7.3891454]	6.2728167
508	[-5.0809474]	-5.9137588
509	[-1.8249215]	-1.9194125
510	[-0.5494636]	2.1104941
511	[2.153925]	2.222217
512	[-3.8775444]	-5.7589364
513	[-2.0364256]	-5.0688195
514	[-2.1603644]	6.143702
515	[-5.7652264]	-5.6484323
516	[-7.467124]	-7.722848
517	[5.24756]	5.6504054
518	[-4.8295665]	-5.787701
519	[4.627538]	4.3344135
520	[-3.155311]	-2.1294484
521	[-4.617848]	-3.240195
522	[1.6791774]	0.59285295
523	[-6.307156]	-6.5652537
524	[-4.9485936]	-6.578998
525	[8.156012]	8.270818
526	[2.1787484]	5.0284495
527	[2.1617963]	1.8802928
528	[7.672127]	7.9334416
529	[-4.72704]	-6.5958657
530	[-2.1263633]	1.6173004
531	[5.243534]	5.0934477
532	[4.74882]	2.2499244
533	[5.3991275]	5.7926407
534	[7.4839296]	8.107379
535	[-1.9469119]	4.338217
536	[-5.6590514]	-4.629534
537	[1.6794922]	-0.54436255
538	[1.6876326]	4.477089
539	[4.7284966]	6.7176213
540	[5.130576]	4.855085
541	[2.1570668]	2.6074157
542	[1.6844653]	0.08935118
543	[5.859115]	3.926747
544	[-2.2350254]	-2.1124034
545	[1.6841143]	-1.3127908
546	[-5.123544]	-5.433187
547	[4.6734743]	5.3813605
548	[4.7298255]	5.5834002
549	[5.7087507]	6.5333514
550	[-3.1782746]	-3.566388
551	[4.687789]	5.670663
552	[-4.7536697]	-6.0658135
553	[5.634945]	5.110746
554	[-5.776539]	-4.2321324
555	[-7.6127324]	-6.0942264
556	[-4.742241]	-5.216162
557	[-4.3123674]	-4.7795587
558	[-2.7126553]	-3.0719104
559	[-3.7396245]	-5.284327
560	[5.652017]	4.070756
561	[-2.0247092]	-3.4158247
562	[-2.0579596]	-1.4141635
563	[-5.308026]	-2.6508057
564	[1.6961945]	-0.5959773
565	[2.1547852]	0.58578503
566	[-5.7107697]	-5.4264655
567	[-4.8359294]	-4.32316
568	[4.6413836]	5.257318
569	[-5.986098]	-4.8659368
570	[5.94101]	8.484668
571	[-5.1037807]	-5.4643693
572	[-4.732768]	-6.056867
573	[-4.8363004]	-4.5123467
574	[-4.569253]	-5.6502004
575	[8.368212]	7.9576592
576	[-1.9502503]	-2.2399142
577	[-1.9938452]	-2.4337304
578	[5.5245566]	5.4703126
579	[-4.717941]	-4.6090064
580	[-5.5097733]	-5.7851253
581	[1.4978956]	1.1393788
582	[-2.9736135]	-5.91711
583	[-6.140989]	-5.8592668
584	[2.179964]	-2.4803257
585	[-6.07443]	-5.3236127
586	[-5.5301633]	-2.6563594
587	[-4.4448175]	-6.0368695
588	[10.87172]	10.821162
589	[-5.6445637]	-4.9777265
590	[2.1543322]	3.3465545
591	[5.420271]	4.349601
592	[-4.565495]	-5.375566
593	[-5.1685615]	-4.1564736
594	[5.2030745]	5.1337147
595	[5.62554]	5.299512
596	[-4.5052295]	-5.5995
597	[2.1572526]	-1.6777335
598	[4.774131]	5.106591
599	[-5.9566274]	-6.2097287
600	[4.781534]	5.3492374
601	[-6.0279713]	-6.0095863
602	[4.7582364]	4.800413
603	[5.9192176]	5.4788623
604	[-4.2050643]	-5.182777
605	[4.768215]	6.309411
606	[-2.5852766]	-2.0916195
607	[-2.9073837]	4.4718347
608	[5.875866]	5.782808
609	[-4.714466]	-3.9419007
610	[7.6424837]	8.401876
611	[8.805613]	7.58991
612	[-4.638325]	-4.749656
613	[5.712486]	5.217293
614	[4.6528444]	4.9195285
615	[-4.7252693]	-5.030977
616	[-5.623155]	-5.7501307
617	[5.7526445]	5.0903544
618	[5.435378]	5.1779037
619	[-5.5920672]	-5.875177
620	[-3.4723694]	-3.6085737
621	[5.5513024]	4.5687933
622	[8.027263]	8.049718
623	[5.3013606]	3.4334106
624	[-4.5710144]	-3.2387097
625	[2.154582]	2.6773922
626	[5.912347]	5.9951954
627	[4.649993]	5.310107
628	[2.1522593]	-2.093591
629	[-4.9370084]	-3.2828686
630	[-5.425709]	-3.4060276
631	[-2.704685]	-3.6652486
632	[-6.1723514]	-6.42267
633	[-6.167911]	-5.351687
634	[5.2]	4.636495
635	[-4.899399]	-6.616396
636	[8.657632]	7.1000566
637	[-6.530314]	-5.7681684
638	[4.78148]	4.9326224
639	[-5.3992367]	-5.0058074
640	[5.9632397]	5.5745625
641	[2.1626523]	1.7443963
642	[5.714937]	5.4192295
643	[-2.0593867]	-2.4618244
644	[2.1576426]	2.9980285
645	[-5.1659684]	-4.5179696
646	[-4.683157]	-5.6750035
647	[5.723375]	5.4469757
648	[-4.8811297]	-4.926582
649	[5.4832296]	5.035486
650	[-4.145491]	-3.4158385
651	[-3.5097733]	-5.629267
652	[5.772862]	5.201298
653	[5.841472]	6.009433
654	[4.637012]	6.0627527
655	[-2.5744107]	-3.056104
656	[9.212076]	7.542067
657	[-7.4063435]	-6.4011292
658	[5.481584]	1.7673982
659	[4.723297]	4.380922
660	[7.5486374]	7.586784
661	[5.413982]	5.815177
662	[-4.741211]	-2.23693
663	[-2.0930545]	-1.853798
664	[-5.2220297]	-5.1192775
665	[-1.8291584]	-1.7548441
666	[4.7316957]	3.7862318
667	[-1.7840981]	-2.9066093
668	[2.1794856]	5.204474
669	[-5.291822]	-3.768524
670	[-5.140319]	-4.9485006
671	[-3.678017]	-2.2169185
672	[-6.1190014]	-5.2370663
673	[2.1611574]	2.4572592
674	[-3.9049633]	-4.317621
675	[-3.0600085]	-2.1768186
676	[-1.9469119]	1.5263952
677	[-2.9477847]	-2.8197803
678	[-6.2051716]	-5.5112777
679	[-4.89733]	-7.5809855
680	[-5.1151257]	-4.9962215
681	[8.506069]	5.2880197
682	[-5.1157537]	-4.7207103
683	[-5.0754523]	-5.5716825
684	[-6.515891]	-6.3759694
685	[2.1630058]	1.9408954
686	[-5.9028683]	-6.042356
687	[-1.0024825]	-5.896999
688	[-6.1760774]	-6.071656
689	[-2.9853861]	-2.2413182
690	[1.6793858]	1.6130716
691	[-6.50389]	-5.414891
692	[-7.2674584]	-5.02303
693	[2.1560647]	0.07646367
694	[-5.72878]	-7.239633
695	[-5.5383587]	-4.6088977
696	[-5.320645]	-5.603084
697	[2.159595]	3.5431826
698	[0.80310977]	-0.09969634
699	[5.6078863]	5.3017473
700	[-3.5135434]	-5.4929423
701	[4.669843]	4.2487392
702	[2.1606617]	-5.581522
703	[-5.361953]	-5.3998404
704	[-4.327461]	-4.924813
705	[-5.0253067]	-5.2667203
706	[-5.122726]	-4.7151237
707	[-5.540298]	-5.1815925
708	[-3.2610207]	-4.61834
709	[5.917391]	3.3009155
710	[-1.7303225]	1.7169181
711	[-5.5430875]	-4.885405
712	[7.552261]	5.7672453
713	[-5.0498877]	-3.6232984
714	[-4.8899126]	-5.7113767
715	[-5.808653]	-5.2820077
716	[2.1536071]	1.5306003
717	[-5.6528664]	-3.3294828
718	[-3.4192827]	-2.7235477
719	[-6.3900046]	-3.2995842
720	[4.7707815]	5.3541994
721	[-7.4181323]	-5.109797
722	[-5.129776]	-5.04204
723	[4.71738]	4.739011
724	[-4.8138204]	-4.4222255
725	[9.263975]	8.114101
726	[-3.0074618]	-2.641624
727	[-5.3971395]	-4.798628
728	[5.4324665]	-0.29108348
729	[-7.71574]	-5.645015
730	[-5.6793365]	-3.373824
731	[-5.914747]	-5.4446626
732	[-3.678632]	-4.2223597
733	[-5.1728735]	-5.5439878
734	[5.52263]	-0.7083727
735	[-5.8588557]	-5.901546
736	[-3.2252007]	-2.2369194
737	[-6.04447]	-6.2700424
738	[-7.4039044]	-5.5989995
739	[-2.5188184]	-3.7999368
740	[-5.8268805]	-5.8284593
741	[-7.584516]	-5.5789313
742	[-4.7401257]	-4.5343146
743	[-6.3073144]	-7.1948953
744	[-3.4901595]	-5.485454
745	[5.2601976]	5.349147
746	[-1.7972828]	-3.544824
747	[-1.9167823]	0.4692829
748	[-2.088566]	-2.7058668
749	[-6.2611837]	-5.990362
750	[-5.9854736]	-5.107736
751	[-5.532354]	-5.6314406
752	[-5.5926385]	-5.356977
753	[-6.3986945]	-4.9407935
754	[-4.744378]	-4.1453223
755	[5.7195864]	-0.17293452
756	[2.6761527]	4.7668056
757	[-0.87496215]	-3.536804
758	[5.6635275]	5.1912937
759	[-4.8758287]	-2.4702785
760	[-3.597428]	-2.7743762
761	[2.159131]	1.6930412
762	[-1.8213811]	5.2784185
763	[-4.366815]	-5.47502
764	[-3.7818527]	-2.8351684
765	[-7.127036]	-6.3940086
766	[-4.6974607]	-4.077276
767	[-7.11435]	-5.248466
768	[-6.2412844]	-5.569407
769	[-4.746663]	-6.64022
770	[-7.179884]	-6.115031
771	[-4.623155]	-5.2658973
772	[-6.1946344]	-6.6826367
773	[5.584231]	5.321397
774	[5.815579]	5.9441247
775	[5.329179]	7.1445675
776	[5.7405887]	4.8259306
777	[-5.323226]	-5.3076625
778	[-4.9928474]	-5.0188756
779	[1.4997176]	-1.0098795
780	[-6.254882]	-4.1631656
781	[-6.3272033]	-5.477838
782	[-7.450647]	-6.6404395
783	[-7.247646]	-5.5344434
784	[-5.2878847]	-5.6089234
785	[-5.435776]	-5.281594
786	[2.1626523]	4.5603514
787	[-5.8572845]	-8.289529
788	[5.605447]	4.543686
789	[-5.801752]	-5.8822274
790	[-3.9302447]	-3.9447086
791	[-3.3631675]	-3.9896114
792	[-1.9546144]	-1.854349
793	[6.012563]	5.0493693
794	[-5.2911806]	-3.3668196
795	[-5.858992]	-5.5404563
796	[-8.172407]	-6.1787014
797	[-5.947318]	-6.195328
798	[-3.489672]	-3.668164
799	[-4.9372635]	-3.0164077
800	[-5.5239615]	-5.8061323
801	[-3.0780106]	-3.6396244
802	[-5.651943]	-4.5154643
803	[-4.675862]	-5.7528267
804	[5.3880725]	4.517847
805	[-4.940085]	-4.5144296
806	[0.80310977]	4.667809
807	[-5.265643]	-6.0260873
808	[-4.809636]	-6.060055
809	[-3.3160014]	-3.276925
810	[4.690635]	5.240394
811	[-5.324455]	-2.281889
812	[-4.5160413]	-4.4400973
813	[-5.857956]	-5.0143056
814	[-3.2986438]	-5.573112
815	[-4.3373713]	-5.05238
816	[-4.5862174]	-3.8544428
817	[5.153761]	5.682464
818	[5.422075]	5.741223
819	[-5.1607494]	-4.709866
820	[-4.85306]	-4.972355
821	[-6.343586]	-7.6747146
822	[-5.8349643]	-4.305688
823	[-2.4426467]	1.5572861
824	[-3.5892076]	-4.3608804
825	[-4.9758635]	-4.834502
826	[-4.918749]	-7.230123
827	[-5.260585]	-2.8086898
828	[-5.303741]	-6.4596353
829	[-5.2325144]	-5.285068
830	[-6.446715]	-5.899571
831	[-4.617704]	-6.9125915
832	[-6.535326]	-7.4913125
833	[-5.225901]	-5.541488
834	[5.2498446]	7.095793
835	[-2.19689]	5.026572
836	[5.656561]	5.5719204
837	[5.148522]	5.04888
838	[4.677579]	4.812222
839	[7.5627604]	7.0539546
840	[5.347136]	5.8312883
841	[-3.091708]	-1.5988206
842	[7.7398677]	8.278647
843	[7.362514]	7.434985
844	[-7.1468496]	-6.7057357
845	[5.908391]	4.9548674
846	[8.254733]	7.5585732
847	[5.1032333]	5.816947
848	[6.0047436]	6.2581925
849	[4.6490645]	7.062561
850	[-5.4923463]	-5.3324904
851	[-3.2500017]	-2.2770474
852	[-7.0926404]	-6.6551104
853	[2.1803453]	4.76959
854	[0.4859196]	1.2445529
855	[3.878398]	-1.9958394
856	[-5.4785886]	-5.7096515
857	[-2.2793524]	1.5057836
858	[-5.3200536]	-5.2355447
859	[9.396082]	8.363694
860	[-5.2350254]	-7.114926
861	[0.80310977]	2.757425
862	[5.153607]	-2.000968
863	[5.7539783]	2.2316277
864	[-3.3813148]	-5.3469462
865	[-5.225299]	-5.290877
866	[7.3238783]	6.201702
867	[-5.6712337]	-5.6948533
868	[5.5349135]	5.514009
869	[5.599381]	4.117454
870	[-5.759133]	-6.011213
871	[-7.0471973]	-4.3908734
872	[-7.2571707]	-7.0363135
873	[-4.173961]	-4.59662
874	[-3.492579]	-5.4474435
875	[-6.2672796]	-3.4489014
876	[-5.0381923]	-5.2548385
877	[5.3628054]	4.5237327
878	[-5.434658]	-5.8153563
879	[5.178149]	-2.1578472
880	[-5.550297]	-5.361829
881	[2.1715806]	-1.7292327
882	[-4.838684]	-5.3470254
883	[-6.392691]	-4.975555
884	[-5.847463]	-5.724773
885	[-7.3707304]	-7.096353
886	[-5.2920475]	-5.50984
887	[2.154184]	1.0184302
888	[5.5193167]	5.3845067
889	[1.7012302]	4.734516
890	[7.7838206]	8.096049
891	[-6.065492]	-5.6584907
892	[-5.462178]	-6.660654
893	[-2.5068817]	-5.6281943
894	[5.828434]	-4.7138305
895	[-6.43603]	-5.239351
896	[-8.072179]	-8.191555
897	[-4.7645745]	-3.7524931
898	[-5.1617866]	-6.560625
899	[-2.5012343]	-6.691358
900	[-7.2929463]	-6.3286614
901	[4.640212]	3.1008704
902	[-7.0844154]	-6.6934204
903	[-4.9349823]	-2.2863455
904	[6.021302]	6.044568
905	[-2.0401647]	4.522312
906	[5.307241]	5.0119615
907	[-5.0598373]	-5.0603285
908	[-4.8128796]	-6.861139
909	[-3.2500017]	-4.6407523
910	[-6.612672]	-7.2381806
911	[5.1182594]	-0.45944175
912	[-5.162837]	-4.684692
913	[-4.7400327]	-5.500062
914	[4.685753]	4.8005304
915	[4.677579]	4.045235
916	[-2.9661562]	-3.020314
917	[-2.255784]	-0.7013643
918	[-5.3186593]	-5.104055
919	[5.217795]	5.1757503
920	[-6.5353694]	-7.654431
921	[-6.2115173]	-5.0337205
922	[-6.010178]	-5.251824
923	[-4.5918818]	-6.0557094
924	[5.349147]	5.3868017
925	[2.1585903]	2.188713
926	[-3.0987098]	-2.450629
927	[-5.8329206]	-7.258076
928	[-7.56496]	-7.203028
929	[-1.87149]	-2.254605
930	[1.6789734]	2.9305894
931	[8.135973]	7.9624
932	[2.1687593]	-2.598252
933	[-5.342568]	-4.1272306
934	[-5.6932096]	-5.9136696
935	[5.1482277]	3.9853895
936	[-2.089975]	2.7812357
937	[-4.8674283]	-7.797751
938	[-1.9055882]	-2.288331
939	[-6.243105]	-3.8950343
940	[5.790312]	4.919111
941	[4.7356653]	4.755539
942	[5.973035]	4.9819174
943	[-5.7939715]	-6.3627477
944	[5.844769]	5.4537683
945	[5.446966]	5.077699
946	[-5.2612915]	-7.682604
947	[1.6914644]	2.021547
948	[5.9077773]	6.9126034
949	[4.675528]	4.2104616
950	[-3.7479188]	-6.0285563
951	[-5.9083853]	-4.789026
952	[-2.2308376]	-0.6274594
953	[-4.9179893]	-5.678144
954	[-5.0001354]	-6.2573485
955	[-5.496098]	-4.4481983
956	[2.1816213]	-2.0386417
957	[2.1765683]	2.5752542
958	[-5.578761]	-5.766096
959	[2.1536071]	2.9299765
960	[-1.8849462]	-3.0090473
961	[7.3738413]	5.136106
962	[-5.9062777]	-6.0340743
963	[-5.7395477]	-6.1197615
964	[-6.4205704]	-4.4268627
965	[7.83503]	8.412801
966	[-4.9952793]	-6.1803823
967	[5.2970986]	4.975493
968	[2.1606617]	4.4694858
969	[-4.6329894]	-5.745102
970	[4.6641965]	5.8377504
971	[0.80310977]	3.8697436
972	[-1.962425]	-2.463159
973	[-4.2425327]	-5.04683
974	[-1.9469119]	1.7741817
975	[-5.4878306]	-4.159866
976	[-4.815946]	-2.5736892
977	[-1.0006667]	-4.8590035
978	[5.1250377]	4.980484
979	[-4.888122]	-6.244285
980	[2.1554115]	4.851796
981	[-7.2412844]	-7.3127913
982	[-2.9834867]	-4.7843165
983	[2.1585903]	5.4479566
984	[5.6564193]	5.7322354
985	[5.6015816]	4.9246078
986	[8.67401]	6.898718
987	[-5.0773087]	-5.077929
988	[-2.7944527]	-4.0741186
989	[-6.3381457]	-5.2225094
990	[4.7501283]	3.4543943
991	[4.666057]	4.9287376
992	[5.670365]	7.0761843
993	[1.6956253]	0.72219324
994	[-5.1968904]	-5.516487
995	[4.0462837]	4.6499777
996	[-6.616074]	-5.857741
997	[-6.3054147]	-5.3820615
998	[-4.2327504]	-5.2513967
999	[5.4865623]	5.304128
1000	[-5.1135616]	-6.410292
1001	[5.2158914]	2.52498
1002	[-1.8920356]	-2.2425213
1003	[-0.87496215]	5.3383226
1004	[8.155626]	8.210301
1005	[4.044118]	-1.7960759
1006	[-4.9065485]	-3.91337
1007	[-2.7374587]	1.2834132
1008	[-2.2033165]	-5.196414
1009	[1.6791774]	-4.862247
1010	[-6.180184]	-6.573688
1011	[-5.2804904]	-4.983743
1012	[-0.5505272]	5.806127
1013	[-5.6518435]	-5.186849
1014	[-5.2050643]	-3.4057987
1015	[5.47851]	5.0652623
1016	[-4.9293404]	-4.74518
1017	[-5.8314834]	-5.467433
1018	[4.7475777]	6.0830483
1019	[-2.794272]	-2.4704065
1020	[-3.1444228]	-3.7324078
1021	[-6.0297804]	-5.597523
1022	[-7.7450185]	-7.8046303
1023	[-4.1804023]	-3.291497
1024	[-5.416879]	-7.2770734
1025	[-8.04181]	-5.3505025
1026	[-2.5188184]	-1.9532951
1027	[-2.5167215]	-2.9988246
1028	[-2.9811616]	-2.118694
1029	[4.757306]	-2.3021774
1030	[5.7384176]	5.2715483
1031	[0.80310977]	2.1679606
1032	[-1.3752275]	2.3909273
1033	[7.8025165]	8.267361
1034	[4.7604055]	4.2127028
1035	[-4.8801546]	-2.9869516
1036	[5.9097323]	5.507475
1037	[0.3994653]	2.3735242
1038	[-6.5809402]	-6.625564
1039	[-2.7261434]	-4.0795717
1040	[-3.6220722]	-4.5495186
1041	[-5.0423803]	-4.3591704
1042	[-3.9238718]	-3.5520656
1043	[2.1606617]	1.9852356
1044	[0.80310977]	3.1265547
1045	[-3.0876613]	-1.6114817
1046	[4.6792326]	5.6201835
1047	[1.6786113]	1.5633502
1048	[-4.748686]	-5.9520497
1049	[5.5193167]	5.7056503
1050	[-5.95075]	-5.9934115
1051	[2.1630058]	4.886294
1052	[-3.0713594]	-4.30897
1053	[4.627538]	0.43045172
1054	[0.80310977]	-0.2978592
1055	[5.2422895]	4.9383497
1056	[5.2744155]	0.64626765
1057	[5.1606617]	1.3926017
1058	[-7.404537]	-6.7306466
1059	[5.708673]	6.366852
1060	[5.657978]	5.589039
1061	[-2.6227303]	-2.5810547
1062	[-3.2000506]	-3.9427578
1063	[-7.069719]	-5.486522
1064	[5.378739]	5.5428443
1065	[-5.96146]	-3.9393647
1066	[-0.54919195]	1.6737131
1067	[4.6703596]	5.1943173
1068	[1.6857529]	-1.9225026
1069	[-6.522758]	-5.8829446
1070	[2.1592536]	2.2319994
1071	[-3.492346]	-0.61417115
1072	[4.7195864]	5.565051
1073	[5.157139]	4.814808
1074	[-2.0930545]	-0.56414354
1075	[6.0117154]	5.857681
1076	[4.6468067]	5.6536713
1077	[-3.4910734]	-3.326002
1078	[-5.2389817]	-5.7327027
1079	[5.1019425]	5.291915
1080	[4.650391]	4.5108943
1081	[-5.849138]	-5.3265033
1082	[-6.2201824]	-6.3252616
1083	[-2.1111603]	-0.6637454
1084	[-4.2287393]	-5.3905206
1085	[-5.149923]	-5.7798977
1086	[-5.6283073]	-5.2380986
1087	[7.60318]	6.6156654
1088	[4.671006]	0.76075506
1089	[4.772736]	4.2400208
1090	[5.2077403]	5.116102
1091	[-2.0935125]	-4.162222
1092	[-6.5160413]	-5.294394
1093	[-0.05671258]	2.202288
1094	[-7.3930945]	-6.3697305
1095	[2.1556695]	-4.0670075
1096	[5.8992825]	5.6506853
1097	[-6.207631]	-5.167683
1098	[-6.345294]	-5.65264
1099	[5.14804]	4.510472
1100	[-3.154662]	-0.8122834
1101	[-5.344378]	-3.7713149
1102	[-6.306286]	-6.0691266
1103	[-3.4172995]	-5.2149887
1104	[8.628069]	7.83151
1105	[-3.7396834]	-3.1907005
1106	[-2.0518398]	-5.0162826
1107	[4.644412]	1.550743
1108	[5.7341013]	5.525823
1109	[5.369457]	6.8430386
1110	[-2.1188877]	4.449266
1111	[5.5675073]	6.139054
1112	[2.159595]	4.614011
1113	[2.158314]	3.5086808
1114	[-5.6699195]	-5.4106727
1115	[5.6313314]	5.0797415
1116	[-7.6850395]	-6.6973147
1117	[-3.345282]	-3.8414125
1118	[-4.766746]	-6.1224265
1119	[5.970041]	6.45018
1120	[-4.8759212]	-4.943933
1121	[-5.4372044]	-5.349609
1122	[-7.8505497]	-8.097706
1123	[-4.2050643]	-5.158273
1124	[8.192418]	8.166689
1125	[-2.1354897]	3.9198697
1126	[-2.4725246]	2.824786
1127	[-6.1037807]	-3.9927425
1128	[-6.076195]	-5.8339915
1129	[-4.8520374]	-5.2700095
1130	[-3.9327946]	-4.6749086
1131	[2.16568]	1.3830224
1132	[8.509548]	6.5474386
1133	[-2.9767644]	-3.9564877
1134	[2.1585903]	-2.5557058
1135	[2.154184]	5.2894025
