# Supplementary material for: High-Throughput Screen Reveals the Structure–Activity Relationship of the Antimicrobial Lasso Peptide Ubonodin
Source: ACS Cent Sci. 2023 Mar 1;9(3):540–50. doi: 10.1021/acscentsci.2c01487 (PMC10037499; doi:10.1021/acscentsci.2c01487)
Supplement: Supplementary file 6 — oc2c01487_si_006.zip [file oc2c01487_si_006.zip › deeplasso-main/secondary_structures_version/predicted/prediction_out/test_ss_iteration_50train_preprocess_dim_20_ss_top_model_31th_iteration_50_data.csv]

	Ytest	Predtest
0	[4.651107]	5.151727
1	[5.370929]	5.910707
2	[5.8536386]	7.4486628
3	[-4.0746346]	-3.0872135
4	[-2.5726852]	-5.8572354
5	[2.1606617]	1.4107282
6	[-5.107783]	-5.503239
7	[5.5901604]	5.5422173
8	[-4.991826]	-3.5295196
9	[-5.429202]	-5.701895
10	[7.5445766]	6.138793
11	[-5.931148]	-5.7148385
12	[-5.601123]	-6.9768586
13	[5.2436824]	5.436965
14	[-3.284915]	-3.9629352
15	[-2.8667417]	-4.6120086
16	[-5.0065165]	-5.6913543
17	[5.1928616]	5.146443
18	[1.7000163]	5.004088
19	[9.536266]	6.8499193
20	[-5.1240754]	-4.963495
21	[-6.117739]	-2.2746017
22	[-6.6014237]	-6.2230806
23	[-6.5305614]	-5.3544354
24	[-4.249267]	-5.2985
25	[5.494831]	5.4918847
26	[-6.2689486]	-6.271945
27	[0.80310977]	-5.8002963
28	[-5.031268]	-5.1345077
29	[5.126782]	4.834312
30	[-4.743083]	2.0904179
31	[-2.2457998]	2.9757051
32	[-5.370454]	-2.8464139
33	[0.40010482]	1.6227416
34	[-5.0686245]	-5.2632346
35	[-5.615239]	-5.616416
36	[-5.447978]	-4.881586
37	[-2.8907871]	-2.3053818
38	[0.80310977]	3.0553632
39	[2.1548731]	-1.8146135
40	[-6.5927815]	-6.669105
41	[-5.572654]	-5.5346365
42	[-1.7963523]	-1.3638755
43	[-7.7482576]	-6.674374
44	[-4.888052]	-4.8297625
45	[-5.488806]	-5.4840493
46	[-5.3723702]	-5.3085246
47	[-1.7204522]	-2.3265696
48	[-4.5571465]	-3.9084373
49	[4.6638517]	2.5324016
50	[4.775292]	6.100178
51	[-5.1138697]	-5.7732263
52	[-5.118136]	-5.326401
53	[1.691319]	5.3608317
54	[-6.225165]	-6.2094965
55	[-5.639834]	-5.107675
56	[-1.9407692]	-5.4552197
57	[-5.020049]	-5.8648667
58	[-2.6201017]	-2.7772934
59	[-4.7287917]	-6.7620635
60	[-1.8667417]	2.1894875
61	[-5.8465056]	-3.9294827
62	[5.3729653]	4.1141915
63	[-5.6638684]	-5.7063346
64	[-0.87496215]	2.6305964
65	[-4.693164]	-4.612489
66	[-6.2055345]	-4.1142054
67	[5.862725]	5.316489
68	[-4.9179893]	-5.9375415
69	[-2.219258]	-3.1355877
70	[3.8768878]	5.335998
71	[5.5850835]	5.0468674
72	[5.176568]	4.508233
73	[-4.2350254]	-3.3697994
74	[-5.890377]	-5.9956417
75	[-4.8948054]	-4.060962
76	[-5.4962564]	-5.342361
77	[-5.224692]	-5.449075
78	[0.40016535]	-2.5055325
79	[-6.085165]	-4.962497
80	[5.6113844]	4.239935
81	[-5.9853587]	-5.297458
82	[-2.3398483]	-1.8026661
83	[5.3899493]	1.8022107
84	[5.3337364]	2.0352616
85	[-2.2293117]	-2.7057831
86	[-1.9361154]	-5.247685
87	[-5.9332337]	-4.6445866
88	[-5.6655054]	-5.223166
89	[-5.215554]	-3.1830215
90	[-3.398524]	-3.3577163
91	[-5.7395573]	-4.794214
92	[1.6828156]	2.274458
93	[-5.1510863]	-3.8055513
94	[5.849688]	5.86522
95	[-5.8140516]	-4.9327273
96	[4.6495647]	4.681579
97	[-2.1342347]	-4.9067936
98	[-5.8438344]	-6.2551093
99	[-5.3111057]	2.010692
100	[-5.98386]	-4.814982
101	[0.80310977]	5.0056186
102	[-4.5532284]	-3.9032485
103	[-4.8282146]	-4.0295863
104	[5.221289]	5.636806
105	[-5.3952236]	-6.0492625
106	[7.8119693]	7.8672223
107	[-3.9058414]	-5.065521
108	[-0.05584635]	-2.0293136
109	[8.773383]	9.314474
110	[-5.5575438]	-4.4435945
111	[-4.3261733]	-2.6026711
112	[-5.9908247]	-5.8053193
113	[-1.8017523]	-1.5949235
114	[5.1174245]	4.44255
115	[-5.838289]	-6.313135
116	[5.407972]	2.8703697
117	[-5.1549597]	-7.858729
118	[-3.550527]	-3.2679794
119	[5.92032]	2.941048
120	[-5.366815]	-3.9597902
121	[4.7432766]	7.371092
122	[-5.7900267]	-5.1472077
123	[5.2260156]	5.333173
124	[-6.550247]	-5.0565615
125	[-5.460551]	-5.3663197
126	[-3.4757495]	-5.1152415
127	[2.1587934]	1.7284359
128	[-4.844137]	-4.872131
129	[0.80310977]	0.11539462
130	[-7.66721]	-5.5642524
131	[-5.362802]	-3.6451538
132	[-5.821381]	-5.472174
133	[-7.233456]	-7.442302
134	[-5.3179054]	-5.233186
135	[-4.170895]	-3.045126
136	[2.676053]	1.243734
137	[-2.5989888]	-4.125633
138	[-6.554833]	-5.6059976
139	[-7.1950107]	-4.3729343
140	[-6.0166993]	-6.2544065
141	[-6.2180243]	-4.337814
142	[-5.685826]	-4.489639
143	[-2.7818527]	-2.4198375
144	[5.4670234]	5.964556
145	[5.202835]	5.145659
146	[5.3140717]	2.1691191
147	[-6.40934]	-6.1349797
148	[-4.739148]	-4.446234
149	[-5.450445]	-5.768748
150	[-3.322421]	-2.425224
151	[-5.581721]	-6.694593
152	[-1.7204522]	2.4753814
153	[-2.723436]	-3.8239334
154	[-5.6497493]	-6.41085
155	[4.74882]	-4.126836
156	[-5.5420737]	-3.873861
157	[5.2559686]	4.948079
158	[8.039602]	8.059007
159	[5.377101]	3.7462618
160	[-5.4421034]	-5.479305
161	[0.80310977]	3.3155475
162	[-5.3164415]	-5.324572
163	[-3.0679634]	-1.9006916
164	[7.3259587]	4.9880385
165	[8.021566]	8.245288
166	[5.931308]	8.72111
167	[-1.8934981]	-1.4039756
168	[-5.2832646]	-5.528276
169	[-5.045513]	-0.52691025
170	[5.128313]	4.867519
171	[-5.0042453]	-4.5092206
172	[-2.3293405]	4.9855385
173	[-6.219258]	-5.805617
174	[-1.0001984]	0.46508232
175	[4.6899214]	5.7855988
176	[-5.898527]	-6.1086507
177	[5.304794]	5.158413
178	[1.6803939]	2.11426
179	[8.081946]	4.882903
180	[-6.1782055]	-5.614528
181	[4.6693583]	5.781017
182	[-5.122602]	-5.619949
183	[5.673212]	5.9816656
184	[4.62875]	0.77864623
185	[8.224764]	5.8028946
186	[5.3029556]	5.300288
187	[-4.6746345]	-5.0678287
188	[-4.746354]	-4.826935
189	[5.730783]	6.04443
190	[-4.7868533]	-4.9764285
191	[5.216412]	0.78834724
192	[2.154582]	-0.5780143
193	[-5.903263]	-4.7086577
194	[5.641053]	1.6101962
195	[1.6946713]	-1.2995099
196	[-5.5491543]	-5.506396
197	[-3.8770099]	-5.3496385
198	[-5.6257544]	-3.5766685
199	[-1.00097]	2.219782
200	[-4.937131]	-5.0912557
201	[7.034491]	4.7804217
202	[-6.530249]	-5.8298454
203	[-5.9447913]	-5.7212863
204	[-5.5023303]	-4.9121575
205	[1.6876326]	4.784631
206	[-1.9227153]	-2.1808414
207	[-7.1188607]	-6.5187573
208	[5.1864386]	0.23979107
209	[6.9000883]	5.460628
210	[-5.448265]	-5.6193767
211	[-4.6387277]	-4.8849072
212	[-5.66721]	-5.067924
213	[-3.946912]	-3.5052001
214	[2.1622796]	-2.3839335
215	[2.1723435]	4.8434434
216	[5.997112]	5.161717
217	[-6.6020317]	-6.289576
218	[5.3091416]	5.222281
219	[-1.9338558]	0.76392186
220	[5.557997]	5.181096
221	[-3.9952564]	-2.8086574
222	[-4.333429]	-3.2375772
223	[-4.2456493]	-3.431692
224	[-1.9064485]	-3.6350484
225	[-4.5787854]	-6.432299
226	[-1.8776118]	-5.3702145
227	[-4.339848]	-3.7925317
228	[-6.551311]	-7.328873
229	[5.099567]	4.7457685
230	[5.6192145]	5.512815
231	[-7.5695577]	-6.129083
232	[3.4755352]	3.0430353
233	[-7.632908]	-7.5877404
234	[-2.3668153]	-1.8484608
235	[10.439456]	9.93985
236	[5.522789]	5.721977
237	[-6.4396315]	-6.1193137
238	[4.671006]	-2.8479557
239	[6.869199]	5.6655045
240	[5.56322]	5.4657803
241	[2.1747406]	5.254103
242	[-2.7818527]	2.1186736
243	[-5.8551016]	-4.5859165
244	[5.152192]	2.3982632
245	[-4.3419404]	-3.1187844
246	[7.4085555]	8.399812
247	[-3.96019]	-3.695975
248	[-4.7020884]	-6.767444
249	[2.1573384]	1.981896
250	[-3.2500017]	-2.2689412
251	[-3.9173677]	-2.223386
252	[2.155095]	2.748179
253	[-5.474272]	-4.779514
254	[5.994454]	6.131178
255	[8.044452]	7.1186743
256	[-6.046105]	-4.981562
257	[-5.4104857]	-6.22992
258	[-5.5631785]	-6.459457
259	[-4.758769]	-4.7990584
260	[-5.8177853]	-6.4611697
261	[-4.8354907]	-2.2650871
262	[-4.481016]	-4.8407307
263	[-5.2649355]	-4.895582
264	[-6.224471]	-5.0337605
265	[-5.0498877]	-5.409702
266	[-6.0957437]	-5.539773
267	[5.5418777]	5.568754
268	[-6.286585]	-5.7066717
269	[2.1765683]	4.6045833
270	[-3.1228898]	-2.6558485
271	[2.6755598]	-2.3899665
272	[-5.6206675]	-5.1488004
273	[5.188048]	3.1278007
274	[-2.1594155]	-2.4626994
275	[3.8774571]	-0.42427212
276	[-3.550527]	-5.293715
277	[-5.5544424]	-6.359874
278	[1.4999737]	-1.5578362
279	[8.471404]	5.8657684
280	[4.649934]	5.1443543
281	[5.661091]	5.086209
282	[-4.8359294]	-4.1407175
283	[-4.9545875]	-4.8794413
284	[-5.9410515]	-5.539314
285	[-6.09036]	-5.8062797
286	[-4.931851]	-5.34642
287	[-4.8164988]	-4.3390007
288	[-5.8588557]	-5.5873227
289	[-4.9111357]	-5.5219493
290	[-6.559065]	-5.3327346
291	[5.40266]	7.8599944
292	[2.1625125]	4.4453306
293	[-2.5026987]	-2.15977
294	[2.1606617]	0.5148461
295	[2.1536071]	5.0900393
296	[2.1567466]	1.2628564
297	[5.7637553]	5.3536816
298	[-5.596319]	-4.588449
299	[9.180321]	5.4454365
300	[-1.8305266]	2.236231
301	[-6.17417]	-6.069119
302	[-5.022469]	-5.4120803
303	[-5.5473876]	-5.5741186
304	[-7.0773087]	-7.0390306
305	[-6.175375]	-5.785913
306	[4.7291093]	-2.6685987
307	[2.1816213]	3.2366202
308	[2.1601202]	1.5650164
309	[1.6892898]	-2.9675767
310	[-3.901288]	-5.0992446
311	[-4.1342344]	-4.1111717
312	[0.80310977]	0.9456488
313	[-3.678017]	-5.520302
314	[-5.742682]	-4.642487
315	[-4.82288]	-5.5405517
316	[-5.19407]	-5.259381
317	[5.3091416]	5.7054615
318	[2.1567466]	1.826429
319	[-7.859262]	-6.207503
320	[5.163692]	5.651442
321	[8.07574]	7.847818
322	[-2.295294]	-4.6235747
323	[-3.0760357]	-1.5820757
324	[5.1172886]	4.9320745
325	[1.6939405]	0.21847251
326	[4.688196]	2.6764174
327	[-6.0908995]	-5.206756
328	[0.80310977]	5.0809455
329	[5.186814]	4.727702
330	[-4.751479]	-5.250352
331	[5.5342083]	5.4643993
332	[-5.217672]	-3.5162299
333	[4.714202]	5.5938044
334	[5.9139814]	5.4971676
335	[5.846137]	4.3520308
336	[-2.1188877]	2.0299504
337	[4.6593337]	5.790178
338	[-5.71836]	-6.564345
339	[-2.6452396]	-5.741696
340	[1.5001131]	4.4559383
341	[-4.97963]	-5.8718133
342	[-6.027247]	-4.9561887
343	[-0.9999747]	3.9015586
344	[1.678817]	2.449909
345	[-5.865453]	-4.308519
346	[-4.4822927]	-4.6310883
347	[-3.7436335]	-4.2913465
348	[5.2293744]	2.39928
349	[-5.538495]	-5.0429435
350	[1.4982551]	2.5798733
351	[5.514482]	5.522237
352	[-6.4391823]	-5.997111
353	[5.14599]	7.936565
354	[-4.756586]	-4.7398567
355	[-0.5496793]	-2.0397108
356	[-4.873351]	-5.777696
357	[8.032521]	7.333725
358	[2.1542394]	0.04518518
359	[-7.8875866]	-6.6096406
360	[-4.635394]	-3.3462694
361	[-1.7818527]	1.857097
362	[2.1606617]	1.3049625
363	[-5.2434688]	-4.8181863
364	[-3.322421]	-3.9974306
365	[-5.5363445]	-6.3321824
366	[-4.743785]	-5.283602
367	[5.241795]	4.8055167
368	[-5.828723]	-5.042343
369	[-4.703465]	-3.7077987
370	[5.380898]	4.952466
371	[-3.4044857]	1.301171
372	[-6.4116507]	-6.1483016
373	[-4.9488063]	-3.9071891
374	[-3.89733]	-4.054591
375	[4.734875]	4.9057975
376	[4.641053]	4.884464
377	[-1.9458284]	-0.40232262
378	[-7.428911]	-5.0292535
379	[-2.596201]	-5.1857324
380	[1.5001826]	2.4611425
381	[5.637038]	5.7889333
382	[2.1578279]	2.7952552
383	[-6.296238]	-6.498154
384	[4.7805905]	5.0306306
385	[-3.6389606]	-5.1867304
386	[-6.107812]	-5.9025936
387	[5.569705]	4.7837105
388	[-5.6014237]	-5.41021
389	[4.721973]	2.5592742
390	[2.6738267]	-1.261974
391	[-0.87496215]	-0.5067078
392	[5.9899044]	7.940499
393	[6.912878]	6.322721
394	[-7.4576416]	-5.898257
395	[5.9770365]	6.341169
396	[5.297632]	3.5004632
397	[5.1923013]	1.8945776
398	[-3.9517777]	-2.0539355
399	[5.7498074]	4.9861193
400	[-6.3466372]	-6.5415845
401	[-6.425709]	-5.524299
402	[-4.8926983]	-3.0376484
403	[-5.577088]	-6.3296895
404	[5.306018]	6.8613744
405	[-5.8935623]	-5.3790946
406	[-3.0822477]	-1.4089525
407	[-3.9920704]	-2.748504
408	[-4.566124]	-3.3238208
409	[-3.9193563]	-0.21650717
410	[-7.8512506]	-7.7693396
411	[-4.3567615]	-5.5309606
412	[-2.8324788]	-2.3768945
413	[4.0465107]	5.3944097
414	[-4.2756023]	-5.6071877
415	[-4.765678]	-4.839632
416	[5.584758]	5.496537
417	[1.6929269]	-1.481228
418	[-5.1843123]	-4.1886134
419	[5.689242]	7.5344934
420	[-3.2610207]	-3.3782203
421	[-3.7430832]	-3.0846634
422	[-5.937201]	-5.503397
423	[-6.111275]	-6.1152234
424	[5.81332]	5.4274554
425	[-5.438535]	-4.333009
426	[-5.5250773]	-6.4167924
427	[-5.68339]	-5.1873097
428	[5.306234]	5.644042
429	[4.675235]	1.8276263
430	[5.9624767]	6.7395487
431	[-5.7092075]	-5.4311385
432	[-2.0364256]	-0.6945454
433	[4.774131]	4.2310805
434	[-8.3398485]	-6.5310407
435	[-5.988704]	-6.2699184
436	[-6.221476]	-5.78076
437	[-2.3012269]	-2.1296282
438	[-3.113584]	-3.8839724
439	[-4.19607]	-5.7623153
440	[-1.0042452]	-6.1674476
441	[5.1222606]	6.798612
442	[-8.290607]	-8.439241
443	[-1.7916337]	-2.9603837
444	[-7.30943]	-4.9941616
445	[-5.794322]	-5.4154572
446	[5.431141]	5.5290937
447	[-5.8805866]	-5.2517285
448	[-5.739336]	-5.526485
449	[-5.4174414]	-5.975511
450	[-5.859855]	-4.9528813
451	[-5.038665]	-5.156194
452	[4.7148013]	4.6515517
453	[-4.920181]	-5.774753
454	[-5.784163]	-5.6803393
455	[7.328055]	7.522551
456	[5.315625]	5.4302597
457	[4.75656]	5.1096544
458	[5.556393]	5.73231
459	[-6.1946344]	-5.576121
460	[-4.566124]	-5.6824317
461	[5.603124]	4.442347
462	[4.6617813]	5.375215
463	[-5.601645]	-4.5734878
464	[-5.3033223]	-2.8337457
465	[-7.5488753]	-7.3299456
466	[-5.543847]	-5.506368
467	[-4.8066845]	-3.6688945
468	[5.8672504]	5.5225387
469	[-2.9823856]	-4.786472
470	[5.6207333]	4.7082634
471	[4.757306]	4.25641
472	[-4.5599875]	-4.8181725
473	[2.1601202]	0.3855321
474	[-2.9694798]	-2.0083075
475	[-3.8776116]	-2.756343
476	[4.6485996]	4.8659163
477	[-5.1992006]	-4.778709
478	[-2.8183787]	-4.9992137
479	[5.774549]	5.3076715
480	[5.2822504]	4.590631
481	[5.81682]	7.4622383
482	[1.6985594]	0.7880057
483	[-5.9428444]	-6.263306
484	[-5.102177]	-3.7696078
485	[-4.1565514]	-4.8478785
486	[-5.3234224]	-7.60654
487	[-5.212487]	-5.329862
488	[1.6829222]	-0.6180222
489	[-5.451704]	-2.9563715
490	[5.89182]	4.856662
491	[-2.0519419]	-0.64801157
492	[5.605773]	6.1961594
493	[5.271879]	5.5702653
494	[-5.2139635]	-2.21545
495	[-5.955882]	-5.2595243
496	[-6.2543406]	0.27791402
497	[-5.680706]	-2.5891032
498	[-5.2412844]	-5.332661
499	[8.324318]	7.7440658
500	[-2.2475164]	-2.371116
501	[-6.05618]	-4.997516
502	[5.354488]	6.0214596
503	[4.685753]	3.2000113
504	[5.3864465]	5.302987
505	[5.2185807]	6.1089473
506	[4.6852536]	5.260777
507	[-6.439585]	-5.598491
508	[6.012978]	5.5171075
509	[-4.741211]	-4.9040647
510	[-5.6613574]	-5.51115
511	[5.16231]	4.735886
512	[-4.7401257]	-5.5621457
513	[5.197879]	4.579341
514	[-2.5989888]	-2.3312159
515	[-4.8222575]	-4.6122246
516	[-5.5584354]	-6.069464
517	[-4.076036]	-4.454525
518	[5.5016985]	4.8821473
519	[2.1624777]	2.199456
520	[4.725942]	2.1630552
521	[-6.4274564]	-6.1051183
522	[-5.5647545]	-4.8623443
523	[-3.6773221]	-3.5163805
524	[-5.322999]	-4.290752
525	[-6.195279]	-5.336238
526	[-5.3184943]	-3.8211987
527	[-1.7858217]	-4.7799773
528	[4.7295403]	-2.0429142
529	[-5.620249]	-3.8828108
530	[4.773832]	2.870643
531	[-2.219258]	-1.9688984
532	[5.4122887]	4.977687
533	[1.4993992]	2.4425871
534	[-5.7230635]	-4.568293
535	[4.759968]	5.3884735
536	[-2.7412107]	-2.293316
537	[5.133337]	5.2780704
538	[-2.9073837]	-0.69400716
539	[-2.2167897]	-2.1706061
540	[-5.351101]	-5.182533
541	[2.1743655]	3.0102746
542	[-4.566124]	-3.7437618
543	[4.7405887]	1.9542195
544	[-4.614051]	-5.306374
545	[-3.7453268]	-4.892216
546	[4.644412]	4.9582057
547	[5.5345764]	5.540551
548	[-5.0042453]	-5.0243387
549	[-6.063139]	-6.8473186
550	[5.77307]	6.4542794
551	[2.1614103]	6.033833
552	[5.5765786]	5.02165
553	[-4.8719816]	-5.199531
554	[-7.0665293]	-6.7022367
555	[-2.0083206]	-4.057495
556	[-2.4754257]	-4.303816
557	[5.152944]	5.4253817
558	[5.6642575]	6.8551917
559	[-4.1464252]	-5.4829774
560	[-5.3021946]	-5.238028
561	[-5.015884]	-5.8781695
562	[5.505134]	4.6833744
563	[-7.409265]	-4.956076
564	[-5.5122457]	-7.3302684
565	[4.670108]	3.5053654
566	[5.913242]	6.0662613
567	[-6.495727]	-6.7076592
568	[-4.488035]	-4.90542
569	[3.4771981]	0.81010675
570	[-5.193128]	-4.2422705
571	[-3.9701977]	-2.1112392
572	[5.2587304]	5.4865
573	[1.4970067]	2.3991928
574	[-5.295129]	-5.454383
575	[4.640212]	3.6811225
576	[8.053409]	8.076909
577	[-5.9395823]	-4.9065356
578	[5.118659]	3.1126182
579	[6.922051]	4.562763
580	[-6.2815213]	-3.0761871
581	[-3.2224252]	-2.888463
582	[-5.756586]	-7.023985
583	[-5.767469]	-5.520669
584	[-5.4087787]	-4.962238
585	[2.161918]	4.7576113
586	[-5.6937637]	-5.742928
587	[5.3109045]	4.2567835
588	[5.3759995]	5.7367887
589	[-3.914303]	-4.813487
590	[-6.114049]	-6.48105
591	[-5.454133]	-5.6289163
592	[2.1536071]	2.4192154
593	[-4.452639]	-5.3973856
594	[-7.3827567]	-4.6939116
595	[-6.200107]	-5.702728
596	[-7.6155863]	-4.820501
597	[-3.9288723]	-4.8534718
598	[-5.864957]	-3.4934332
599	[-4.7610397]	-4.6887803
600	[-6.0698333]	-6.0015893
601	[-1.8879132]	-3.0093596
602	[-4.1510863]	-4.245644
603	[5.232056]	4.721183
604	[-6.542665]	-6.7253194
605	[-1.8920356]	3.525232
606	[-6.0593867]	-5.625546
607	[5.5846934]	4.8245726
608	[2.1816213]	-1.6238204
609	[-4.6838775]	-5.056125
610	[-7.6034493]	-6.747589
611	[-5.286084]	-5.578547
612	[5.1063967]	5.470257
613	[-5.9916573]	-5.5769467
614	[5.5866537]	6.0983105
615	[-7.514949]	-8.160512
616	[-6.4847383]	-6.2789087
617	[-2.8598552]	2.1547465
618	[-6.4511313]	-5.452253
619	[-2.2959197]	-5.5518203
620	[-6.10434]	-6.1130977
621	[7.6746483]	8.102554
622	[5.809725]	5.215254
623	[-4.6387615]	-5.4201055
624	[-5.5320454]	-5.296998
625	[-7.8415475]	-5.920798
626	[-3.542665]	1.4903413
627	[-5.073619]	-7.252417
628	[4.6288953]	5.6223974
629	[-5.420453]	-5.54608
630	[-3.8896027]	-2.6348746
631	[5.18063]	4.9621344
632	[-3.921783]	-4.707147
633	[-5.99825]	-3.0836658
634	[-4.9669642]	-5.5141053
635	[-4.937922]	-5.1738157
636	[-3.8693156]	-2.1471097
637	[-5.625852]	-6.9903283
638	[-4.7653646]	-5.17088
639	[-7.1157537]	-6.9914694
640	[-6.372529]	-6.205086
641	[5.522841]	1.6439437
642	[5.81332]	5.7640615
643	[-2.8598552]	-4.42265
644	[1.6806258]	4.236457
645	[5.2894034]	4.721851
646	[-5.5323796]	-5.0253406
647	[-5.1762505]	-5.52023
648	[-6.0489154]	-5.659454
649	[-5.688743]	-5.20165
650	[5.397191]	5.053051
651	[-7.3415484]	-7.8250413
652	[5.188541]	0.76727986
653	[-6.549636]	-4.814836
654	[1.6828156]	2.1606536
655	[0.4859196]	1.9498895
656	[-3.9209168]	2.0186372
657	[-4.6349783]	-4.2837987
658	[-5.254674]	-5.191733
659	[-6.4817786]	-7.352312
660	[-2.133325]	-1.9091493
661	[7.5821867]	7.6546874
662	[0.40027273]	1.8697959
663	[5.3613772]	5.0140033
664	[-5.181783]	-5.540638
665	[-5.220737]	-5.37529
666	[-2.8035479]	-2.4685018
667	[-4.9611764]	-3.193488
668	[-6.0839725]	-5.7382555
669	[-4.2599]	-4.315434
670	[-5.179884]	-6.011725
671	[2.1540864]	-1.7636914
672	[-4.5478296]	-4.9189754
673	[-2.133325]	2.5728667
674	[-5.462235]	-5.670754
675	[-2.9694798]	-4.2235026
676	[4.7195864]	2.2672894
677	[-5.820234]	-4.9883943
678	[7.3142037]	4.52105
679	[-5.864593]	-6.682074
680	[5.7011566]	5.4529586
681	[-5.9801226]	-4.5680833
682	[0.40083957]	-1.8762566
683	[-5.7382636]	-4.8695254
684	[-4.671492]	-4.985459
685	[5.490883]	2.2526925
686	[5.200702]	5.611052
687	[-5.4429183]	-5.9263415
688	[-4.8291583]	-4.499626
689	[-5.2857437]	-6.152724
690	[-5.4932485]	-5.368668
691	[-1.8973299]	1.8602096
692	[-2.8341322]	-6.0760045
693	[-4.778414]	-3.9906514
694	[-4.7782593]	-4.061371
695	[0.80310977]	-2.6101816
696	[7.63651]	8.554842
697	[-5.985386]	-4.5981283
698	[-2.591169]	-2.3305123
699	[-7.4664845]	-6.881177
700	[5.237738]	6.6726527
701	[4.7195864]	4.821852
702	[-5.7734404]	-6.255255
703	[-3.0588992]	-2.2504349
704	[-5.6159477]	-6.214644
705	[-1.8312408]	1.0377841
706	[4.6379457]	5.8592176
707	[2.1606617]	-0.58250695
708	[4.725942]	3.7599118
709	[8.097023]	7.955836
710	[-4.8174767]	-5.6472
711	[-5.3466372]	-4.8317847
712	[0.4849338]	-1.5679979
713	[-4.8535137]	-4.594891
714	[-3.414121]	0.9342563
715	[11.052223]	8.850028
716	[-6.1468377]	-5.919554
717	[-1.8441478]	-4.309527
718	[-6.373954]	-5.8982654
719	[-7.872847]	-7.2226458
720	[-5.96868]	-5.2005258
721	[6.899166]	6.8182645
722	[2.1630058]	1.1254977
723	[0.40101132]	-0.93132746
724	[5.5384965]	5.607841
725	[-2.9804966]	2.5044434
726	[-3.9428446]	-0.40237173
727	[5.6350956]	4.8164825
728	[5.2053246]	4.801274
729	[-5.4792066]	-5.7830443
730	[5.774131]	5.744176
731	[8.382537]	6.2922544
732	[5.7424216]	5.9689
733	[-2.4448178]	-4.0348096
734	[-6.191872]	-5.464964
735	[4.627538]	5.3808846
736	[-2.9834867]	-2.2632298
737	[-2.9655647]	-4.557803
738	[2.1577747]	5.3074765
739	[-5.675862]	-5.9081388
740	[4.7736387]	5.0597525
741	[-4.339848]	-4.895414
742	[5.185978]	5.767808
743	[1.4970067]	2.7734854
744	[-2.2642455]	-4.2666287
745	[5.9421225]	6.230729
746	[-5.520878]	-4.8841214
747	[-5.401749]	-5.1715827
748	[-7.353654]	-6.3274913
749	[5.719165]	6.478686
750	[-2.5974977]	-6.0019174
751	[-5.638929]	-6.796887
752	[-4.9624248]	-4.8100915
753	[4.7397475]	-3.5919
754	[-6.5544424]	-6.9752755
755	[-5.0239277]	-5.5192223
756	[5.543678]	5.6008043
757	[5.4833717]	3.6274154
758	[-5.53955]	-5.3596473
759	[-3.1518493]	-3.5662816
760	[-2.0516922]	-1.8452512
761	[-5.9121923]	-5.392003
762	[5.2598066]	5.0080895
763	[-4.821381]	-4.567132
764	[-6.0306525]	-5.2442555
765	[-5.481204]	-5.4029136
766	[-3.9310787]	-4.0339007
767	[-3.138338]	-3.0258372
768	[-4.703243]	-4.9842114
769	[-2.049333]	3.9749143
770	[4.768582]	3.2356374
771	[5.099567]	4.7893395
772	[1.6984124]	0.6055361
773	[-6.2277694]	-6.0524096
774	[-5.822267]	-4.8129506
775	[-4.951778]	-5.567968
776	[-4.5337124]	-4.4426837
777	[-3.8594246]	-4.831055
778	[-2.674139]	-5.987889
779	[-5.159924]	-5.275148
780	[-4.5892076]	-3.7688465
781	[-4.2282953]	-4.7062883
782	[-2.5954397]	-2.278062
783	[4.6485996]	5.675198
784	[-6.0311856]	-6.913467
785	[2.1585903]	1.66972
786	[-5.879183]	-5.513317
787	[7.844769]	7.848619
788	[5.801499]	4.783639
789	[-2.5166636]	-4.9689007
790	[-5.947124]	-5.472832
791	[-5.841107]	-6.1487675
792	[-1.8766309]	-1.4883587
793	[-5.7010217]	-6.1282473
794	[-6.08279]	-5.244903
795	[5.1182594]	1.8035871
796	[4.638529]	5.11516
797	[-4.4699087]	-4.8908057
798	[2.1526942]	0.99468696
799	[-3.5964503]	-4.831477
800	[4.745624]	2.0894115
801	[-5.582321]	-5.7600327
802	[-4.3202724]	-2.9499547
803	[-4.593884]	-5.21223
804	[-3.5703487]	2.1037812
805	[-4.744531]	-4.613133
806	[-5.89733]	-5.254233
807	[5.565104]	4.704691
808	[-4.8164988]	-3.19127
809	[-6.461573]	-5.1890864
810	[-5.7808504]	-5.264666
811	[4.7758026]	4.5504775
812	[-6.3422766]	-7.3835807
813	[-3.751479]	-7.524896
814	[-5.619523]	-4.989866
815	[-5.484012]	-5.520877
816	[-5.593495]	-5.413062
817	[5.661091]	3.9236667
818	[5.5969157]	5.2341657
819	[2.1770847]	-0.67852247
820	[5.411919]	4.736779
821	[-5.602359]	-5.5418572
822	[-4.900639]	-5.2789936
823	[1.4980222]	0.6290026
824	[-3.4931316]	-1.8753096
825	[-3.8080626]	-4.1330376
826	[-4.742682]	-5.0937696
827	[2.1816213]	-2.190327
828	[-4.6250176]	-5.9535108
829	[5.5555663]	5.4986477
830	[5.4413705]	6.413137
831	[7.819918]	5.06746
832	[-2.081413]	1.288313
833	[1.4970067]	4.1127443
834	[9.097488]	9.719769
835	[-2.9694798]	-3.1633835
836	[-5.268032]	-4.0038714
837	[-5.4229584]	-5.787893
838	[4.7267985]	5.442816
839	[-4.801752]	-4.9757776
840	[-5.837348]	-6.362319
841	[7.550024]	5.3376665
842	[6.9767213]	5.9695883
843	[-4.8407464]	-5.195626
844	[-5.3261733]	-6.3823705
845	[-5.024709]	-3.6276462
846	[-5.2928147]	-2.9627497
847	[5.7519636]	6.171824
848	[-5.4387302]	-5.4059243
849	[2.1746686]	1.1192327
850	[-2.2475164]	-5.5180216
851	[5.1881776]	-2.7454097
852	[5.253571]	2.2751799
853	[-2.5092084]	-2.9860191
854	[-3.4411974]	-3.7635539
855	[4.769471]	4.9837494
856	[-7.558103]	-6.894631
857	[-6.0267997]	-5.144351
858	[-4.0687337]	-2.575711
859	[-5.918966]	-4.5001884
860	[4.6759386]	2.2737236
861	[5.192114]	4.578768
862	[5.371446]	7.684892
863	[5.611895]	5.656531
864	[-3.3506956]	-2.9926207
865	[-4.7382636]	-4.3337555
866	[-4.6219974]	-4.4861126
867	[-1.9469119]	-1.1199538
868	[4.6799192]	-2.9000883
869	[-5.9157085]	-5.2969522
870	[-0.5505272]	4.05554
871	[2.1556263]	-5.4792123
872	[-4.685177]	-2.869898
873	[8.878763]	7.4561057
874	[-4.907255]	-5.4460435
875	[-4.679283]	-3.5945663
876	[4.7364726]	4.568243
877	[5.366878]	4.4434333
878	[-2.9577026]	-3.4470522
879	[4.66335]	1.8094388
880	[-4.785855]	-4.2825027
881	[-2.202727]	-4.5385118
882	[-4.680706]	-5.0948906
883	[-3.0805662]	-2.78208
884	[4.7273827]	5.1248884
885	[-7.1637235]	-6.6725464
886	[-6.138427]	-5.536316
887	[5.5035496]	5.189993
888	[-3.7024183]	-5.3724933
889	[4.7439475]	1.9956902
890	[-5.974748]	-6.280034
891	[-5.332501]	-5.075219
892	[-2.5188184]	-2.1681142
893	[-5.0908995]	-2.850858
894	[-5.2533774]	-3.869031
895	[8.010881]	8.17043
896	[-4.852242]	-4.499478
897	[-6.0110893]	-6.5196586
898	[-7.2698145]	-6.6288676
899	[-4.182951]	-5.530521
900	[-1.7168188]	-3.6409805
901	[-4.9273763]	-4.8978753
902	[-2.604975]	-2.535628
903	[5.201141]	5.253719
904	[-5.97825]	-5.98737
905	[-5.730869]	-4.536899
906	[4.6790686]	2.6045752
907	[4.0437117]	4.894716
908	[-4.868085]	-5.5119777
909	[2.6765997]	2.6077187
910	[5.341648]	5.070079
911	[-7.6430745]	-5.7704616
912	[-5.3247514]	-3.7765892
913	[-3.4315515]	-3.4425414
914	[5.66464]	5.4293685
915	[-8.078978]	-8.120767
916	[5.209102]	5.2691603
917	[-2.044887]	3.2042348
918	[-5.266564]	-5.7725377
919	[5.282237]	5.2969255
920	[-7.5834713]	-5.4555326
921	[5.6590996]	6.442064
922	[-4.746177]	-2.240578
923	[-1.7293853]	-4.389253
924	[-4.9052353]	-6.062748
925	[-4.6976213]	-5.0737777
926	[-1.7318729]	-5.6420245
927	[-5.454278]	-4.798405
928	[5.249366]	4.5149174
929	[-0.05671258]	-1.5772713
930	[5.5079565]	5.531527
931	[-2.1011791]	-3.8867085
932	[-2.2534738]	-1.2034817
933	[-7.487328]	-6.7019024
934	[2.16568]	1.7201725
935	[5.202894]	5.2543325
936	[-4.1514587]	-4.3086767
937	[-2.9744978]	-4.3364563
938	[-8.2575865]	-7.4056664
939	[6.905348]	6.3551035
940	[-4.734855]	-3.2784169
941	[-6.524817]	-6.434158
942	[-2.004245]	-1.9422408
943	[-4.8506618]	-5.2371135
944	[5.707594]	5.071489
945	[-4.946142]	-4.961862
946	[-1.9577025]	0.7635772
947	[-7.2445593]	-4.4143686
948	[5.438216]	6.969022
949	[-4.2325144]	-1.9808042
950	[-2.972184]	-0.66639245
951	[5.3045487]	-2.0114172
952	[5.9609227]	5.0179067
953	[-5.0344596]	-5.1207204
954	[5.8948097]	5.451232
955	[-5.3865285]	-7.741901
956	[-7.8867755]	-8.057166
957	[-5.9372873]	-6.522737
958	[-2.763237]	-1.7558719
959	[-2.6922414]	-4.8323817
960	[0.48553807]	3.3823948
961	[-5.044887]	-5.4407983
962	[-6.298866]	-5.054296
963	[-5.7620893]	-6.055575
964	[4.7230563]	4.5042396
965	[-4.8174767]	-5.0155864
966	[-1.7134658]	-2.003522
967	[-8.12079]	-5.503507
968	[5.713246]	5.41594
969	[5.922686]	5.9608665
970	[5.771555]	5.4480567
971	[-2.0228608]	1.7253581
972	[-6.5059876]	-6.9138474
973	[-2.1327598]	1.2065669
974	[-3.5076778]	-4.8502707
975	[-7.451502]	-7.071088
976	[-6.03424]	-4.606762
977	[5.2140427]	3.9597237
978	[5.1905117]	-1.0178438
979	[-6.1968904]	-6.051808
980	[1.7000163]	4.108023
981	[-6.5911145]	-6.1347723
982	[-1.9469119]	-4.020106
983	[-5.7221017]	-5.438015
984	[1.4972128]	-2.0223467
985	[-6.3313165]	-5.4626365
986	[-4.3595104]	-2.996568
987	[5.634987]	6.1525836
988	[-7.0680256]	-5.525274
989	[-6.044016]	-6.1684656
990	[-4.9509015]	-3.2389205
991	[-5.5735087]	-3.3133383
992	[-3.416873]	-5.023422
993	[-5.059011]	-5.157073
994	[-5.7992797]	-5.290865
995	[4.675462]	4.8873787
996	[-7.6003284]	-4.744247
997	[-3.4411974]	-4.522818
998	[-5.3576784]	-5.4205885
999	[-2.7148943]	-2.5164416
1000	[6.976627]	5.6988187
1001	[-3.9130974]	-5.7536707
1002	[5.1831865]	5.736936
1003	[-6.031361]	-5.9992023
1004	[-5.58642]	-5.9295845
1005	[-5.971238]	-5.5416827
1006	[1.691853]	-0.41823682
1007	[2.1612203]	-3.8326643
1008	[-2.5908823]	-5.436152
1009	[-5.312922]	-5.512951
1010	[-5.3595104]	-5.719011
1011	[-7.598668]	-8.200112
1012	[-4.9758635]	-5.3551054
1013	[-1.786906]	-2.0054872
1014	[-2.9555893]	-1.7840219
1015	[-5.6611123]	-5.4960523
1016	[5.7465262]	1.3031422
1017	[-5.336009]	-5.793753
1018	[-2.004245]	0.46748927
1019	[4.7783065]	5.255628
1020	[2.1626523]	5.0110254
1021	[5.265519]	4.516173
1022	[5.2625413]	4.9935446
1023	[-5.9884777]	-7.1611753
1024	[8.992397]	7.0186577
1025	[-5.675862]	-6.43952
1026	[-2.2293117]	-3.3325315
1027	[-4.813331]	-4.2939487
1028	[-5.540298]	-5.1260424
1029	[-6.188817]	-5.9557395
1030	[5.8554306]	5.1476045
1031	[-1.8291584]	-2.0076504
1032	[8.362487]	8.879518
1033	[-3.604975]	-3.7414157
1034	[-2.004245]	-1.6466664
1035	[4.780729]	5.777265
1036	[-5.8574805]	-5.953979
1037	[8.108412]	8.320846
1038	[8.129183]	8.111908
1039	[-4.578124]	-7.3895373
1040	[-5.652674]	-5.6776457
1041	[-4.7169633]	-5.393058
1042	[4.7619524]	3.834914
1043	[-4.8870177]	-6.165713
1044	[-6.333429]	-7.0866413
1045	[-4.7022166]	-6.223088
1046	[2.1536071]	1.5387666
1047	[-4.678017]	-5.416971
1048	[-1.9011517]	-2.039007
1049	[-6.537136]	-6.699615
1050	[-5.4553256]	-6.3879356
1051	[-2.9482112]	2.464755
1052	[-5.871577]	-5.7181163
1053	[2.154582]	-3.7355402
1054	[-6.398643]	-5.023826
1055	[-4.765999]	-5.2323575
1056	[-3.4789257]	-2.840841
1057	[5.976075]	5.2557096
1058	[2.1630058]	4.182581
1059	[-0.5505272]	1.7497684
1060	[-5.845983]	-7.439076
1061	[5.7539783]	5.096662
1062	[-5.1604037]	-5.6930976
1063	[-3.908385]	-3.8356695
1064	[2.1567466]	2.0273907
1065	[-3.695141]	-4.2639866
1066	[-5.118731]	-3.5982077
1067	[4.7432766]	3.5281732
1068	[-5.350219]	-4.8516583
1069	[6.981775]	4.653845
1070	[-5.7791176]	-4.503431
1071	[2.1573067]	-0.20064913
1072	[-5.3466372]	-4.808664
1073	[-2.9708865]	-2.9076972
1074	[-2.8324788]	-3.0859532
1075	[-4.5448136]	-4.3487782
1076	[-7.7461567]	-7.388835
1077	[-5.6059346]	-4.9586024
1078	[-4.758448]	-6.0049253
1079	[0.80310977]	4.1183357
1080	[-5.953831]	-5.612526
1081	[9.661285]	6.360616
1082	[-2.9326117]	-1.3348812
1083	[-7.60118]	-6.6572843
1084	[1.6793745]	2.9355867
1085	[4.776343]	4.6549654
1086	[-6.0224347]	-5.369864
1087	[2.1613014]	-1.9416572
1088	[-5.447527]	-5.981705
1089	[-2.2475164]	-2.7851977
1090	[-5.1037807]	-5.434029
1091	[-5.6278563]	-5.6244087
1092	[3.395127]	3.5376878
1093	[-6.282837]	-6.260552
1094	[5.616254]	5.577932
1095	[5.9551396]	6.097686
1096	[-2.1135619]	-3.195462
1097	[-2.7923198]	-4.710885
1098	[-4.9729943]	-5.2331448
1099	[-2.1510866]	-2.9953027
1100	[0.80310977]	1.3689312
1101	[5.355265]	5.5685487
1102	[-4.3199143]	-2.85547
1103	[5.6379457]	4.775745
1104	[-4.6205716]	-4.961284
1105	[1.4994334]	3.3888075
1106	[-4.344378]	-3.8919942
1107	[8.032521]	7.333725
1108	[5.7389064]	1.9054371
1109	[-2.6563218]	-3.236333
1110	[-4.334394]	-4.1534204
1111	[-6.2254596]	-4.992103
1112	[4.641053]	4.434828
1113	[-4.6257334]	-4.5858827
1114	[2.1585903]	2.183404
1115	[5.8612437]	5.40684
1116	[-3.6895652]	-2.3824384
1117	[1.6985792]	1.8371888
1118	[2.1581097]	5.414568
1119	[-7.258002]	-7.3736615
1120	[5.30041]	5.6199193
1121	[5.639717]	5.729158
1122	[-5.2973504]	-3.266915
1123	[-4.7900267]	-2.7903135
1124	[-5.9176297]	-6.1317916
1125	[-3.759133]	-4.270784
1126	[4.670108]	4.7552924
1127	[-6.1261487]	-5.101007
1128	[7.021202]	5.594269
1129	[-1.9655647]	-0.5846101
1130	[5.415364]	5.0315256
1131	[-5.0639515]	-5.265363
1132	[5.7151437]	5.2927613
1133	[-4.2313786]	-7.241855
1134	[-7.242845]	-6.1464777
1135	[-3.396199]	-5.1191707
1136	[-0.5505272]	-1.6866918
