# Supplementary material for: High-Throughput Screen Reveals the Structure–Activity Relationship of the Antimicrobial Lasso Peptide Ubonodin
Source: ACS Cent Sci. 2023 Mar 1;9(3):540–50. doi: 10.1021/acscentsci.2c01487 (PMC10037499; doi:10.1021/acscentsci.2c01487)
Supplement: Supplementary file 6 — oc2c01487_si_006.zip [file oc2c01487_si_006.zip › deeplasso-main/secondary_structures_version/predicted/prediction_out/test_ss_iteration_50train_preprocess_dim_20_ss_top_model_31th_layer_2_iteration_15_2_data.csv]

	Ytest	Predtest
0	[-5.4431105]	-4.3862557
1	[-7.3247004]	-6.502072
2	[4.675462]	5.0234437
3	[-2.4822924]	-1.6755986
4	[-0.5484691]	-0.39469156
5	[5.7100005]	4.8940263
6	[4.647459]	2.906336
7	[5.3298044]	4.0362177
8	[-5.1992006]	-5.2678943
9	[5.1276116]	5.4213614
10	[-5.819988]	-5.4937224
11	[-4.7722025]	-3.715055
12	[5.5418777]	4.8025036
13	[6.8825946]	5.8787236
14	[-5.0202575]	-7.0234456
15	[-1.8218508]	-3.6947865
16	[4.6874986]	4.5748267
17	[-5.6960397]	-6.3128166
18	[5.2369947]	5.490638
19	[-4.30402]	-3.8124573
20	[5.1043344]	5.5456214
21	[5.7899]	5.1436753
22	[-5.978846]	-6.194318
23	[-5.678845]	-5.5089145
24	[-5.433383]	-5.005214
25	[4.721973]	2.028522
26	[1.6775789]	-1.3189225
27	[-5.463677]	-4.509501
28	[-5.213192]	-5.6647325
29	[5.671932]	5.366415
30	[5.3422685]	4.97268
31	[4.733091]	4.45581
32	[-3.430204]	-4.471594
33	[5.638974]	3.5959234
34	[-6.5953283]	-5.8815403
35	[-2.5092084]	-3.250518
36	[-5.5544424]	-5.3114996
37	[-5.6480436]	-5.8340898
38	[-5.9762306]	-6.2289104
39	[-4.8187795]	-6.445824
40	[-5.265643]	-6.413904
41	[-5.0344596]	-4.937094
42	[-1.8598553]	3.246165
43	[-8.105583]	-6.6535053
44	[-6.1008925]	-5.7033606
45	[7.3109045]	6.1262665
46	[-4.765999]	-5.774248
47	[5.4811816]	-2.0241017
48	[2.1573384]	-1.7875835
49	[4.7187176]	4.7316957
50	[-2.6475515]	-2.3652415
51	[-5.8672185]	-5.5677834
52	[-5.5456185]	-4.8064427
53	[4.651107]	3.8689492
54	[-5.9908247]	-5.7003565
55	[2.6758053]	1.0959644
56	[-7.196085]	-5.1562014
57	[-2.19689]	-2.7700777
58	[4.764448]	1.9520478
59	[-8.284795]	-6.1529512
60	[-3.909474]	-4.3497815
61	[8.07574]	5.2105365
62	[-2.8158]	-2.7867036
63	[5.6119313]	5.415303
64	[-4.4747214]	-5.8987627
65	[-5.4599247]	-5.535112
66	[-4.778414]	-4.3790917
67	[-1.7818527]	3.8484895
68	[2.1625125]	3.7453806
69	[-6.1755166]	-6.61
70	[5.1153727]	5.575269
71	[-5.8693156]	-5.996462
72	[-1.8254796]	0.24434492
73	[-4.8101273]	-5.746539
74	[-5.7071857]	-5.8415346
75	[-5.1054525]	-5.7508235
76	[2.1826487]	3.0583775
77	[5.5375333]	6.066705
78	[-2.2543404]	-4.7054143
79	[-4.89733]	-5.2399464
80	[-2.9853861]	-4.24074
81	[5.1574593]	4.7802415
82	[4.7744594]	4.6742096
83	[-1.9577025]	3.4376023
84	[7.0362196]	6.0712495
85	[-1.7818527]	1.3159043
86	[-5.2350254]	-6.8901353
87	[-5.4785886]	-5.5160284
88	[-4.735579]	-5.487591
89	[-4.796095]	-5.367654
90	[-5.8198204]	-6.86299
91	[-3.7818527]	0.08828929
92	[4.045331]	5.440156
93	[-5.6900253]	-6.5564322
94	[5.182488]	4.9757566
95	[5.723959]	5.4759164
96	[-6.2378173]	-6.143001
97	[2.1585903]	1.3432871
98	[-7.167911]	-6.135549
99	[1.6929269]	4.647167
100	[5.6478615]	5.4046917
101	[-3.457259]	-4.937574
102	[-5.660251]	-5.4253845
103	[-5.9117603]	-5.625587
104	[-1.9469119]	0.22873887
105	[-4.9948463]	-5.7142086
106	[5.9467483]	5.3539667
107	[-4.229141]	-5.434637
108	[-5.5224204]	-5.586045
109	[-6.0926404]	-5.507704
110	[5.7359247]	8.145785
111	[7.3559265]	6.200733
112	[-5.342568]	-5.393608
113	[-4.900639]	-5.2982187
114	[5.7519636]	5.535428
115	[-6.391647]	-6.217037
116	[-2.0510395]	-3.1165564
117	[0.4849338]	2.0538538
118	[-6.3143477]	-5.760901
119	[7.7838206]	6.1441884
120	[4.680099]	4.2954283
121	[-1.9469119]	4.0793242
122	[-3.6773221]	-4.205166
123	[2.162191]	1.9149914
124	[-6.5103216]	-5.231211
125	[-2.4737303]	0.78789437
126	[-4.756586]	-4.8895245
127	[0.40082827]	1.645267
128	[5.9912863]	5.4876347
129	[1.6974003]	-2.4781518
130	[-5.86165]	-6.285488
131	[5.9195776]	6.0152383
132	[-8.153993]	-6.8308506
133	[-4.2599]	-4.2406607
134	[4.747968]	2.7428443
135	[5.154975]	5.911221
136	[-5.9547434]	-6.1500826
137	[-4.8128796]	-3.1789398
138	[-6.065884]	-5.949881
139	[1.6961945]	3.8085685
140	[-0.5506618]	-4.008014
141	[-5.467994]	-4.8633423
142	[-6.3590016]	-5.6355057
143	[-0.5505272]	-1.4504205
144	[-5.323226]	-4.5133452
145	[-5.4063435]	-5.526488
146	[-4.2050643]	-5.775583
147	[5.4028344]	5.069069
148	[-5.6207566]	-5.4856153
149	[-4.9941726]	-5.964478
150	[-4.6370673]	-5.853899
151	[-5.4599247]	-4.788149
152	[-4.1804023]	1.2133039
153	[-4.931851]	-4.848
154	[-6.5097733]	-6.121967
155	[-6.3953037]	-6.305888
156	[-2.5974977]	-5.24973
157	[-1.8249215]	-3.8513744
158	[-5.036667]	-6.669493
159	[2.1750786]	4.4802194
160	[5.2267914]	4.750925
161	[5.355616]	5.3654623
162	[4.716854]	4.2383647
163	[-5.064787]	-4.5554676
164	[5.772862]	5.6786985
165	[-5.769362]	-5.9115696
166	[4.772736]	5.648546
167	[-2.675708]	-5.6055055
168	[-5.6770377]	-6.083679
169	[5.333377]	4.565328
170	[-1.8565501]	-2.8437471
171	[4.7117805]	5.4107385
172	[4.749529]	5.142957
173	[-5.9943023]	-5.9895763
174	[-5.182651]	-5.731005
175	[-4.725091]	-5.6620626
176	[-3.914303]	-5.1322255
177	[5.1706805]	5.084254
178	[2.1579525]	5.433393
179	[-3.154662]	-4.6900663
180	[-4.8801546]	-4.496313
181	[-5.6014237]	-5.956454
182	[-5.4901977]	-5.701427
183	[-6.3895354]	-5.867751
184	[-7.195865]	-5.9934645
185	[-4.641109]	-5.647559
186	[5.322746]	4.6445565
187	[2.6758053]	1.7393122
188	[5.133337]	5.543958
189	[0.80310977]	-3.176025
190	[0.48553807]	0.64178026
191	[-3.3343937]	-3.6666853
192	[4.7397475]	1.0311074
193	[7.3158236]	7.5625844
194	[4.678543]	5.0489726
195	[1.4982551]	-5.785291
196	[5.2690845]	4.9601326
197	[-5.6537976]	-5.746714
198	[-4.7267113]	-5.348344
199	[-6.613537]	-6.1767435
200	[-6.535326]	-7.087416
201	[4.6694875]	5.3890004
202	[-5.2373443]	-5.9442353
203	[5.74194]	6.5478115
204	[-5.0550165]	-6.2529063
205	[-0.54919195]	4.040588
206	[-4.828404]	-7.0948377
207	[5.377101]	5.412959
208	[-5.1510863]	-5.504769
209	[-2.9661562]	-2.8765438
210	[-5.607224]	-5.212244
211	[-4.236954]	-5.5394936
212	[-4.5700793]	-4.506087
213	[-1.8939631]	-3.6348715
214	[-7.670521]	-6.743887
215	[-4.966312]	-5.642751
216	[5.207368]	5.4971776
217	[-5.937201]	-5.3206577
218	[-7.819803]	-6.1006303
219	[-5.543847]	-5.130794
220	[5.427601]	4.977707
221	[-4.73728]	-6.254927
222	[2.155095]	5.1749825
223	[-4.901288]	-5.6702027
224	[-4.2262783]	-3.4121785
225	[-4.614051]	-5.622318
226	[-3.9130974]	-4.658811
227	[-5.5358024]	-6.033377
228	[-4.904249]	-5.543575
229	[-5.391762]	-6.034134
230	[-6.119326]	-5.3380976
231	[-4.721047]	-5.6190095
232	[5.983682]	5.959172
233	[-2.9258654]	-3.2167413
234	[-2.9222565]	-3.672349
235	[4.7143655]	2.3058288
236	[-3.2266376]	-3.1991372
237	[-3.878068]	-5.5072074
238	[-5.9204135]	-6.827847
239	[4.7746534]	5.2343283
240	[5.774549]	5.1642957
241	[2.162191]	0.64557815
242	[-4.1852837]	-4.2688923
243	[-7.685534]	-6.344037
244	[5.2324214]	3.291485
245	[-1.7860284]	-0.6202634
246	[5.5996904]	5.301608
247	[-2.7818527]	-3.1813655
248	[-3.2928147]	-2.9009526
249	[-5.5830774]	-6.2189913
250	[-5.4382]	-5.214711
251	[-5.160812]	-6.133907
252	[-3.3301568]	-2.6395986
253	[5.9609227]	5.508697
254	[-4.9904394]	-4.8092856
255	[5.487274]	5.2231297
256	[-2.4863968]	-1.6066031
257	[0.40075538]	1.0553746
258	[5.557997]	4.9363627
259	[-3.1285992]	-4.2133293
260	[-6.461573]	-5.86955
261	[-6.059011]	-5.4060593
262	[5.188541]	3.3006718
263	[-3.8101974]	-5.1201024
264	[4.668625]	5.0718946
265	[-7.4039044]	-5.5638027
266	[-2.2475164]	1.7750632
267	[-5.8328557]	-5.070274
268	[-3.6431465]	-3.6335783
269	[-4.9270773]	-5.1993365
270	[-5.540298]	-5.516871
271	[-7.1319776]	-6.102674
272	[-3.927016]	-4.8654013
273	[-2.1479807]	1.112142
274	[-3.638728]	-4.7722087
275	[-5.1510863]	-3.436546
276	[-2.0228608]	1.3505964
277	[-4.294303]	-2.2309637
278	[-4.9209166]	-4.9710608
279	[-5.932051]	-5.7800493
280	[5.132233]	7.713748
281	[-1.8312408]	0.031746358
282	[-6.4115334]	-5.479903
283	[9.432399]	7.145458
284	[-3.921783]	-3.2105932
285	[-5.8142743]	-5.426696
286	[-4.9549174]	-5.0827813
287	[-5.5892687]	-5.743094
288	[-5.2325144]	-4.6728134
289	[-1.825908]	3.5147715
290	[-3.0469947]	2.4795897
291	[-4.339848]	-3.8667564
292	[5.1676455]	4.9095206
293	[4.724722]	5.2198777
294	[-4.8674283]	-6.7133865
295	[-5.837858]	-5.5128307
296	[-2.3296454]	3.0743294
297	[5.5104322]	5.8108687
298	[-1.9167823]	0.58318305
299	[5.5384965]	5.542356
300	[4.763498]	2.3674145
301	[-5.0683756]	-5.5447187
302	[-1.8303512]	0.81677496
303	[-5.1510863]	-4.3221073
304	[-2.928694]	2.0124965
305	[-5.0876613]	1.8127964
306	[5.5012355]	-5.04576
307	[2.1681066]	1.4658962
308	[5.371142]	5.010402
309	[5.243584]	5.596484
310	[-2.9338558]	-1.6415567
311	[-6.5480304]	-6.8850856
312	[-5.8268805]	-6.4286427
313	[-6.015244]	-6.216231
314	[2.179964]	-2.824738
315	[5.7384176]	5.77438
316	[-6.5188184]	-5.4406867
317	[5.771555]	6.441876
318	[-4.8282146]	-5.3352003
319	[4.766006]	8.313879
320	[-4.789048]	-5.4176846
321	[3.4771981]	1.4212782
322	[4.7790422]	1.5078017
323	[4.627538]	2.5355058
324	[-4.742241]	-5.191751
325	[4.7279224]	5.374141
326	[5.7163982]	5.538767
327	[-4.70996]	-5.1360507
328	[-1.7983408]	1.5689392
329	[-7.2674584]	-5.156544
330	[-7.565397]	-6.470054
331	[1.6862961]	1.1619735
332	[-4.603533]	-3.3331845
333	[4.766584]	5.5441785
334	[-6.1347866]	-6.304786
335	[-2.19689]	-2.7108898
336	[-5.051759]	-4.5177927
337	[4.680039]	6.026782
338	[5.44252]	5.3304276
339	[-4.7401257]	-4.4069557
340	[5.498496]	5.0828385
341	[4.641053]	4.5180726
342	[-5.931148]	-5.6314583
343	[2.67624]	-1.440513
344	[-7.5196376]	-6.539589
345	[4.723375]	4.9220843
346	[1.5001131]	1.7645025
347	[-5.040288]	-5.6126714
348	[5.5210977]	4.931372
349	[-5.2832646]	-5.214814
350	[-5.2713494]	-6.053775
351	[-6.2815213]	-5.3785763
352	[-2.6354632]	-3.0701737
353	[5.3125067]	5.1656947
354	[5.8232565]	5.333592
355	[-2.158416]	-3.89937
356	[-6.166517]	-6.2016907
357	[-7.6732025]	-5.9515257
358	[-4.861147]	-6.309184
359	[-5.4879723]	-4.3712344
360	[-6.1574187]	-5.9389553
361	[5.4691763]	5.5699263
362	[-3.0423803]	-4.871485
363	[2.15527]	0.5305314
364	[-3.6051402]	-2.181625
365	[-5.593495]	-5.9962463
366	[-3.8354907]	-2.8166974
367	[-2.2485805]	-2.1020398
368	[-0.05671258]	-2.7824996
369	[-5.040874]	-5.81176
370	[-6.0279713]	-5.969229
371	[-7.1903005]	-6.445681
372	[-8.400238]	-6.6940784
373	[-7.3466372]	-6.721494
374	[1.6930273]	-0.3431664
375	[-5.9542046]	-5.4851136
376	[6.9000883]	5.4924097
377	[-3.7730289]	-3.7135332
378	[1.7000163]	4.914417
379	[-5.144868]	-5.5370836
380	[-4.8392467]	-6.0017357
381	[5.157139]	4.753655
382	[-6.2485523]	-7.0154753
383	[-5.6628647]	-5.4806533
384	[4.641053]	5.188797
385	[2.1536071]	0.40120682
386	[-6.112659]	-4.402281
387	[5.485603]	5.1995983
388	[-4.7798476]	-5.5765576
389	[-4.1514587]	-4.7015114
390	[-4.922715]	-4.541924
391	[-4.702781]	-3.9752917
392	[5.723297]	5.289635
393	[1.6961945]	1.2711754
394	[-2.255784]	-3.904885
395	[-6.1362023]	-5.622604
396	[5.18739]	4.9568605
397	[4.6802497]	6.1915197
398	[5.366878]	5.2798424
399	[-4.2678337]	-4.216527
400	[-6.005924]	-6.016271
401	[-1.8522421]	-1.3683833
402	[5.1877737]	4.8304896
403	[5.81332]	5.0934424
404	[-4.170895]	-5.3271484
405	[-3.785605]	-4.5239534
406	[0.80310977]	3.4679596
407	[2.1598196]	-1.148684
408	[-1.8749621]	-2.85843
409	[-6.5379453]	-6.0655766
410	[8.051274]	7.4570527
411	[-3.3801122]	-3.7617948
412	[2.1577747]	0.99282455
413	[-5.99825]	-5.483331
414	[4.765743]	1.1538678
415	[-0.551423]	1.6326989
416	[-4.8164988]	-5.6900744
417	[-3.089975]	-5.503561
418	[5.2797966]	4.7974
419	[-6.066374]	-5.789439
420	[-5.7115383]	-5.7643976
421	[0.80310977]	-1.416767
422	[3.4755352]	4.357478
423	[5.3188095]	4.1551805
424	[5.481584]	3.357031
425	[-7.1385665]	-5.768618
426	[1.4994334]	-0.23539907
427	[-2.5954397]	0.69582033
428	[-7.148758]	-6.085249
429	[-4.873754]	-5.3406444
430	[5.865606]	5.105204
431	[5.184653]	1.6457688
432	[1.6961945]	1.3877337
433	[-6.3183837]	-6.232471
434	[-7.242845]	-5.736284
435	[-4.636794]	-6.152435
436	[-7.467124]	-6.35975
437	[-1.722959]	-4.5852466
438	[-3.253941]	-5.146163
439	[-2.19689]	-2.3132203
440	[5.3109045]	5.810076
441	[-2.8445885]	0.72621703
442	[5.536464]	0.19092402
443	[-1.8920356]	-2.9364042
444	[-2.682317]	1.4612974
445	[-2.2475164]	-2.6098864
446	[5.2644687]	5.912145
447	[-1.8249215]	-2.8402064
448	[-4.5921917]	-0.9539473
449	[-5.3234224]	-6.8685484
450	[-6.188817]	-6.0360913
451	[4.747968]	5.3464284
452	[5.587381]	5.2110314
453	[-5.258109]	-4.5499244
454	[6.0319285]	4.850255
455	[-5.3261733]	-5.652947
456	[1.6844653]	-3.0514548
457	[-1.9262426]	-3.420144
458	[-2.9804966]	3.3094447
459	[-5.639834]	-5.013253
460	[-4.424334]	-5.161745
461	[-3.1637235]	-3.1607602
462	[-6.304369]	-5.7244234
463	[-1.9280735]	-2.095291
464	[-5.336009]	-5.7537403
465	[7.5445766]	7.39014
466	[-0.05671258]	3.8341835
467	[5.712529]	6.0312276
468	[-6.182326]	-5.6693454
469	[1.4972541]	-1.3305382
470	[4.664744]	6.8591027
471	[-6.2878847]	-6.7241426
472	[-6.4992657]	-6.036448
473	[-3.4132082]	-5.733124
474	[-4.312758]	-5.153781
475	[-5.736788]	-5.1406026
476	[-2.757605]	1.6334299
477	[1.4974647]	3.231148
478	[2.155095]	4.5296464
479	[-4.89733]	-6.1895885
480	[-2.9555893]	-3.8052459
481	[-5.8647823]	-4.968966
482	[-6.163224]	-5.605345
483	[-5.401749]	-5.3897514
484	[-5.9198527]	-5.101608
485	[-7.4514465]	-7.0183973
486	[-5.2856383]	-5.5154185
487	[-6.118136]	-6.1271825
488	[5.5440373]	5.7526407
489	[-2.2308376]	1.5672562
490	[-5.6578116]	-5.7764664
491	[-3.4931316]	-3.2644503
492	[-5.185575]	-5.138042
493	[1.6988316]	3.1839733
494	[-2.8919327]	-3.7016315
495	[-5.5331736]	-5.706454
496	[-4.93643]	-5.558888
497	[-2.45323]	-2.8959703
498	[6.897376]	5.3075275
499	[-3.091708]	0.8539468
500	[-4.504036]	-4.5852537
501	[-6.0239277]	-5.50536
502	[-5.4421034]	-5.9218936
503	[-3.758769]	-1.3818287
504	[-4.8884244]	-5.8825016
505	[-5.420892]	-5.7033896
506	[-1.9085448]	-3.5505831
507	[-1.867826]	-3.2646952
508	[1.691319]	3.188966
509	[-2.7855473]	-2.2711694
510	[4.7790422]	5.108373
511	[-7.3020287]	-6.1003265
512	[-4.689913]	-6.18986
513	[-4.10215]	-4.791915
514	[-0.5505272]	1.5904528
515	[3.394386]	4.9769096
516	[-2.6563218]	-3.7573898
517	[2.1567466]	1.7784295
518	[2.1842]	-2.7483869
519	[2.1536071]	2.1349587
520	[5.185978]	5.575209
521	[5.2075]	5.071298
522	[-4.9928164]	-6.675866
523	[-6.574195]	-6.3306994
524	[-5.362093]	-5.218065
525	[5.8597474]	5.4372087
526	[-4.542665]	-4.6040463
527	[2.1630058]	3.1760225
528	[-4.8168483]	-5.6378317
529	[-4.596273]	-5.2687564
530	[-5.605068]	-6.213172
531	[2.677579]	4.5541472
532	[-5.7092075]	-5.6831446
533	[-6.6020317]	-5.3887534
534	[-3.1417487]	-3.155227
535	[5.401832]	5.4976735
536	[9.53213]	8.206037
537	[2.1567466]	5.0740128
538	[2.1598718]	3.7340345
539	[4.7175736]	1.3367745
540	[1.4972541]	2.5417724
541	[4.668724]	1.3731295
542	[4.757306]	3.6655445
543	[5.8620033]	5.14169
544	[-4.568062]	-5.27454
545	[-5.159924]	-5.3923545
546	[8.039602]	7.7757425
547	[-5.746354]	-5.772174
548	[5.1196847]	5.184411
549	[-5.488623]	-5.936666
550	[-5.878601]	-5.8255844
551	[-5.011587]	-5.4249597
552	[-5.513306]	-5.706144
553	[5.6734743]	4.982141
554	[5.7179933]	5.341129
555	[-6.0087843]	-5.979226
556	[-4.760479]	-5.2942066
557	[-5.102062]	-5.2977686
558	[-6.270139]	-4.6139064
559	[1.6961945]	-2.3527882
560	[5.141846]	4.737235
561	[-4.0644917]	-5.6841936
562	[-1.9193562]	-4.059271
563	[-5.0297804]	-5.3824296
564	[-4.35498]	-2.623285
565	[2.1574593]	4.0584373
566	[-6.4569697]	-5.9426093
567	[-8.239097]	-5.736783
568	[5.5765786]	5.040459
569	[-4.231921]	-5.2592387
570	[-6.1991425]	-5.4597955
571	[-5.364456]	-5.400289
572	[5.547051]	6.1257467
573	[8.0208435]	7.4952617
574	[5.7424216]	4.596533
575	[-6.496098]	-5.883167
576	[-3.901087]	-5.134477
577	[-7.085313]	-6.930964
578	[-5.757223]	-4.980914
579	[5.956547]	4.115132
580	[-5.761675]	-5.1935973
581	[-1.8132852]	-3.6645677
582	[2.1556263]	3.447781
583	[-6.4666014]	-6.586947
584	[1.4970067]	3.8132274
585	[-5.4418945]	-5.61011
586	[5.2917533]	4.7055593
587	[-5.678542]	-7.0980396
588	[5.464096]	4.6314816
589	[7.60318]	6.115171
590	[7.6530733]	5.378999
591	[0.80310977]	1.4984658
592	[-0.549906]	3.9561865
593	[-4.4218564]	-5.657733
594	[-2.004245]	3.8014307
595	[-3.3495371]	-4.6516657
596	[-5.58642]	-5.310352
597	[2.674595]	0.8063201
598	[5.6723533]	5.799478
599	[-6.5983386]	-5.993995
600	[-5.893361]	-5.0764084
601	[5.689242]	6.8794923
602	[-6.0441713]	-5.26554
603	[2.1747909]	3.516652
604	[8.608163]	4.633299
605	[-5.8249216]	-5.3206234
606	[5.207643]	4.257836
607	[4.7750955]	4.2226005
608	[5.438216]	7.3598437
609	[7.4913373]	7.4743333
610	[5.9649973]	5.902292
611	[-3.0085325]	-4.944653
612	[-5.5382237]	-5.353527
613	[5.1063967]	5.2561493
614	[-5.054871]	-6.2831626
615	[-4.76233]	-5.312308
616	[5.641053]	5.5445075
617	[-3.205879]	-3.6447847
618	[-5.5507817]	-6.44358
619	[5.713246]	5.589567
620	[5.701963]	4.8912416
621	[-6.373954]	-6.093047
622	[-4.5800185]	-4.297784
623	[5.5173554]	7.283097
624	[-5.2129946]	-5.9699354
625	[-6.4495397]	-6.2331014
626	[4.74229]	5.078616
627	[5.178149]	5.9378233
628	[2.156535]	1.5939809
629	[-4.97963]	-4.805623
630	[-4.8407464]	-4.7399426
631	[-5.8470054]	-5.67837
632	[-1.7884254]	-4.4793262
633	[4.628276]	4.023498
634	[-2.2112455]	-2.2058017
635	[-5.0456777]	-4.9940376
636	[-3.4229584]	-3.061078
637	[-1.8305266]	3.5622404
638	[6.886323]	7.5773544
639	[-6.349257]	-5.955883
640	[4.757306]	4.3298254
641	[7.886511]	6.9388776
642	[-6.020547]	-5.573016
643	[-3.9253056]	-6.3543677
644	[-4.8861895]	-5.4093924
645	[-5.8448625]	-4.999369
646	[5.322842]	5.7021494
647	[-3.4065566]	-5.2748485
648	[-2.0525002]	1.1447403
649	[-7.3880315]	-5.881584
650	[5.5318804]	5.5726266
651	[4.742245]	5.2321687
652	[-2.3668153]	-0.049571216
653	[5.339163]	1.1990298
654	[-5.6331854]	-5.2950573
655	[1.4999882]	0.53032386
656	[5.8997297]	4.868765
657	[-2.7818527]	-3.9077075
658	[-2.6062813]	-4.6756954
659	[-3.9918258]	-3.4687815
660	[5.4151955]	5.3870845
661	[-0.87496215]	1.4690076
662	[-3.1268117]	-3.5093353
663	[-4.748686]	-5.352044
664	[-2.244196]	3.5872443
665	[-4.165379]	-2.4711275
666	[-5.5955606]	-5.515892
667	[-4.219258]	-2.5445948
668	[-4.179884]	-2.950171
669	[-5.5739036]	-5.7316933
670	[-3.306808]	-4.077206
671	[-6.139405]	-6.0062346
672	[4.7144327]	5.0431237
673	[-4.820234]	-5.567566
674	[-7.868029]	-6.0831885
675	[-3.442515]	-4.9059777
676	[-4.685177]	-4.062345
677	[-5.7473497]	-5.9465137
678	[-6.5327473]	-6.120636
679	[8.221287]	5.445762
680	[-4.736049]	-5.5641813
681	[-7.497624]	-6.536836
682	[7.589706]	5.15813
683	[-5.703243]	-4.9277797
684	[-3.0876613]	-4.432317
685	[7.0287795]	7.632938
686	[4.6703596]	5.214456
687	[4.046692]	3.6014087
688	[-7.3457904]	-6.6674304
689	[-5.8659835]	-5.344415
690	[-2.6563218]	-3.076608
691	[2.6761527]	1.6939975
692	[-6.2321477]	-5.9870114
693	[-1.0011657]	-1.5574698
694	[-4.7404747]	-5.006255
695	[-5.771799]	-3.7245677
696	[-5.2041826]	-5.810432
697	[-5.7939715]	-6.1925845
698	[-3.448429]	-4.717215
699	[-5.474272]	-5.316056
700	[-7.170643]	-6.4271903
701	[-3.946912]	-6.000024
702	[-3.9639397]	-5.181598
703	[5.535971]	5.485415
704	[-2.7818527]	-6.8595448
705	[-3.9193563]	0.89586544
706	[-2.5188184]	-2.9479506
707	[-2.7985702]	-5.2091336
708	[5.2565675]	4.475857
709	[5.9385624]	5.177875
710	[-3.6028826]	-0.5886482
711	[1.6803939]	0.013774544
712	[2.1615636]	3.0594091
713	[9.737685]	7.0296283
714	[-5.678198]	-6.420088
715	[3.8774571]	3.9772508
716	[5.2293744]	5.205203
717	[-0.5505272]	3.0514586
718	[5.238496]	4.7877536
719	[-5.2953124]	-5.424388
720	[-7.859262]	-6.1796174
721	[-2.7321656]	-3.1045442
722	[4.685753]	3.258818
723	[-2.5852766]	-1.2503788
724	[-7.8415475]	-5.857487
725	[-5.5892076]	-5.767363
726	[-4.2373047]	-1.0986589
727	[-4.6951413]	-4.723486
728	[-3.3691478]	-5.8671293
729	[-2.4699087]	0.03873539
730	[5.233841]	5.502594
731	[5.156747]	5.782464
732	[-1.9014343]	-0.15227017
733	[4.6898227]	4.888777
734	[2.1568813]	4.3734736
735	[5.2854714]	5.375403
736	[2.1626523]	1.8367064
737	[5.536464]	4.647492
738	[-5.863201]	-5.700436
739	[2.1579525]	-1.5505354
740	[-5.751479]	-5.4959583
741	[4.6741233]	4.655367
742	[-4.9372635]	-5.297309
743	[-5.4202023]	-5.4243484
744	[-2.442515]	-2.8246157
745	[-5.293417]	-5.6317525
746	[-2.129776]	-4.9576516
747	[3.4755352]	3.8359616
748	[7.5465016]	5.051716
749	[1.6791774]	2.7883153
750	[-2.0269651]	-4.8489175
751	[-2.6374629]	-1.368412
752	[-4.732542]	-5.4601636
753	[8.121427]	7.394461
754	[-2.5954397]	-2.6165361
755	[-5.287179]	-5.6067257
756	[5.583303]	5.9900794
757	[-5.0498877]	-5.172173
758	[2.1536071]	4.558215
759	[8.066913]	7.53799
760	[-4.9190865]	-6.0642996
761	[-5.1762505]	-4.745201
762	[-4.9484344]	-5.753894
763	[4.661091]	4.6065373
764	[5.493256]	5.6518645
765	[5.572388]	5.780353
766	[5.3109045]	5.0749965
767	[5.1525187]	3.9884708
768	[2.1592536]	3.9556887
769	[-5.301227]	-5.8798585
770	[-1.7851884]	-3.0130272
771	[-5.5264487]	-5.8283734
772	[-2.3123674]	-2.3554382
773	[-5.0042453]	-5.1089516
774	[-7.7461567]	-6.6074805
775	[-0.87496215]	-2.489792
776	[-5.917012]	-5.8093615
777	[-0.55100805]	-3.7346187
778	[-6.2285733]	-6.044336
779	[-4.848967]	-5.7449493
780	[1.699274]	4.2682953
781	[-2.3261733]	-3.0023992
782	[-5.083022]	-4.646608
783	[-5.8066845]	-6.085489
784	[1.4978956]	3.3947585
785	[5.473176]	5.3300776
786	[5.1803203]	4.465595
787	[2.1567466]	1.544333
788	[5.3576984]	3.110377
789	[-6.195279]	-6.2647614
790	[-3.6398337]	-4.2115974
791	[2.16148]	3.4267669
792	[-0.5505272]	-1.1766864
793	[-3.678017]	-5.5508347
794	[-4.912615]	-2.8681762
795	[3.394071]	1.7927672
796	[5.1112323]	5.253138
797	[-6.03424]	-5.6784744
798	[-5.3623557]	-4.1589932
799	[-5.752843]	-5.832422
800	[4.7401786]	7.356926
801	[2.1567466]	4.4827247
802	[-7.258002]	-7.0429463
803	[-6.121163]	-5.6605587
804	[4.669179]	5.2426705
805	[-2.1510866]	-3.478321
806	[7.4344344]	7.3878026
807	[-4.945083]	-5.3770356
808	[-5.9428444]	-6.1688356
809	[-5.4031787]	-5.727985
810	[-7.406885]	-6.445008
811	[-3.96019]	-4.352203
812	[5.7046866]	5.3130217
813	[5.2753787]	5.390209
814	[5.5193167]	5.387423
815	[-6.0423803]	-6.285394
816	[-5.380112]	-5.4724545
817	[5.2911863]	1.3147631
818	[-5.6871395]	-5.392713
819	[5.4440775]	5.861567
820	[-5.36904]	-5.593849
821	[-5.4938064]	-5.570256
822	[-7.3527203]	-6.10921
823	[-5.504674]	-5.438409
824	[4.7526617]	4.932729
825	[3.8777864]	3.0955935
826	[-6.286585]	-5.4802856
827	[7.3738413]	5.3832006
828	[-5.429551]	-5.7694955
829	[4.685753]	0.85127044
830	[2.6739812]	-2.3409233
831	[4.767611]	4.6916947
832	[-6.377595]	-6.215305
833	[4.7340093]	5.331478
834	[-3.9135585]	3.6731927
835	[1.6900471]	2.8203912
836	[5.8494897]	5.151462
837	[5.958771]	5.1517243
838	[-6.343247]	-6.7586045
839	[4.6756487]	5.720353
840	[-4.3808904]	-5.188326
841	[1.6956253]	-2.4552066
842	[-2.6963565]	-5.5859957
843	[-5.7252693]	-5.7494736
844	[-5.611047]	-5.810939
845	[-5.079452]	-6.9130287
846	[-2.9694798]	-0.060568094
847	[5.202835]	4.910619
848	[-5.184673]	-5.641017
849	[5.1038437]	5.0585265
850	[-5.2820783]	-6.315016
851	[-5.878927]	-6.1799474
852	[0.39906758]	0.06259471
853	[-5.8465056]	-4.3022413
854	[5.3815]	4.7555714
855	[-4.806944]	-5.5547113
856	[1.6932322]	-1.313356
857	[-5.4699087]	-5.930321
858	[-4.614299]	-4.605575
859	[-4.68339]	-4.7224107
860	[5.6930337]	5.503337
861	[-5.5443535]	-3.844464
862	[-4.751479]	-5.667886
863	[-4.7538385]	-4.6501317
864	[5.8373795]	5.0530443
865	[-2.213192]	-0.14651197
866	[-5.275232]	-5.219673
867	[1.4976968]	4.5867243
868	[5.603124]	5.2836537
869	[-6.6000957]	-6.5077534
870	[-3.9058414]	-5.0831637
871	[-6.359088]	-5.0914125
872	[-2.9853861]	-4.436927
873	[6.0263147]	7.2747226
874	[-5.254674]	-5.037336
875	[1.6796267]	-6.323549
876	[-5.7375493]	-4.4729548
877	[-7.1230216]	-6.7591114
878	[7.672127]	8.299894
879	[-2.044887]	-3.9374957
880	[-3.1228898]	-4.729825
881	[-5.0480714]	-5.0875516
882	[5.536464]	4.457175
883	[-5.2022634]	-4.972083
884	[-5.018051]	-5.22424
885	[-5.8407464]	-5.0921526
886	[-5.6494026]	-5.4884768
887	[-4.990494]	-5.0180087
888	[-3.9157085]	-4.358698
889	[-2.596201]	-5.0583954
890	[5.9077773]	5.265645
891	[2.6759977]	-2.4163842
892	[-4.8801546]	-5.578036
893	[-5.510538]	-6.6301994
894	[5.134841]	6.418564
895	[-7.1637235]	-5.9051943
896	[5.413982]	5.8150315
897	[-4.9828715]	-5.863973
898	[-5.2050643]	-5.438206
899	[4.657978]	3.4567692
900	[2.1723435]	3.139729
901	[9.249547]	6.9354196
902	[5.3086376]	5.30908
903	[4.7797484]	5.342144
904	[7.667296]	7.1545854
905	[-4.6014237]	-5.5785356
906	[-4.619796]	-3.617278
907	[-2.2475164]	-5.663142
908	[-7.2525015]	-6.181296
909	[-5.465379]	-6.2615266
910	[-6.48267]	-6.80671
911	[4.726359]	4.8704696
912	[1.6889387]	1.6634097
913	[-7.734594]	-6.090061
914	[2.1687593]	3.3336623
915	[-3.0228608]	0.78199506
916	[5.419585]	5.445998
917	[8.819427]	5.427465
918	[-5.1617866]	0.79589903
919	[5.7902317]	7.3515124
920	[2.1579525]	5.2091618
921	[5.126605]	5.3436604
922	[-4.1724935]	-5.538122
923	[-2.7818527]	-3.7993264
924	[-2.018553]	-2.8970966
925	[5.8031096]	3.2557995
926	[-4.850176]	-5.6230526
927	[-4.459558]	-4.8733892
928	[-4.774171]	-5.9357953
929	[-4.6315184]	-5.340752
930	[-3.8354907]	-5.639558
931	[-7.138427]	-6.0913677
932	[-4.148012]	-4.8971615
933	[-4.9383574]	-5.6432896
934	[-7.664496]	-7.0216413
935	[1.6913342]	3.753718
936	[5.5173554]	4.7946634
937	[5.9406133]	5.202523
938	[-7.705904]	-6.7866716
939	[2.1547852]	2.3146198
940	[-3.0822477]	-2.2320766
941	[-5.0800323]	-5.632801
942	[-7.0746346]	-5.585048
943	[5.294618]	4.8853574
944	[-5.9800577]	-6.1132126
945	[-4.8465056]	-5.5090866
946	[5.271879]	2.9631224
947	[-1.7316669]	-4.5254383
948	[-5.864957]	-3.0438488
949	[2.1557813]	1.8780515
950	[-5.118136]	-2.7624056
951	[5.2604904]	6.694236
952	[-4.809636]	-4.542597
953	[-6.4059005]	-6.917275
954	[-4.9888673]	-5.8614974
955	[-4.924811]	-5.7808633
956	[-5.2122655]	-6.004889
957	[-4.789539]	-5.161073
958	[1.6790195]	-1.3040415
959	[-2.6866956]	-4.467909
960	[1.6876326]	-3.2641642
961	[-4.5944824]	-5.8792853
962	[-5.8328557]	-5.8856683
963	[-4.481016]	-5.3340483
964	[4.739533]	5.3253956
965	[-4.5479646]	-4.8500957
966	[-4.815946]	-4.526904
967	[-0.5483626]	1.3496407
968	[5.289122]	4.8456078
969	[-1.8135616]	-1.7476705
970	[-7.054871]	-6.310555
971	[-5.540818]	-5.712219
972	[-7.409265]	-5.9736876
973	[5.809022]	6.055515
974	[-3.9014344]	-5.479951
975	[-5.653587]	-6.090422
976	[-4.582321]	-5.047995
977	[-5.4030905]	-5.2003274
978	[-5.0994024]	-5.324435
979	[-5.561463]	-3.9974418
980	[8.239821]	6.645145
981	[-6.1728225]	-5.5434394
982	[-3.834004]	-5.8444595
983	[-5.7791176]	-4.2946157
984	[-5.21837]	-5.6394796
985	[-6.10668]	-6.741472
986	[4.6439137]	4.8606534
987	[-5.6006126]	-5.8371496
988	[-5.8866196]	-4.9628744
989	[-3.1588223]	-4.021071
990	[4.690635]	5.9995303
991	[-4.943534]	-5.765628
992	[-4.6993904]	-5.40317
993	[-5.5016317]	-5.678097
994	[5.6433992]	5.1676993
995	[2.162191]	4.8260903
996	[-7.215217]	-5.5931077
997	[2.1570668]	2.7969363
998	[4.6890836]	5.1426225
999	[-4.770355]	-5.420174
1000	[2.178619]	1.3189387
1001	[4.671379]	5.211552
1002	[-5.2843533]	-3.3638313
1003	[-7.5114007]	-5.466495
1004	[4.7432766]	1.8427956
1005	[-3.9042494]	-3.906909
1006	[-3.414121]	2.22051
1007	[-2.821381]	-4.1816177
1008	[-6.2336135]	-5.529844
1009	[-1.7147385]	-3.373958
1010	[5.9139814]	5.2854185
1011	[-4.2843533]	-5.0026546
1012	[5.5633307]	4.393868
1013	[-7.0750804]	-5.9548683
1014	[6.9105334]	5.9064207
1015	[-5.5067453]	-4.03455
1016	[2.1734009]	-0.1607559
1017	[5.5695667]	4.886664
1018	[-3.3895354]	-3.7641747
1019	[-7.1638284]	-6.0362787
1020	[1.6782801]	1.5472127
1021	[5.5079565]	4.7880573
1022	[-3.3143477]	-4.019366
1023	[2.1567466]	1.9975553
1024	[5.6757145]	8.094941
1025	[-5.916053]	-6.0115104
1026	[-4.7036276]	1.8504896
1027	[-4.725529]	-5.9930177
1028	[-3.5473874]	-5.7516904
1029	[4.7195864]	1.9172237
1030	[4.7718587]	5.166922
1031	[-6.071359]	-6.34265
1032	[4.6448655]	3.5816295
1033	[4.677579]	1.5058506
1034	[7.328055]	6.2690673
1035	[2.1626523]	0.72108483
1036	[-4.845547]	-5.394176
1037	[-4.9044995]	-6.1686563
1038	[-5.848839]	-5.922154
1039	[7.892259]	7.042842
1040	[2.1606617]	3.1194906
1041	[-4.9958653]	-5.692947
1042	[-2.720452]	-0.23140869
1043	[-0.5505272]	1.1130418
1044	[-5.3038054]	-5.870374
1045	[-2.0308802]	-2.123553
1046	[-6.191872]	-5.253459
1047	[0.4859196]	3.374306
1048	[5.6313314]	4.6796722
1049	[-1.962425]	-3.2902277
1050	[-2.765733]	-1.856479
1051	[-5.284996]	-5.4040055
1052	[4.769471]	5.5126104
1053	[-6.3024244]	-4.8101783
1054	[-6.111275]	-6.384165
1055	[2.1630058]	1.5611789
1056	[5.8780384]	5.3593764
1057	[-2.658278]	-3.0361176
1058	[-7.046139]	-6.068055
1059	[-5.2867756]	-5.506854
1060	[-5.141749]	-5.65189
1061	[-5.8875046]	-6.038423
1062	[5.2755976]	3.9276183
1063	[-2.2042322]	-2.397228
1064	[1.6881173]	2.8150692
1065	[-3.524087]	-3.250981
1066	[-5.6726236]	-3.9995973
1067	[7.6198025]	5.370472
1068	[-1.7139487]	-2.184544
1069	[1.4997176]	0.077792436
1070	[-7.2250595]	-6.3420696
1071	[-7.2526655]	-6.9028397
1072	[-2.1562483]	1.4065489
1073	[5.3729653]	4.485272
1074	[1.6852733]	1.1115036
1075	[-4.3373713]	-4.88539
1076	[-5.735579]	-5.533109
1077	[-1.9782499]	-4.242678
1078	[4.778098]	5.116059
1079	[-6.38851]	-5.811913
1080	[5.4191575]	5.61342
1081	[5.181181]	5.9912853
1082	[4.643425]	4.1734557
1083	[-5.581828]	-4.6110086
1084	[6.9818616]	7.5642757
1085	[1.7000163]	4.014979
1086	[-1.9280735]	-3.6818166
1087	[-4.709002]	-5.6206822
1088	[0.48546904]	-3.4229662
1089	[-7.320667]	-6.6624475
1090	[-6.2277694]	-4.9665494
1091	[-4.7818527]	-5.6229224
1092	[-6.086039]	-5.7662125
1093	[-4.8244243]	-4.259047
1094	[-6.222617]	-6.5073423
1095	[5.6793036]	4.45829
1096	[0.80310977]	1.4481912
1097	[5.64561]	6.229504
1098	[-4.799425]	-5.4649825
1099	[4.7582364]	4.248715
1100	[-2.4448178]	-2.6338036
1101	[-4.678017]	-4.212207
1102	[5.586342]	4.448252
1103	[-5.342568]	-5.553903
1104	[-3.0876613]	-2.8462741
1105	[-6.023439]	-5.36692
1106	[-5.0664253]	-4.6444
1107	[0.3994653]	1.597916
1108	[-6.520715]	-4.614831
1109	[-5.29629]	-6.293322
1110	[-6.5506673]	-6.3706913
1111	[-0.9998534]	1.8246572
1112	[-4.779237]	1.0431323
1113	[4.6693583]	5.7293
1114	[-2.6563218]	-4.035453
1115	[2.1816213]	-2.576586
1116	[6.0397763]	5.1430407
1117	[4.7385697]	5.41241
1118	[-4.6282716]	-4.949221
1119	[-7.402304]	-6.028942
1120	[-4.8797]	-5.24423
1121	[-4.8152757]	-5.78054
1122	[-6.0746346]	-5.575463
1123	[-1.9011517]	-5.2574983
1124	[-5.331482]	-5.317679
1125	[-5.4003687]	-6.049122
1126	[-4.86158]	-4.183402
1127	[-5.841741]	-5.753311
1128	[-4.235499]	-5.71007
1129	[5.522841]	3.8605335
1130	[5.1135564]	5.2936354
1131	[-2.5188184]	4.2436457
1132	[-6.303441]	-7.1475086
1133	[4.650391]	5.2109823
1134	[-7.988349]	-5.561519
1135	[5.3029556]	4.5860043
1136	[2.1606617]	4.8608317
